# Supplementary material for: The ESCRT-III Protein CHMP1A Mediates Secretion of Sonic Hedgehog on a Distinctive Subtype of Extracellular Vesicles
Source: Cell Rep. Author manuscript; Available in PMC 2018 Oct 10. (PMC6178983; doi:10.1016/j.celrep.2018.06.100)
Supplement: 2 [file NIHMS1503267-supplement-2.xlsx]

## Sheet: iPSC_mut_vs_wt
Gene ID	Symbol	Basemean	Log2FC	se	ws	p	padj	1: WT	2: WT	3: fsV33X	4: fsV33X
ENSG00000263934	SNORD3A	11852	-3.94044	0.0854341	-46.1225	0	0	23758.4	20855.6	1476.76	1317.43
ENSG00000139318	DUSP6	3694.91	1.83492	0.0771308	23.7897	4.27276e-125	3.42077e-121	1603.44	1593.51	5771.3	5811.4
ENSG00000166450	PRTG	1426.26	2.42844	0.104312	23.2805	6.98972e-120	3.73065e-116	431.616	433.098	2517.04	2323.28
ENSG00000274618	HIST1H4F	331.32	-5.61834	0.269409	-20.8543	1.39182e-96	5.57147e-93	676.642	641.932	3.51052	3.19571
ENSG00000146674	IGFBP3	521.742	-3.80724	0.184687	-20.6146	2.03191e-94	6.50699e-91	1118.51	856.938	46.8069	64.7131
ENSG00000241494	RP11-796G6.1	808.692	2.47255	0.127066	19.4588	2.45595e-84	6.55411e-81	216.321	253.069	1396.02	1369.36
ENSG00000234335	RPS4XP11	1672.16	1.77321	0.0958591	18.4981	2.14045e-76	4.89613e-73	759.685	726.289	2682.04	2520.62
ENSG00000225178	RPSAP58	3162.52	-1.49509	0.0822094	-18.1864	6.61552e-74	1.3241e-70	4508.9	4863.87	1634.73	1642.59
ENSG00000164032	H2AFZ	3006.9	-1.41328	0.0797773	-17.7153	3.19615e-70	5.6863e-67	4346.92	4428.71	1610.16	1641.8
ENSG00000278705	HIST1H4B	1998.16	-1.5501	0.0960007	-16.1467	1.19806e-58	1.91833e-55	2853.18	3138.68	950.181	1050.59
ENSG00000075223	SEMA3C	244.875	-3.35115	0.218545	-15.3339	4.53802e-53	6.6057e-50	498.255	415.61	28.0842	37.5496
ENSG00000111799	COL12A1	654.332	-4.12013	0.270574	-15.2274	2.32719e-52	3.10525e-49	1478.36	1063.71	43.2964	31.9571
ENSG00000224861	YBX1P1	4030.79	1.16876	0.0772213	15.1352	9.4946e-52	1.16944e-48	2382.6	2547.15	5614.49	5578.91
ENSG00000150991	UBC	5458.32	-1.26897	0.0842033	-15.0704	2.53726e-51	2.9019e-48	8284.77	7205.28	3091.6	3251.63
ENSG00000166073	GPR176	2845.28	-1.25315	0.0835889	-14.9918	8.30715e-51	8.86761e-48	3898.9	4149.93	1624.2	1708.11
ENSG00000119125	GDA	125.055	-4.6827	0.315562	-14.8392	8.16875e-50	8.17488e-47	225.547	274.673	0	0
ENSG00000228232	GAPDHP1	5737.36	-1.03892	0.0715876	-14.5126	1.00834e-47	9.49741e-45	7712.7	7763.88	3657.96	3814.88
ENSG00000233476	EEF1A1P6	3747.88	-1.10272	0.0765381	-14.4074	4.64873e-47	4.13531e-44	5061.49	5198.21	2328.65	2403.17
ENSG00000137809	ITGA11	147.564	-4.10594	0.287747	-14.2693	3.40047e-46	2.8657e-43	339.346	238.667	5.85087	6.39142
ENSG00000133110	POSTN	179.402	-3.6909	0.259389	-14.2292	6.03486e-46	4.83151e-43	401.885	284.96	16.3824	14.3807
ENSG00000178464	CTD-2192J16.15	2138.31	-1.29734	0.0914435	-14.1874	1.09675e-45	8.36247e-43	2965.95	3143.82	1161.98	1281.48
ENSG00000187653	TMSB4XP8	2918.74	-1.10952	0.0802034	-13.8338	1.59445e-43	1.16047e-40	3942.98	4059.4	1858.24	1814.36
ENSG00000278828	HIST1H3H	1516.96	-1.38461	0.100929	-13.7186	7.85666e-43	5.4696e-40	2148.85	2266.31	774.655	878.021
ENSG00000214182	PTMAP5	3644.48	1.11069	0.0814469	13.637	2.41441e-42	1.61081e-39	2251.37	2328.03	5220.14	4778.38
ENSG00000189060	H1F0	864.954	1.58904	0.120034	13.2382	5.28299e-40	3.38365e-37	388.557	452.644	1336.34	1282.28
ENSG00000156508	EEF1A1	19679.7	-0.830711	0.0638757	-13.0051	1.14449e-38	7.04828e-36	24816.4	25657.7	14157.9	14086.7
ENSG00000083845	RPS5	2012.22	-1.25986	0.0969623	-12.9933	1.33544e-38	7.91967e-36	2650.18	3055.35	1188.9	1154.45
ENSG00000132424	PNISR	2432.06	1.30056	0.100538	12.936	2.81763e-38	1.61128e-35	1258.97	1511.22	3652.11	3305.96
ENSG00000242299	RP11-234A1.1	4851.32	-0.964087	0.0755006	-12.7693	2.43458e-37	1.34422e-34	6211.78	6651.82	3243.72	3297.97
ENSG00000130726	TRIM28	7368.27	-0.920341	0.0722282	-12.7421	3.44898e-37	1.84084e-34	9744.68	9587.83	4879.62	5260.94
ENSG00000144810	COL8A1	157.552	-3.29094	0.259665	-12.6738	8.26252e-37	4.26772e-34	345.498	247.926	15.2123	21.571
ENSG00000158246	FAM46B	1546.63	-1.22576	0.0967725	-12.6664	9.07819e-37	4.5425e-34	2258.55	2097.6	894.013	936.343
ENSG00000168542	COL3A1	677.034	-3.93282	0.315287	-12.4738	1.03759e-35	5.03452e-33	1672.13	983.473	24.5736	27.9625
ENSG00000110955	ATP5B	6110.18	-0.937497	0.0759682	-12.3407	5.47092e-35	2.57648e-32	7680.92	8419.19	4116.67	4223.93
ENSG00000238741	SCARNA7	832.951	1.42297	0.116197	12.2462	1.76017e-34	8.05253e-32	430.591	455.731	1243.89	1201.59
ENSG00000215030	RPL13P12	2851.27	-0.99479	0.0814355	-12.2157	2.56373e-34	1.14029e-31	3820.98	3799.13	1837.17	1947.78
ENSG00000149591	TAGLN	1161.26	-1.55811	0.128404	-12.1344	6.93775e-34	3.00236e-31	1981.74	1517.39	602.639	543.271
ENSG00000276368	HIST1H2AJ	2490.96	1.05688	0.0874496	12.0856	1.25793e-33	5.30054e-31	1543.98	1666.55	3263.61	3489.71
ENSG00000117450	PRDX1	4803.35	-0.899994	0.0747968	-12.0325	2.39728e-33	9.84235e-31	6268.17	6275.3	3227.34	3442.58
ENSG00000177600	RPLP2	1688.28	-1.12803	0.0941215	-11.9848	4.2686e-33	1.70872e-30	2254.45	2397.99	1081.24	1019.43
ENSG00000074181	NOTCH3	2629.73	-0.993412	0.0829162	-11.9809	4.47292e-33	1.74684e-30	3571.85	3454.5	1703.77	1788.8
ENSG00000089157	RPLP0	3194.34	-0.950015	0.0803528	-11.823	2.96749e-32	1.13132e-29	4093.69	4351.56	2139.08	2193.06
ENSG00000082781	ITGB5	1736.95	-1.0673	0.0905238	-11.7902	4.38276e-32	1.63202e-29	2386.7	2336.26	1099.96	1124.89
ENSG00000197744	PTMAP2	5080.89	0.941952	0.0803015	11.7302	8.92558e-32	3.2481e-29	3340.15	3575.89	7028.06	6379.43
ENSG00000187678	SPRY4	2539.85	0.952718	0.0818049	11.6462	2.39858e-31	8.53467e-29	1717.24	1723.14	3344.36	3374.67
ENSG00000234287	RP11-761N21.2	1427.78	-1.21251	0.104191	-11.6374	2.66139e-31	9.26397e-29	1864.87	2148	840.185	858.048
ENSG00000169554	ZEB2	257.654	2.2143	0.190635	11.6154	3.44359e-31	1.17316e-28	83.0425	80.2415	459.878	407.453
ENSG00000148773	MKI67	4182.53	0.86587	0.0753435	11.4923	1.44235e-30	4.81143e-28	2977.23	2922.64	5532.58	5297.69
ENSG00000164985	PSIP1	5823.99	0.991416	0.0871196	11.3799	5.2633e-30	1.71992e-27	3560.57	4178.73	8070.69	7485.95
ENSG00000170345	FOS	224.762	2.37521	0.209803	11.3211	1.03149e-29	3.30323e-27	71.7651	52.4656	420.092	354.724
ENSG00000270722	U1	284.273	-2.0739	0.183607	-11.2953	1.38401e-29	4.34526e-27	505.431	432.07	105.316	94.2734
ENSG00000230897	RPS18P12	1518.1	-1.15414	0.103144	-11.1896	4.58467e-29	1.41172e-26	1952.01	2261.16	922.097	937.142
ENSG00000058262	SEC61A1	2658.76	-0.910812	0.0818222	-11.1316	8.80362e-29	2.65969e-26	3553.4	3410.26	1826.64	1844.72
ENSG00000113140	SPARC	2977.58	-1.05727	0.0951101	-11.1163	1.04537e-28	3.09973e-26	4403.3	3676.71	1927.28	1903.04
ENSG00000183598	HIST2H3D	921.159	-1.30474	0.117465	-11.1074	1.15413e-28	3.35999e-26	1301	1344.56	477.431	561.646
ENSG00000125835	SNRPB	1388.42	-1.10956	0.0999662	-11.0994	1.26359e-28	3.61297e-26	1819.76	1994.72	863.588	875.624
ENSG00000005483	KMT2E	1023.93	1.2235	0.11086	11.0364	2.54935e-28	7.16145e-26	570.02	638.846	1476.76	1410.11
ENSG00000214391	TUBAP2	1305.44	-1.15709	0.105053	-11.0144	3.2556e-28	8.89003e-26	1695.71	1929.91	800.399	795.732
ENSG00000248873	SERBP1P6	629.11	1.40592	0.12765	11.0139	3.27574e-28	8.89003e-26	344.473	328.167	916.246	927.555
ENSG00000196924	FLNA	21967.3	-0.761002	0.0693067	-10.9802	4.7586e-28	1.26991e-25	28809.6	26558.9	15914.4	16586.5
ENSG00000054654	SYNE2	1483.23	1.0762	0.0981494	10.9649	5.63716e-28	1.47971e-25	903.215	985.53	2070.04	1974.15
ENSG00000113361	CDH6	517.302	1.54508	0.140998	10.9581	6.07454e-28	1.5688e-25	270.657	239.696	755.932	802.922
ENSG00000225573	RPL35P5	1035.26	1.21413	0.111638	10.8756	1.50638e-27	3.82859e-25	636.659	590.495	1531.76	1382.14
ENSG00000159251	ACTC1	598.713	-1.42508	0.131359	-10.8487	2.02296e-27	5.0612e-25	918.593	843.565	317.117	315.576
ENSG00000074800	ENO1	12889.9	-0.699919	0.0645579	-10.8417	2.18285e-27	5.37719e-25	16065.1	15898.1	9801.37	9794.85
ENSG00000050344	NFE2L3	2029.77	0.987075	0.0912836	10.8133	2.97835e-27	7.22565e-25	1278.44	1422.74	2718.31	2699.58
ENSG00000115053	NCL	14767.3	0.891491	0.0830637	10.7326	7.1539e-27	1.70968e-24	9490.42	11079.5	20072	18427.3
ENSG00000135446	CDK4	1573.98	-1.11906	0.104425	-10.7164	8.52938e-27	2.00842e-24	2343.64	1990.61	998.158	963.506
ENSG00000214223	HNRNPA1P10	1136.2	1.30808	0.122256	10.6995	1.02334e-26	2.37475e-24	566.944	712.915	1734.2	1530.74
ENSG00000100401	RANGAP1	1476.22	-1.04425	0.098391	-10.6132	2.58675e-26	5.91701e-24	1987.89	2010.15	903.374	1003.45
ENSG00000197614	MFAP5	71.0338	-3.41955	0.323569	-10.5682	4.1838e-26	9.43536e-24	163.009	115.219	3.51052	2.39678
ENSG00000125966	MMP24	760.249	-1.57979	0.1496	-10.5601	4.55935e-26	1.00373e-23	1349.18	960.841	349.882	381.088
ENSG00000117523	PRRC2C	7349.68	0.74899	0.0709284	10.5598	4.57607e-26	1.00373e-23	5328.05	5601.47	9409.37	9059.83
ENSG00000046889	PREX2	959.852	1.15687	0.10965	10.5506	5.04985e-26	1.09268e-23	573.096	598.725	1359.74	1307.84
ENSG00000185650	ZFP36L1	1966.57	0.934423	0.0888637	10.5152	7.34926e-26	1.56902e-23	1342.01	1340.44	2668	2515.82
ENSG00000113356	POLR3G	3260.73	0.902282	0.0861428	10.4743	1.13416e-25	2.38949e-23	2210.37	2305.4	4513.36	4013.81
ENSG00000111669	TPI1	3726.09	-0.801341	0.0766429	-10.4555	1.3825e-25	2.84776e-23	4735.47	4755.85	2770.97	2642.05
ENSG00000197837	HIST4H4	1056.03	-1.14309	0.109332	-10.4552	1.38724e-25	2.84776e-23	1490.66	1437.15	610.831	685.48
ENSG00000105568	PPP2R1A	2583.41	-0.884052	0.0846206	-10.4472	1.50856e-25	3.0576e-23	3259.16	3465.82	1759.94	1848.72
ENSG00000101182	PSMA7	898.422	-1.25241	0.120146	-10.424	1.92653e-25	3.85596e-23	1182.07	1370.28	499.664	541.673
ENSG00000119383	PPP2R4	1561.58	-0.963583	0.0929279	-10.3692	3.42548e-25	6.77146e-23	2048.38	2097.6	1044.97	1055.38
ENSG00000071655	MBD3	737.973	-1.29706	0.12519	-10.3607	3.74114e-25	7.30527e-23	1058.02	1060.63	382.647	450.595
ENSG00000136149	RPL13AP25	198.041	-2.15766	0.208535	-10.3468	4.32903e-25	8.35138e-23	338.321	326.11	70.2104	57.5228
ENSG00000281566	RP11-485F13.1	272.117	1.8937	0.183959	10.2941	7.4892e-25	1.42758e-22	96.3703	116.247	421.263	454.59
ENSG00000176340	COX8A	844.788	-1.2283	0.119813	-10.2519	1.16099e-24	2.18703e-22	1123.64	1264.32	475.091	516.107
ENSG00000132780	NASP	5563.89	0.843404	0.0825003	10.223	1.56356e-24	2.91114e-22	3696.93	4225.02	7353.37	6980.23
ENSG00000240583	AQP1	68.2057	-3.33265	0.326388	-10.2107	1.77577e-24	3.26823e-22	161.984	104.931	3.51052	2.39678
ENSG00000166532	RIMKLB	1163.9	1.05078	0.10331	10.1711	2.66972e-24	4.85768e-22	749.433	748.921	1628.88	1528.35
ENSG00000182871	COL18A1	1985.04	-0.881792	0.0868667	-10.1511	3.27666e-24	5.89504e-22	2566.12	2598.59	1374.95	1400.52
ENSG00000100804	PSMB5	1448.18	-0.962821	0.0950352	-10.1312	4.01684e-24	7.1464e-22	1898.7	1946.37	966.563	981.083
ENSG00000181885	CLDN7	468.724	-1.43634	0.141943	-10.1191	4.54585e-24	7.99869e-22	697.147	688.225	241.056	248.466
ENSG00000123200	ZC3H13	2010.32	0.891405	0.0883439	10.0902	6.10582e-24	1.06268e-21	1372.76	1424.8	2685.55	2558.17
ENSG00000105372	RPS19	4372.38	-0.739522	0.0734658	-10.0662	7.79213e-24	1.34159e-21	5439.8	5522.26	3236.7	3290.78
ENSG00000248180	GAPDHP60	181.668	-2.158	0.214936	-10.0402	1.01468e-23	1.7284e-21	291.161	320.966	53.828	60.7185
ENSG00000187498	COL4A1	1928.71	-1.03094	0.103147	-9.99482	1.60574e-23	2.70644e-21	2828.57	2376.38	1305.91	1203.98
ENSG00000188206	HNRNPU-AS1	320.058	1.81557	0.181774	9.98806	1.71918e-23	2.86745e-21	114.824	147.109	560.513	457.785
ENSG00000105676	ARMC6	762.646	-1.17473	0.117663	-9.98389	1.79305e-23	2.95983e-21	1052.9	1077.09	454.027	466.574
ENSG00000228502	EEF1A1P11	109.639	-2.64684	0.267433	-9.89721	4.2806e-23	6.99397e-21	216.321	180.029	22.2333	19.9732
ENSG00000274267	HIST1H3B	3071.96	-0.804285	0.0813269	-9.88953	4.62175e-23	7.47509e-21	3833.28	4003.85	2157.8	2292.92
ENSG00000111011	RSRC2	1107.91	1.02717	0.104004	9.87621	5.27925e-23	8.45314e-21	739.181	703.656	1506.01	1482.81
ENSG00000010256	UQCRC1	1088.3	-1.08105	0.109584	-9.86506	5.89966e-23	9.35301e-21	1412.75	1562.65	661.148	716.638
ENSG00000138398	PPIG	1358.06	1.11595	0.113234	9.85529	6.50299e-23	1.02084e-20	761.735	927.921	1970.57	1772.02
ENSG00000164236	ANKRD33B	612.601	-1.33657	0.136039	-9.8249	8.7959e-23	1.36738e-20	951.4	820.932	356.903	321.169
ENSG00000124422	USP22	5394.65	-0.719703	0.0733132	-9.81683	9.52912e-23	1.46712e-20	6910.98	6543.8	4012.53	4111.28
ENSG00000175455	CCDC14	1054.72	1.04967	0.107075	9.80312	1.09157e-22	1.66459e-20	652.037	705.714	1451.02	1410.11
ENSG00000173898	SPTBN2	1613.38	-0.916015	0.0936593	-9.78029	1.36816e-22	2.06669e-20	2081.19	2152.12	1143.26	1076.95
ENSG00000171724	VAT1L	1642.26	0.9269	0.0948014	9.77729	1.40939e-22	2.10907e-20	1077.5	1169.67	2116.84	2205.04
ENSG00000141668	CBLN2	49.7536	-3.32233	0.34014	-9.76755	1.55151e-22	2.30026e-20	96.3703	101.845	0	0.798927
ENSG00000185803	SLC52A2	444.666	-1.44721	0.148203	-9.765	1.59108e-22	2.33729e-20	670.491	649.133	212.972	246.07
ENSG00000115414	FN1	2610.95	-2.15408	0.220687	-9.76076	1.6591e-22	2.41504e-20	5161.96	3636.59	834.334	810.911
ENSG00000112306	RPS12	930.304	-1.09112	0.111851	-9.75518	1.75287e-22	2.52855e-20	1224.11	1325.01	576.896	595.201
ENSG00000168505	GBX2	84.0192	2.96423	0.304487	9.73516	2.13473e-22	3.0519e-20	6.1513	12.3448	132.23	185.351
ENSG00000189306	RRP7A	760.105	-1.14326	0.117503	-9.72965	2.2536e-22	3.19334e-20	1053.92	1054.46	459.878	472.166
ENSG00000235001	EIF4A1P2	821.304	-1.15205	0.118692	-9.70625	2.8357e-22	3.98292e-20	1080.58	1202.59	489.133	512.911
ENSG00000163359	COL6A3	178.76	-2.26446	0.233399	-9.7021	2.95357e-22	4.1124e-20	363.952	248.954	54.9982	47.1367
ENSG00000212802	RPL15P3	2314.59	-0.848767	0.0877184	-9.67605	3.8117e-22	5.26146e-20	2914.69	3060.49	1575.05	1708.11
ENSG00000133226	SRRM1	2418.55	0.803196	0.0831851	9.65553	4.65752e-22	6.37403e-20	1770.55	1735.48	3129.04	3039.12
ENSG00000277775	HIST1H3F	1909.28	-0.960132	0.0995738	-9.64242	5.29275e-22	7.182e-20	2447.19	2624.31	1181.88	1383.74
ENSG00000159377	PSMB4	1311.59	-0.995806	0.103658	-9.60668	7.49242e-22	1.00814e-19	1651.62	1860.99	858.907	874.825
ENSG00000140092	FBLN5	86.3173	-2.78976	0.291899	-9.55728	1.20894e-21	1.61312e-19	177.362	142.994	10.5316	14.3807
ENSG00000139292	LGR5	69.3554	-3.01974	0.316367	-9.54505	1.36045e-21	1.80029e-19	151.732	114.19	3.51052	7.98927
ENSG00000138778	CENPE	1564.05	1.06337	0.111489	9.5379	1.45753e-21	1.91295e-19	885.787	1112.07	2201.1	2057.24
ENSG00000197746	PSAP	3866.4	-0.901146	0.094645	-9.52132	1.70986e-21	2.22587e-19	5557.7	4555.25	2673.85	2678.8
ENSG00000172974	AC007318.5	994.273	-1.02764	0.108176	-9.4997	2.10501e-21	2.71817e-19	1383.02	1300.32	650.617	643.136
ENSG00000248527	MTATP6P1	3150.88	2.18446	0.230172	9.49054	2.29846e-21	2.94423e-19	1123.64	786.984	5613.32	5079.58
ENSG00000138336	TET1	2720.93	0.791504	0.0834808	9.48128	2.51195e-21	3.19217e-19	1953.04	2011.18	3578.39	3341.11
ENSG00000020129	NCDN	779.378	-1.11433	0.117882	-9.45289	3.29606e-21	4.15564e-19	1108.26	1040.05	476.261	492.938
ENSG00000107796	ACTA2	192.314	-1.95866	0.20773	-9.42888	4.14506e-21	5.18521e-19	321.918	306.564	76.0613	64.7131
ENSG00000140416	TPM1	3686.29	-0.752109	0.0798868	-9.41467	4.74554e-21	5.89035e-19	4831.84	4443.12	2752.25	2717.95
ENSG00000104341	LAPTM4B	3407.06	-0.760628	0.0808713	-9.40542	5.18247e-21	6.38321e-19	4150.07	4444.15	2452.68	2581.33
ENSG00000123136	DDX39A	749.321	-1.11522	0.11899	-9.37237	7.092e-21	8.66848e-19	1060.07	1005.08	472.75	459.383
ENSG00000116133	DHCR24	9888.04	-0.672868	0.0719136	-9.35661	8.23341e-21	9.98738e-19	11915.1	12440.5	7298.37	7898.19
ENSG00000176014	TUBB6	1126.64	-0.96946	0.103806	-9.33911	9.71495e-21	1.16959e-18	1506.04	1493.73	727.848	778.954
ENSG00000162413	KLHL21	489.838	-1.33327	0.142794	-9.33702	9.90795e-21	1.18393e-18	738.155	682.053	253.928	285.217
ENSG00000152234	ATP5A1	5235.8	-0.700056	0.07507	-9.32538	1.10591e-20	1.31169e-18	6259.97	6732.06	3931.78	4019.4
ENSG00000167747	C19orf48	1189.91	-0.963757	0.103553	-9.30686	1.31671e-20	1.55023e-18	1554.23	1609.97	762.953	832.482
ENSG00000136160	EDNRB	374.27	1.52128	0.163584	9.29967	1.40884e-20	1.6466e-18	206.068	162.541	580.406	548.064
ENSG00000114857	NKTR	1316.33	0.903965	0.0976041	9.26155	2.01491e-20	2.32808e-18	909.366	909.404	1740.05	1706.51
ENSG00000079819	EPB41L2	1144.44	0.955741	0.103199	9.26111	2.02321e-20	2.32808e-18	766.861	774.639	1559.84	1476.42
ENSG00000125618	PAX8	64.1439	2.9515	0.318745	9.25973	2.04944e-20	2.32808e-18	4.10086	7.20116	115.847	129.426
ENSG00000118482	PHF3	2591.09	0.772255	0.0833996	9.2597	2.05009e-20	2.32808e-18	1853.59	1954.6	3339.68	3216.48
ENSG00000117724	CENPF	4681.44	0.749365	0.0810106	9.25021	2.24044e-20	2.52633e-18	3327.85	3624.24	6134.05	5639.63
ENSG00000230076	AC016708.2	693.497	1.18277	0.127969	9.24263	2.40519e-20	2.69314e-18	385.481	445.443	1007.52	935.544
ENSG00000113649	TCERG1	1955.78	0.878801	0.0950943	9.24136	2.4338e-20	2.70625e-18	1273.32	1461.84	2567.36	2520.62
ENSG00000166033	HTRA1	327.205	-1.51408	0.163913	-9.23709	2.5328e-20	2.79691e-18	501.331	483.507	164.994	158.987
ENSG00000274750	HIST1H3E	1791.26	-0.856373	0.0928341	-9.22477	2.84179e-20	3.11662e-18	2222.67	2411.36	1241.55	1289.47
ENSG00000166147	FBN1	520.506	-1.34467	0.145912	-9.21562	3.09479e-20	3.371e-18	829.4	682.053	292.543	278.027
ENSG00000120708	TGFBI	625.682	-2.35569	0.256458	-9.18546	4.09787e-20	4.43345e-18	1311.25	876.484	156.803	158.188
ENSG00000119707	RBM25	2225.94	0.897819	0.097754	9.18448	4.13533e-20	4.44396e-18	1429.15	1654.21	3055.32	2765.09
ENSG00000152256	PDK1	1016.78	1.01942	0.111304	9.15882	5.24684e-20	5.60083e-18	660.239	665.593	1451.02	1290.27
ENSG00000163251	FZD5	1477.91	-0.901086	0.0984011	-9.15728	5.32232e-20	5.64377e-18	1872.04	1996.78	979.435	1063.37
ENSG00000242951	RP11-507E23.1	825.387	1.04937	0.114643	9.15338	5.5177e-20	5.81246e-18	516.709	544.202	1124.54	1116.1
ENSG00000214485	RPL7P1	1495.92	-0.882267	0.0968119	-9.1132	7.99859e-20	8.37082e-18	1872.04	2022.5	1062.52	1026.62
ENSG00000233514	RP11-570P14.1	540.357	1.24444	0.136631	9.10809	8.38442e-20	8.71762e-18	298.338	327.138	794.548	741.404
ENSG00000152558	TMEM123	2099.37	0.867397	0.0952962	9.10212	8.85888e-20	9.15151e-18	1368.66	1582.2	2786.18	2660.43
ENSG00000186340	THBS2	804.947	-1.07365	0.118016	-9.09749	9.24425e-20	9.48839e-18	1127.74	1071.94	485.622	534.482
ENSG00000073111	MCM2	2630.44	-0.818933	0.0902279	-9.07626	1.12367e-19	1.146e-17	3233.53	3507.99	1784.51	1995.72
ENSG00000250321	RP11-478C6.4	473.253	1.36151	0.150033	9.07475	1.13935e-19	1.15463e-17	285.01	227.351	707.955	672.697
ENSG00000129474	AJUBA	719.112	-1.08998	0.120182	-9.06941	1.19663e-19	1.20506e-17	1007.79	963.927	449.347	455.389
ENSG00000186777	ZNF732	44.9509	-3.14337	0.346706	-9.06638	1.23033e-19	1.23125e-17	65.6138	114.19	0	0
ENSG00000244038	DDOST	1659.5	-0.828899	0.0914625	-9.06272	1.27236e-19	1.2654e-17	2105.79	2157.26	1170.17	1204.78
ENSG00000198931	APRT	875.204	-1.12085	0.123742	-9.05799	1.32882e-19	1.3134e-17	1139.01	1280.78	493.813	587.212
ENSG00000197457	STMN3	917.21	-1.02151	0.113023	-9.03804	1.59511e-19	1.56693e-17	1181.05	1293.12	585.087	609.581
ENSG00000102316	MAGED2	1469.09	-0.864432	0.0959116	-9.0128	2.00866e-19	1.95447e-17	1914.08	1895.96	998.158	1068.17
ENSG00000104904	OAZ1	2446.02	-0.758721	0.0841854	-9.0125	2.01404e-19	1.95447e-17	3122.81	3046.09	1755.26	1859.9
ENSG00000162496	DHRS3	259.451	-1.67543	0.185998	-9.00779	2.10247e-19	2.028e-17	371.128	437.213	108.826	120.638
ENSG00000162493	PDPN	1396.18	-0.866299	0.0961895	-9.00617	2.1337e-19	2.0458e-17	1807.46	1814.69	960.713	1001.85
ENSG00000138182	KIF20B	1346.79	0.913479	0.101781	8.97493	2.83535e-19	2.70236e-17	880.66	970.099	1824.3	1712.1
ENSG00000137801	THBS1	1885.95	-2.09157	0.233163	-8.97043	2.95346e-19	2.79827e-17	3760.49	2573.9	603.81	605.587
ENSG00000127589	TUBBP1	1885.99	-0.803996	0.0897331	-8.95986	3.25079e-19	3.06186e-17	2477.95	2334.21	1380.8	1350.99
ENSG00000106682	EIF4H	2592.13	-0.775021	0.0870282	-8.9054	5.31949e-19	4.98103e-17	3166.89	3399.98	1824.3	1977.34
ENSG00000178252	WDR6	2748.98	-0.746976	0.0839144	-8.90164	5.50273e-19	5.12266e-17	3368.86	3542.97	1971.74	2112.36
ENSG00000174444	RPL4	6803.93	-0.621842	0.0698735	-8.89955	5.60752e-19	5.19004e-17	8160.72	8364.66	5255.25	5435.1
ENSG00000163430	FSTL1	4394.69	-0.665634	0.0748809	-8.88924	6.15297e-19	5.66215e-17	5538.22	5266.11	3365.42	3409.02
ENSG00000113810	SMC4	2042.19	0.802512	0.090294	8.88776	6.23513e-19	5.70497e-17	1437.35	1520.47	2703.1	2507.83
ENSG00000174307	PHLDA3	192.032	-1.88945	0.212742	-8.88143	6.60033e-19	6.0048e-17	348.573	274.673	71.3806	73.5013
ENSG00000132507	EIF5A	2796.65	-0.726452	0.0818207	-8.87859	6.77158e-19	6.12579e-17	3410.89	3581.03	2058.34	2136.33
ENSG00000224631	RP11-51O6.1	3573.73	-0.706438	0.0798956	-8.84202	9.40031e-19	8.45605e-17	4270.02	4613.89	2739.38	2671.61
ENSG00000165280	VCP	6064.73	-0.651575	0.0737433	-8.83572	9.94535e-19	8.89636e-17	7209.32	7644.55	4585.91	4819.13
ENSG00000146677	AC004453.8	2999.92	0.701788	0.0795599	8.82088	1.13564e-18	1.01021e-16	2226.77	2323.92	3736.36	3712.61
ENSG00000198242	RPL23A	778.155	-1.07282	0.121831	-8.80578	1.29948e-18	1.14957e-16	994.459	1131.61	485.622	500.927
ENSG00000125912	NCLN	1050.89	-0.977214	0.111	-8.80376	1.32307e-18	1.16401e-16	1415.82	1390.85	648.276	748.595
ENSG00000185504	FAAP100	631.689	-1.12109	0.127511	-8.79216	1.46717e-18	1.28373e-16	891.938	854.881	373.285	406.654
ENSG00000163399	ATP1A1	3188.64	-0.734591	0.0837375	-8.77255	1.74669e-18	1.51542e-16	4198.26	3789.87	2400.03	2366.42
ENSG00000188157	AGRN	1545.58	-0.855977	0.0975776	-8.77228	1.75089e-18	1.51542e-16	2066.84	1934.03	1043.79	1137.67
ENSG00000144713	RPL32	1499.96	-0.848564	0.097117	-8.73755	2.38227e-18	2.0508e-16	1853.59	2020.44	1049.65	1076.15
ENSG00000221983	UBA52	2050.1	-0.886911	0.101739	-8.71749	2.84433e-18	2.43548e-16	2421.56	2925.73	1418.25	1434.87
ENSG00000139364	TMEM132B	1740.71	0.788368	0.0904741	8.71374	2.94014e-18	2.50412e-16	1278.44	1259.17	2253.75	2171.48
ENSG00000239559	RPL37P2	295.157	-1.52876	0.175558	-8.70799	3.0932e-18	2.62055e-16	423.414	471.162	131.059	154.992
ENSG00000184990	SIVA1	418.271	-1.46832	0.168672	-8.70516	3.17121e-18	2.6725e-16	606.928	646.047	170.845	249.265
ENSG00000181524	RPL24P4	2166.6	0.760302	0.0874173	8.69739	3.39599e-18	2.84694e-16	1575.76	1623.35	2823.63	2643.65
ENSG00000131165	CHMP1A	613.462	-1.11628	0.128631	-8.67818	4.02166e-18	3.3539e-16	879.635	813.731	384.987	375.496
ENSG00000196683	TOMM7	423.122	-1.27587	0.147193	-8.66803	4.3967e-18	3.64767e-16	619.23	593.581	235.205	244.472
ENSG00000204118	NAP1L6	45.282	2.95228	0.340888	8.66056	4.69467e-18	3.8748e-16	0	3.08621	87.763	90.2788
ENSG00000260035	CTD-2651B20.6	206.669	1.73141	0.199949	8.65927	4.74789e-18	3.89863e-16	90.219	84.3565	340.521	311.582
ENSG00000188177	ZC3H6	228.382	1.65804	0.191523	8.65713	4.83778e-18	3.95217e-16	97.3955	105.96	367.435	342.74
ENSG00000181026	AEN	2028.93	-0.772063	0.0892545	-8.65013	5.14406e-18	4.18105e-16	2644.03	2492.63	1447.5	1531.54
ENSG00000231878	SNRPFP1	573.028	1.28184	0.148354	8.64042	5.60073e-18	4.52924e-16	280.909	366.23	878.8	766.171
ENSG00000085224	ATRX	1678.47	0.826993	0.0957559	8.63647	5.79778e-18	4.66502e-16	1158.49	1243.74	2243.22	2068.42
ENSG00000164659	KIAA1324L	316.166	1.46231	0.169415	8.63156	6.05195e-18	4.84519e-16	147.631	172.828	485.622	458.584
ENSG00000166145	SPINT1	867.554	-0.997402	0.115698	-8.62076	6.65102e-18	5.29832e-16	1182.07	1147.04	537.11	603.989
ENSG00000242372	EIF6	673.749	-1.08039	0.125664	-8.5974	8.15399e-18	6.46345e-16	885.787	959.812	408.391	441.008
ENSG00000126822	PLEKHG3	1386.15	-0.825231	0.096028	-8.59365	8.42528e-18	6.6456e-16	1804.38	1754	989.967	996.262
ENSG00000136270	TBRG4	1049.03	-0.917513	0.106834	-8.58818	8.83615e-18	6.93551e-16	1327.65	1429.94	726.678	711.844
ENSG00000227615	RP11-864N7.2	3809.49	-0.746192	0.0869154	-8.58527	9.06269e-18	7.07862e-16	4441.24	5133.4	2859.9	2803.44
ENSG00000235082	SUMO1P3	791.337	0.99787	0.116356	8.57598	9.82425e-18	7.63621e-16	506.457	535.972	1053.16	1069.76
ENSG00000196890	HIST3H2BB	412.011	-1.39249	0.162713	-8.55795	1.14892e-17	8.88226e-16	555.667	658.392	191.908	242.075
ENSG00000240563	L1TD1	12380.2	0.71619	0.0836919	8.55746	1.15383e-17	8.88226e-16	8536.97	10116.6	15841.8	15025.4
ENSG00000234743	EIF5AP4	605.353	-1.10077	0.128724	-8.55137	1.21634e-17	9.31865e-16	849.904	814.76	390.838	365.909
ENSG00000141449	GREB1L	279.762	1.5141	0.177225	8.54339	1.30336e-17	9.9378e-16	126.102	148.138	416.582	428.225
ENSG00000096696	DSP	1596.04	0.804882	0.094598	8.50845	1.76279e-17	1.33772e-15	1200.53	1107.95	2056	2019.69
ENSG00000100241	SBF1	1312.82	-0.830271	0.0977535	-8.49352	2.0048e-17	1.51201e-15	1695.71	1679.93	920.927	954.718
ENSG00000278637	HIST1H4A	555.685	-1.15451	0.135934	-8.49314	2.01135e-17	1.51201e-15	734.055	815.789	322.968	349.93
ENSG00000134871	COL4A2	1758.58	-0.828335	0.0975406	-8.4922	2.02761e-17	1.51711e-15	2409.26	2108.91	1262.62	1253.52
ENSG00000143494	VASH2	2313.11	0.755789	0.0890168	8.49041	2.05911e-17	1.53351e-15	1624.97	1797.2	2978.09	2852.17
ENSG00000008018	PSMB1	1253.97	-0.847183	0.0998102	-8.48794	2.1033e-17	1.55917e-15	1610.61	1628.49	863.588	913.174
ENSG00000100028	SNRPD3	2007.97	0.779547	0.0919346	8.47937	2.26424e-17	1.67074e-15	1390.19	1548.25	2589.59	2503.84
ENSG00000136158	SPRY2	677.188	1.07822	0.127262	8.47245	2.4029e-17	1.76492e-15	413.162	441.328	979.435	874.825
ENSG00000160973	FOXH1	676.366	-1.04061	0.12295	-8.46365	2.59128e-17	1.89459e-15	916.543	918.662	421.263	448.997
ENSG00000171681	ATF7IP	2957.15	0.673104	0.079797	8.4352	3.30647e-17	2.40651e-15	2293.41	2247.79	3710.62	3576.8
ENSG00000218227	RP11-889L3.1	1783.79	-0.749975	0.0889927	-8.42737	3.53516e-17	2.55121e-15	2234.97	2253.96	1317.62	1328.62
ENSG00000075415	SLC25A3	3255.64	-0.68699	0.0815195	-8.42731	3.53715e-17	2.55121e-15	3855.84	4197.25	2478.43	2491.06
ENSG00000226415	TPI1P1	2437.11	-0.714199	0.0849314	-8.40912	4.13083e-17	2.96604e-15	3142.29	2930.87	1846.53	1828.74
ENSG00000109339	MAPK10	191.371	1.7515	0.208554	8.3983	4.5297e-17	3.23793e-15	69.7147	88.4714	310.096	297.201
ENSG00000138650	PCDH10	120.421	-2.10715	0.250994	-8.39522	4.65024e-17	3.30932e-15	226.573	182.087	36.2754	36.7507
ENSG00000185624	P4HB	3824.76	-0.631398	0.0752424	-8.39153	4.79864e-17	3.39676e-15	4648.33	4668.41	2951.18	3031.13
ENSG00000242358	RPS21P4	258.416	-1.52374	0.18159	-8.39111	4.81553e-17	3.39676e-15	387.532	396.064	115.847	134.22
ENSG00000118705	RPN2	2150.86	-0.722599	0.0861288	-8.38975	4.87176e-17	3.42135e-15	2701.44	2672.66	1571.54	1657.77
ENSG00000105447	GRWD1	952.488	-0.918696	0.109611	-8.38145	5.22806e-17	3.65553e-15	1235.39	1271.52	629.553	673.496
ENSG00000143543	JTB	428.536	-1.23784	0.147766	-8.377	5.42924e-17	3.7797e-15	581.297	636.788	251.587	244.472
ENSG00000087077	TRIP6	876.544	-1.0327	0.123295	-8.37578	5.48571e-17	3.80214e-15	1299.97	1072.97	565.194	568.037
ENSG00000072571	HMMR	818.813	1.10247	0.131634	8.37529	5.50898e-17	3.80214e-15	443.918	577.122	1091.77	1162.44
ENSG00000171316	CHD7	4367.89	0.665938	0.0795424	8.37211	5.65978e-17	3.88946e-15	3195.6	3533.71	5438.97	5303.28
ENSG00000014216	CAPN1	1435.35	-0.870946	0.104044	-8.37096	5.71503e-17	3.90832e-15	1979.69	1751.94	958.372	1051.39
ENSG00000043143	JADE2	642.534	-1.04376	0.124694	-8.37053	5.73604e-17	3.90832e-15	883.736	860.024	418.922	407.453
ENSG00000185641	CTD-2287O16.1	1043.75	-0.9743	0.116455	-8.36635	5.94291e-17	4.03211e-15	1275.37	1508.13	721.997	669.501
ENSG00000188191	PRKAR1B	523.658	-1.13494	0.135781	-8.35855	6.34947e-17	4.28978e-15	740.206	713.944	308.926	331.555
ENSG00000168003	SLC3A2	2678.36	-0.731012	0.0875024	-8.3542	6.58794e-17	4.43219e-15	3384.24	3324.88	1883.98	2120.35
ENSG00000233276	GPX1	1030.11	-0.917602	0.109878	-8.35106	6.76521e-17	4.53241e-15	1290.75	1419.66	682.211	727.823
ENSG00000091409	ITGA6	3815.03	0.658511	0.0789123	8.34485	7.13029e-17	4.75709e-15	2826.52	3070.78	4679.52	4683.31
ENSG00000079999	KEAP1	759.967	-1.00965	0.12105	-8.34079	7.3798e-17	4.90313e-15	965.753	1080.17	493.813	500.128
ENSG00000234648	AL162151.3	480.344	-1.22442	0.146925	-8.33368	7.83648e-17	5.18503e-15	622.306	739.662	274.991	284.418
ENSG00000235174	RPL39P3	1740.44	-0.816467	0.0980649	-8.32578	8.37735e-17	5.52009e-15	2083.24	2374.33	1277.83	1226.35
ENSG00000213741	RPS29	595.598	-1.11928	0.134747	-8.30651	9.85538e-17	6.46739e-15	761.735	884.714	375.626	360.316
ENSG00000185896	LAMP1	1666.63	-0.955409	0.11505	-8.3043	1.00412e-16	6.56245e-15	2481.02	1946.37	1071.88	1167.23
ENSG00000240489	SETP14	5431.98	0.633261	0.076496	8.27836	1.24886e-16	8.12873e-15	4093.69	4394.77	6823.28	6416.18
ENSG00000149925	ALDOA	7216.46	-0.63297	0.0765462	-8.26913	1.34937e-16	8.74741e-15	9267.95	8318.37	5571.2	5708.34
ENSG00000184100	BRD7P2	981.246	0.889266	0.107655	8.2603	1.45309e-16	9.38182e-15	665.365	697.484	1276.66	1285.47
ENSG00000249353	NPM1P27	9455.03	0.557528	0.0676136	8.24579	1.64074e-16	1.05508e-14	7775.24	7492.29	11394	11158.6
ENSG00000099817	POLR2E	921.901	-0.95619	0.116126	-8.23406	1.80976e-16	1.15912e-14	1198.48	1253	572.215	663.909
ENSG00000165349	SLC7A3	1270.43	-0.850089	0.103357	-8.22476	1.95581e-16	1.24304e-14	1676.23	1609.97	847.206	948.327
ENSG00000115355	CCDC88A	1941.38	0.748315	0.0909835	8.22473	1.95632e-16	1.24304e-14	1383.02	1497.84	2500.66	2384
ENSG00000197774	EME2	571.457	-1.12487	0.136807	-8.22233	1.99579e-16	1.26311e-14	849.904	733.49	340.521	361.914
ENSG00000185201	IFITM2	456.069	1.20004	0.145993	8.21989	2.03689e-16	1.28404e-14	250.153	288.046	654.127	631.951
ENSG00000105894	PTN	859.217	0.920582	0.11219	8.20557	2.29493e-16	1.44104e-14	579.247	595.639	1133.9	1128.09
ENSG00000169851	PCDH7	270.095	-1.50744	0.184014	-8.19199	2.56939e-16	1.60707e-14	410.086	404.294	150.952	115.046
ENSG00000224773	HSPA8P7	202.266	-1.64669	0.201214	-8.18379	2.75053e-16	1.71368e-14	321.918	306.564	98.2946	82.2895
ENSG00000164889	SLC4A2	980.913	-0.883967	0.10818	-8.17123	3.0527e-16	1.89457e-14	1304.07	1255.06	664.659	699.86
ENSG00000117410	ATP6V0B	395.466	-1.25509	0.153619	-8.17016	3.07968e-16	1.90393e-14	598.726	530.828	227.014	225.297
ENSG00000173406	DAB1	296.149	1.39071	0.170428	8.16014	3.3464e-16	2.06087e-14	149.682	162.541	432.964	439.41
ENSG00000100726	TELO2	422.771	-1.25531	0.153979	-8.15251	3.56461e-16	2.17992e-14	618.205	591.524	215.312	266.043
ENSG00000144674	GOLGA4	1427.01	0.817073	0.100227	8.15221	3.57319e-16	2.17992e-14	1048.8	1000.96	1921.43	1736.87
ENSG00000244879	GABPB1-AS1	365.927	1.31562	0.161387	8.15197	3.58057e-16	2.17992e-14	181.463	222.207	535.94	524.096
ENSG00000204253	HNRNPCP2	4513.55	0.677198	0.083079	8.15125	3.60187e-16	2.18459e-14	3232.51	3684.94	5660.13	5476.65
ENSG00000175899	A2M	63.677	-2.56061	0.314206	-8.14944	3.65601e-16	2.20906e-14	139.429	96.7013	8.19122	10.3861
ENSG00000005007	UPF1	1233.18	-0.812325	0.0998025	-8.13933	3.97483e-16	2.38531e-14	1557.3	1599.69	872.95	902.788
ENSG00000135916	ITM2C	2878.16	-0.648628	0.0796915	-8.13925	3.9775e-16	2.38531e-14	3516.49	3529.6	2197.59	2268.95
ENSG00000224094	RPS24P8	706.283	1.03381	0.127071	8.13569	4.09595e-16	2.44718e-14	424.439	486.593	999.328	914.772
ENSG00000134186	PRPF38B	953.687	1.01229	0.12454	8.12826	4.355e-16	2.59228e-14	556.692	687.197	1362.08	1208.78
ENSG00000198952	SMG5	2408.28	-0.67081	0.0825774	-8.12341	4.53278e-16	2.6881e-14	2953.65	2977.17	1868.77	1833.54
ENSG00000269821	KCNQ1OT1	579.038	1.05791	0.130393	8.11324	4.92884e-16	2.9122e-14	366.002	372.403	767.634	810.112
ENSG00000162613	FUBP1	2582.14	0.664892	0.0820468	8.10382	5.32621e-16	3.13541e-14	1964.31	2014.27	3226.17	3123.81
ENSG00000139746	RBM26	1428.59	0.864292	0.10666	8.10322	5.35247e-16	3.13933e-14	945.249	1060.63	1976.42	1732.07
ENSG00000184281	TSSC4	284.336	-1.41923	0.175173	-8.10187	5.41227e-16	3.15561e-14	409.061	435.156	135.74	157.389
ENSG00000105223	PLD3	2089.98	-0.782761	0.0966169	-8.1017	5.41965e-16	3.15561e-14	2857.28	2450.45	1511.86	1540.33
ENSG00000101220	C20orf27	677.645	-1.01115	0.124858	-8.09845	5.56632e-16	3.22927e-14	870.408	954.668	451.687	433.817
ENSG00000127884	ECHS1	615.275	-1.06587	0.132212	-8.06189	7.51257e-16	4.34265e-14	898.089	782.869	381.477	398.665
ENSG00000129354	AP1M2	471.024	-1.13945	0.141459	-8.05499	7.94864e-16	4.57819e-14	630.508	678.967	290.203	284.418
ENSG00000184260	HIST2H2AC	2143.25	0.796978	0.0990062	8.04978	8.29436e-16	4.76019e-14	1526.55	1585.28	2497.15	2964.02
ENSG00000128739	SNRPN	1245.76	-0.842816	0.104745	-8.04637	8.5288e-16	4.87726e-14	1520.4	1695.36	858.907	908.38
ENSG00000224550	RP11-270C12.3	344.254	-1.3047	0.162161	-8.04569	8.57616e-16	4.88689e-14	481.851	514.369	177.866	202.928
ENSG00000213553	RPLP0P6	10448.6	-0.57561	0.0715629	-8.04341	8.73712e-16	4.96095e-14	12011.4	13043.4	8233.34	8506.18
ENSG00000226360	RPL10AP6	1395.02	-0.784405	0.097705	-8.0283	9.88336e-16	5.59195e-14	1718.26	1827.04	996.988	1037.81
ENSG00000226396	RP5-1056L3.3	219.643	-1.53492	0.191463	-8.01683	1.08507e-15	6.11767e-14	340.372	328.167	102.975	107.056
ENSG00000156976	EIF4A2	2567.07	0.70293	0.0878614	8.00045	1.23966e-15	6.9647e-14	1832.06	2056.45	3216.81	3162.95
ENSG00000197061	HIST1H4C	2262.17	-0.702439	0.0878132	-7.99924	1.25193e-15	7.00906e-14	2686.07	2934.99	1713.13	1714.5
ENSG00000171988	JMJD1C	5309.54	0.610512	0.0763468	7.99656	1.27943e-15	7.13805e-14	4012.69	4365.96	6544.78	6314.72
ENSG00000234176	HSPA8P1	153.547	-1.78327	0.223155	-7.99118	1.33657e-15	7.43094e-14	258.354	233.523	63.1894	59.1206
ENSG00000013297	CLDN11	119.559	1.9738	0.24751	7.97464	1.52831e-15	8.46757e-14	36.9078	43.207	204.78	193.34
ENSG00000138074	SLC5A6	1455.64	-0.804769	0.100942	-7.97262	1.5535e-15	8.57746e-14	1755.17	1964.89	1021.56	1080.95
ENSG00000103353	UBFD1	1965.06	-0.711207	0.0892581	-7.96798	1.61288e-15	8.8747e-14	2495.38	2401.07	1434.63	1529.15
ENSG00000169744	LDB2	543.46	1.06817	0.134156	7.96216	1.69064e-15	9.24283e-14	331.145	356.972	757.102	728.622
ENSG00000139641	ESYT1	1370.31	-0.770733	0.0968002	-7.96211	1.69132e-15	9.24283e-14	1750.04	1720.05	982.946	1028.22
ENSG00000138685	FGF2	1810.59	-0.717796	0.0902469	-7.9537	1.81027e-15	9.85918e-14	2292.38	2227.22	1324.64	1398.12
ENSG00000187051	RPS19BP1	411.245	-1.23738	0.155943	-7.9348	2.10836e-15	1.14437e-13	608.978	563.748	211.801	260.45
ENSG00000174721	FGFBP3	2405.15	0.783921	0.0988343	7.93168	2.16209e-15	1.16957e-13	1582.93	1926.83	3086.92	3023.94
ENSG00000140545	MFGE8	6461.63	-0.556914	0.0702368	-7.92909	2.20755e-15	1.18442e-13	7825.47	7586.94	5147.59	5286.5
ENSG00000188158	NHS	648.163	0.993213	0.125263	7.92899	2.20937e-15	1.18442e-13	412.137	441.328	881.141	858.048
ENSG00000012660	ELOVL5	2391.93	0.75674	0.0954413	7.92886	2.21172e-15	1.18442e-13	1616.77	1918.6	2995.64	3036.72
ENSG00000068366	ACSL4	2554.49	0.787981	0.0993945	7.92782	2.23034e-15	1.19041e-13	1671.1	2050.27	3192.23	3304.36
ENSG00000101745	ANKRD12	823.877	0.913727	0.115753	7.89376	2.93224e-15	1.55983e-13	552.591	576.093	1121.03	1045.8
ENSG00000162244	RPL29	2990.1	-0.676582	0.085746	-7.89054	3.0089e-15	1.59531e-13	3479.58	3897.89	2290.03	2292.92
ENSG00000140553	UNC45A	774.425	-0.931608	0.118093	-7.8888	3.05115e-15	1.61238e-13	1053.92	990.674	541.79	511.313
ENSG00000183087	GAS6	328.565	-1.32117	0.167511	-7.88708	3.0934e-15	1.62933e-13	516.709	437.213	181.377	178.96
ENSG00000179409	GEMIN4	954.851	-0.850147	0.107796	-7.88666	3.10386e-15	1.62948e-13	1229.23	1239.63	681.041	669.501
ENSG00000123983	ACSL3	1805.11	0.784596	0.0995036	7.8851	3.14272e-15	1.64448e-13	1208.73	1424.8	2274.82	2312.1
ENSG00000168802	CHTF8	977.788	-0.931827	0.118336	-7.87444	3.4226e-15	1.78511e-13	1406.6	1176.88	651.787	675.892
ENSG00000105281	SLC1A5	3484.32	-0.656024	0.0835429	-7.85254	4.07693e-15	2.11948e-13	4373.57	4177.7	2549.81	2836.19
ENSG00000184840	TMED9	597.946	-1.05794	0.134763	-7.85036	4.14859e-15	2.14975e-13	871.434	758.179	397.859	364.311
ENSG00000145703	IQGAP2	669.918	0.980133	0.124865	7.84954	4.17557e-15	2.15675e-13	432.641	454.702	930.288	862.042
ENSG00000172354	GNB2	665.225	-0.990624	0.126236	-7.84737	4.24859e-15	2.18741e-13	934.997	849.737	424.773	451.394
ENSG00000237515	SHISA9	662.884	-0.975926	0.124615	-7.83156	4.81849e-15	2.47287e-13	915.518	854.881	450.517	430.622
ENSG00000130635	COL5A1	427.789	-1.3269	0.169518	-7.82751	4.97622e-15	2.54566e-13	722.777	520.541	245.736	222.102
ENSG00000158417	EIF5B	1415.89	0.880845	0.112551	7.82618	5.02937e-15	2.56466e-13	887.837	1083.26	1946	1746.45
ENSG00000163029	SMC6	1052.84	0.900907	0.115223	7.81884	5.33107e-15	2.70988e-13	664.34	786.984	1434.63	1325.42
ENSG00000104177	MYEF2	956.363	0.865207	0.110946	7.79846	6.26689e-15	3.17549e-13	659.214	682.053	1295.38	1188.8
ENSG00000234009	RPL5P34	1661.49	0.774358	0.0993693	7.79274	6.55738e-15	3.3122e-13	1133.89	1300.32	2162.48	2049.25
ENSG00000085662	AKR1B1	571.307	-1.01257	0.129957	-7.79157	6.6184e-15	3.33251e-13	759.685	780.812	375.626	369.104
ENSG00000133816	MICAL2	167.102	-1.68236	0.216028	-7.7877	6.82413e-15	3.42533e-13	246.052	279.817	69.0402	73.5013
ENSG00000145794	MEGF10	1027.26	-0.82994	0.106647	-7.78211	7.13254e-15	3.56895e-13	1333.81	1307.53	758.273	709.447
ENSG00000105220	GPI	1523.9	-0.725327	0.0934241	-7.76381	8.2416e-15	4.11105e-13	1907.93	1904.19	1121.03	1162.44
ENSG00000197323	TRIM33	1743.1	0.726197	0.0937348	7.74736	9.38238e-15	4.66555e-13	1240.51	1371.31	2185.88	2174.68
ENSG00000225091	SNORA71A	73.4446	-2.35827	0.30443	-7.7465	9.44588e-15	4.68258e-13	133.278	132.707	7.02104	20.7721
ENSG00000180730	SHISA2	558.347	1.0952	0.141424	7.74412	9.62479e-15	4.75655e-13	309.615	386.805	752.422	784.547
ENSG00000103249	CLCN7	579.499	-1.18586	0.15322	-7.7396	9.97308e-15	4.91351e-13	942.173	689.254	335.84	350.729
ENSG00000014641	MDH1	1797.42	-0.761829	0.0985986	-7.72658	1.10477e-14	5.42623e-13	2433.86	2105.83	1344.53	1305.45
ENSG00000104142	VPS18	853.38	-0.897744	0.116233	-7.72367	1.13031e-14	5.52061e-13	1177.97	1057.54	580.406	597.598
ENSG00000004779	NDUFAB1	344.548	-1.23088	0.159366	-7.7236	1.13088e-14	5.52061e-13	499.28	480.42	205.951	192.541
ENSG00000185085	INTS5	367.608	-1.19124	0.154282	-7.72118	1.15255e-14	5.60931e-13	518.759	517.455	215.312	218.906
ENSG00000143924	EML4	2124.08	0.661822	0.085769	7.71633	1.19727e-14	5.8093e-13	1608.56	1667.58	2634.06	2586.13
ENSG00000254373	RP11-34P1.2	280.658	1.37121	0.17781	7.71169	1.24165e-14	6.00644e-13	163.009	134.765	399.029	425.828
ENSG00000168286	THAP11	449.482	-1.13653	0.147399	-7.71055	1.25274e-14	6.04181e-13	618.205	633.702	250.417	295.603
ENSG00000173848	NET1	1233.68	0.776036	0.100713	7.70542	1.30415e-14	6.2709e-13	898.089	907.346	1611.33	1517.96
ENSG00000176095	IP6K1	636.503	-0.974356	0.126612	-7.6956	1.40836e-14	6.75171e-13	859.131	842.536	402.54	441.807
ENSG00000134884	ARGLU1	1061.21	0.87921	0.114272	7.69403	1.4257e-14	6.81444e-13	678.693	799.329	1435.8	1331.01
ENSG00000274997	HIST1H2AH	2571.01	-0.743822	0.0967544	-7.68773	1.49765e-14	7.13702e-13	3116.66	3350.6	1743.56	2073.22
ENSG00000251235	SNRPCP2	205.886	1.51405	0.197398	7.67005	1.71924e-14	8.16868e-13	97.3955	100.816	324.138	301.196
ENSG00000160072	ATAD3B	568.28	-1.00375	0.131202	-7.65046	2.00268e-14	9.48724e-13	741.231	788.013	377.966	365.909
ENSG00000096746	HNRNPH3	1181.78	0.848351	0.110996	7.64306	2.12126e-14	1.00193e-12	861.181	808.588	1646.43	1410.91
ENSG00000133142	TCEAL4	588.325	1.05083	0.137588	7.63753	2.2143e-14	1.04281e-12	387.532	362.116	869.439	734.214
ENSG00000138829	FBN2	1338.37	-0.749926	0.0983409	-7.62579	2.42549e-14	1.13891e-12	1729.54	1639.81	1011.03	973.093
ENSG00000121454	LHX4	218.308	-1.49599	0.196204	-7.62469	2.44617e-14	1.14527e-12	312.691	348.742	95.9542	115.844
ENSG00000141446	ESCO1	932.224	0.876738	0.115088	7.61796	2.5772e-14	1.20309e-12	601.802	698.513	1215.81	1212.77
ENSG00000173621	LRFN4	481.99	-1.1848	0.155578	-7.61548	2.62706e-14	1.2228e-12	678.693	681.024	239.886	328.359
ENSG00000130528	HRC	73.8621	2.2661	0.297718	7.61157	2.70785e-14	1.25676e-12	11.2774	21.6035	127.549	135.019
ENSG00000164742	ADCY1	1186.97	-0.769321	0.101107	-7.60898	2.76261e-14	1.27846e-12	1511.17	1494.76	849.546	892.402
ENSG00000100644	HIF1A	3961.68	0.566044	0.0744204	7.60603	2.82635e-14	1.30419e-12	3179.19	3192.17	4767.29	4708.08
ENSG00000127837	AAMP	1037.68	-0.807388	0.106342	-7.59235	3.14162e-14	1.44551e-12	1290.75	1364.11	733.699	762.177
ENSG00000243829	CTB-33G10.1	521.134	-1.02499	0.135091	-7.58739	3.26407e-14	1.49754e-12	720.727	690.283	329.989	343.539
ENSG00000047410	TPR	2931.14	0.628148	0.0827999	7.58633	3.29082e-14	1.5055e-12	2210.37	2377.41	3646.26	3490.51
ENSG00000234106	RP11-288E14.2	324.744	1.24589	0.164572	7.57051	3.71748e-14	1.69585e-12	182.488	188.259	485.622	442.606
ENSG00000112739	PRPF4B	1858.31	0.685388	0.0906201	7.56331	3.92927e-14	1.78737e-12	1363.54	1472.12	2313.43	2284.13
ENSG00000133863	TEX15	425.289	1.13891	0.150724	7.55629	4.14743e-14	1.88112e-12	237.85	278.788	608.49	576.027
ENSG00000164125	FAM198B	51.5495	-2.46451	0.326169	-7.55593	4.15887e-14	1.88112e-12	112.774	79.2128	7.02104	7.19035
ENSG00000174718	KIAA1551	3017.7	0.643594	0.0851999	7.55393	4.22321e-14	1.90485e-12	2242.15	2448.39	3819.45	3560.82
ENSG00000197461	PDGFA	409.828	1.11973	0.148352	7.5478	4.42663e-14	1.99099e-12	249.127	254.098	579.236	556.852
ENSG00000216285	RP11-490H24.5	392.709	-1.14152	0.151294	-7.54506	4.52096e-14	2.02772e-12	531.062	562.719	244.566	232.488
ENSG00000167371	PRRT2	245.54	1.44261	0.191282	7.5418	4.63546e-14	2.07327e-12	106.622	140.937	381.477	353.126
ENSG00000114391	RPL24	720.975	-0.91099	0.120804	-7.54105	4.66186e-14	2.07927e-12	978.056	916.605	506.685	482.552
ENSG00000142541	RPL13A	3434.95	-0.591903	0.0785059	-7.53961	4.71396e-14	2.09412e-12	4029.1	4248.69	2693.74	2768.28
ENSG00000129195	FAM64A	947.185	-0.896881	0.118959	-7.5394	4.72133e-14	2.09412e-12	1130.81	1349.7	663.488	644.734
ENSG00000010165	METTL13	611.977	-1.04681	0.138882	-7.53739	4.79476e-14	2.12082e-12	918.593	747.892	377.966	403.458
ENSG00000168101	NUDT16L1	193.988	-1.55029	0.20586	-7.53079	5.04348e-14	2.22469e-12	269.632	325.081	87.763	93.4745
ENSG00000145425	RPS3A	1295.91	-0.734833	0.0975827	-7.53036	5.06004e-14	2.22586e-12	1638.29	1612.03	964.223	969.099
ENSG00000087152	ATXN7L3	1097.64	-0.778376	0.103396	-7.52813	5.14718e-14	2.25799e-12	1368.66	1417.6	793.378	810.911
ENSG00000117592	PRDX6	2896.14	-0.599692	0.0796705	-7.52715	5.18587e-14	2.26875e-12	3438.57	3555.32	2301.73	2288.93
ENSG00000203812	HIST2H2AA3	200.07	-1.53355	0.204092	-7.51399	5.73536e-14	2.5023e-12	296.287	315.822	81.9122	106.257
ENSG00000130702	LAMA5	1217.48	-0.750116	0.0999159	-7.50747	6.02796e-14	2.62282e-12	1560.38	1506.07	899.864	903.587
ENSG00000166396	SERPINB7	30.7961	-2.64405	0.352387	-7.50326	6.22488e-14	2.70116e-12	76.8912	46.2932	0	0
ENSG00000244398	RP11-466H18.1	4366.16	0.615765	0.082072	7.50274	6.24963e-14	2.70457e-12	3231.48	3639.67	5395.67	5197.82
ENSG00000220842	RP11-572P18.1	447.861	-1.12609	0.150144	-7.50011	6.3766e-14	2.75208e-12	567.97	675.88	267.97	279.625
ENSG00000167900	TK1	464.229	-1.05786	0.14108	-7.49828	6.46612e-14	2.78321e-12	649.987	617.242	294.884	294.804
ENSG00000197785	ATAD3A	366.565	-1.20172	0.160294	-7.49696	6.53168e-14	2.80389e-12	511.583	526.714	193.079	234.885
ENSG00000101040	ZMYND8	2470.42	0.632433	0.084467	7.48734	7.02817e-14	3.00896e-12	1907.93	1950.49	3107.98	2915.29
ENSG00000164587	RPS14	3523.89	-0.590014	0.0788264	-7.48499	7.15539e-14	3.05526e-12	4100.86	4385.51	2820.12	2789.06
ENSG00000168916	ZNF608	1026.08	0.843855	0.112882	7.47555	7.68797e-14	3.27393e-12	777.114	675.88	1371.44	1279.88
ENSG00000095787	WAC	2245.71	0.647194	0.0866058	7.47287	7.84663e-14	3.33263e-12	1676.23	1809.55	2748.74	2748.31
ENSG00000198918	RPL39	343.264	-1.22732	0.164262	-7.4717	7.91638e-14	3.35336e-12	448.019	528.771	198.93	197.335
ENSG00000104886	PLEKHJ1	545.332	-1.00243	0.134275	-7.46547	8.3002e-14	3.49828e-12	704.323	764.352	347.542	365.11
ENSG00000161203	AP2M1	2643.43	-0.626846	0.0839664	-7.46544	8.30218e-14	3.49828e-12	3093.08	3340.31	2075.89	2064.43
ENSG00000232187	FTH1P7	167.97	-1.67635	0.224994	-7.45067	9.28683e-14	3.90291e-12	301.413	227.351	78.4016	64.7131
ENSG00000101335	MYL9	1370.23	-0.763277	0.102493	-7.44714	9.53819e-14	3.99805e-12	1835.14	1629.52	986.456	1029.82
ENSG00000187514	PTMA	10310.4	0.617669	0.0830693	7.43558	1.04108e-13	4.35241e-12	7419.49	8793.65	12478.7	12549.5
ENSG00000275713	HIST1H2BH	2901.43	-0.689834	0.0928497	-7.42958	1.08945e-13	4.54278e-12	3328.88	3860.85	2123.87	2292.12
ENSG00000141682	PMAIP1	1085.49	0.847818	0.114178	7.42544	1.12406e-13	4.67493e-12	702.273	833.277	1351.55	1454.85
ENSG00000171310	CHST11	312.088	1.24406	0.167561	7.42449	1.13218e-13	4.6958e-12	166.085	190.316	449.347	442.606
ENSG00000115234	SNX17	383.423	-1.13196	0.15247	-7.42416	1.13494e-13	4.6958e-12	516.709	549.346	237.545	230.091
ENSG00000205542	TMSB4X	4809.49	-0.572512	0.0771656	-7.41927	1.17771e-13	4.86019e-12	5548.47	5974.91	3954.02	3760.55
ENSG00000151849	CENPJ	638.12	0.939196	0.126678	7.41404	1.22505e-13	5.04254e-12	414.187	447.501	867.099	823.694
ENSG00000119314	PTBP3	2539.01	0.654824	0.0884923	7.39979	1.36405e-13	5.60028e-12	1853.59	2072.91	3184.04	3045.51
ENSG00000243199	RP11-408P14.1	1564.31	-0.693089	0.093701	-7.39681	1.39491e-13	5.71235e-12	1884.35	1994.72	1185.39	1192.8
ENSG00000116670	MAD2L2	741.634	-0.936885	0.126873	-7.38441	1.53131e-13	6.25494e-12	937.047	1028.74	459.878	540.874
ENSG00000122756	CNTFR	117.261	1.8209	0.246921	7.37442	1.65063e-13	6.7224e-12	39.9834	47.3219	188.398	193.34
ENSG00000070614	NDST1	1765.09	-0.836306	0.113411	-7.37414	1.65415e-13	6.7224e-12	2546.64	2006.04	1198.26	1309.44
ENSG00000089597	GANAB	3413.33	-0.568578	0.0771737	-7.36751	1.73841e-13	7.04695e-12	4055.75	4115.98	2694.91	2786.66
ENSG00000167291	TBC1D16	3903.27	-0.590125	0.0801947	-7.35866	1.85771e-13	7.51154e-12	4588.87	4815.52	2972.24	3236.45
ENSG00000164104	HMGB2	2112.33	0.688702	0.0936654	7.35279	1.94107e-13	7.82881e-12	1506.04	1710.79	2687.89	2544.58
ENSG00000278463	HIST1H2AB	1055.66	-0.818637	0.11137	-7.35059	1.97337e-13	7.93909e-12	1299.97	1411.43	709.125	802.123
ENSG00000213598	RP11-112J1.1	670.437	-0.954739	0.129904	-7.34957	1.98848e-13	7.97982e-12	832.475	949.525	473.92	425.828
ENSG00000181274	FRAT2	690.111	-0.896279	0.12222	-7.3333	2.24546e-13	8.98857e-12	876.56	932.036	466.899	484.949
ENSG00000128973	CLN6	611.379	-0.978823	0.133631	-7.32483	2.39199e-13	9.55124e-12	872.459	765.381	382.647	425.029
ENSG00000077097	TOP2B	2925.36	0.582084	0.0795402	7.31812	2.51477e-13	1.00166e-11	2322.11	2348.61	3571.37	3459.35
ENSG00000165672	PRDX3	1441.63	-0.735701	0.100885	-7.29244	3.0439e-13	1.2094e-11	1703.91	1914.48	1051.99	1096.13
ENSG00000166166	TRMT61A	306.714	-1.23327	0.169151	-7.29098	3.07719e-13	1.2196e-11	432.641	443.386	161.484	189.346
ENSG00000200087	SNORA73B	1730.08	-0.744055	0.102085	-7.28856	3.13283e-13	1.23859e-11	2359.02	1992.66	1271.98	1296.66
ENSG00000178163	ZNF518B	487.638	1.00838	0.138901	7.25968	3.88013e-13	1.53026e-11	314.741	319.937	677.531	638.343
ENSG00000165271	NOL6	1056.64	-0.763809	0.105221	-7.25912	3.89615e-13	1.5328e-11	1327.65	1345.59	753.592	799.726
ENSG00000117868	ESYT2	943.635	-1.03447	0.14304	-7.23204	4.75796e-13	1.86727e-11	1509.12	1053.43	612.001	599.994
ENSG00000132768	DPH2	738.802	-0.877045	0.121293	-7.23081	4.80129e-13	1.87966e-11	915.518	1011.25	504.345	524.096
ENSG00000126653	NSRP1	430.149	1.17672	0.16278	7.22892	4.86868e-13	1.9014e-11	218.371	291.133	649.446	561.646
ENSG00000159720	ATP6V0D1	500.327	-0.99951	0.138335	-7.22526	5.00126e-13	1.94842e-11	700.222	646.047	334.67	320.37
ENSG00000175970	UNC119B	1132.43	-0.762829	0.105588	-7.2246	5.02579e-13	1.95e-11	1495.79	1368.22	813.271	852.455
ENSG00000143761	ARF1	2089.72	-0.618936	0.0856718	-7.2245	5.02967e-13	1.95e-11	2544.59	2531.72	1616.01	1666.56
ENSG00000204131	NHSL2	400.656	1.11195	0.153957	7.22247	5.10506e-13	1.97445e-11	267.581	225.293	561.683	548.064
ENSG00000005022	SLC25A5	1975.57	-0.62726	0.0869963	-7.21019	5.58736e-13	2.15578e-11	2383.63	2426.79	1523.57	1568.29
ENSG00000114554	PLXNA1	1923.72	-0.68116	0.0945135	-7.20702	5.71917e-13	2.20133e-11	2511.78	2244.7	1427.61	1510.77
ENSG00000228205	RP11-778D9.4	615.777	-0.994769	0.138172	-7.19951	6.043e-13	2.32039e-11	745.332	909.404	420.092	388.279
ENSG00000136108	CKAP2	1449.28	0.689067	0.0957274	7.19822	6.10023e-13	2.33677e-11	1088.78	1117.21	1840.68	1750.45
ENSG00000196504	PRPF40A	2497.25	0.665362	0.0926099	7.18457	6.7417e-13	2.57633e-11	1773.62	2069.82	3072.88	3072.67
ENSG00000136271	DDX56	576.21	-0.971618	0.135329	-7.17966	6.98852e-13	2.66429e-11	733.029	805.501	408.391	357.919
ENSG00000101115	SALL4	4513.39	-0.531088	0.0741708	-7.16034	8.04762e-13	3.05908e-11	5465.43	5221.87	3704.77	3661.48
ENSG00000125901	MRPS26	403.365	-1.09965	0.153581	-7.16009	8.06228e-13	3.05908e-11	516.709	597.696	243.396	255.657
ENSG00000166164	BRD7	744.517	0.843714	0.11786	7.15861	8.1499e-13	3.08502e-11	518.759	534.943	971.244	953.12
ENSG00000229119	CTB-63M22.1	1969.41	-0.620941	0.0868004	-7.15366	8.44927e-13	3.1908e-11	2368.25	2417.53	1556.33	1535.54
ENSG00000255397	AC022182.2	851.82	0.900207	0.125924	7.14882	8.75291e-13	3.29768e-11	520.81	651.191	1147.94	1087.34
ENSG00000231991	ANXA2P2	660.198	-0.942331	0.131833	-7.14794	8.80889e-13	3.30726e-11	952.426	799.329	437.645	451.394
ENSG00000184009	ACTG1	31038.2	-0.490642	0.0686427	-7.14777	8.81965e-13	3.30726e-11	37789.5	34842.3	25209.1	26311.9
ENSG00000097046	CDC7	950.943	0.808826	0.113203	7.14489	9.00655e-13	3.36946e-11	638.709	730.404	1212.3	1222.36
ENSG00000107863	ARHGAP21	970.559	0.805292	0.112777	7.14055	9.29561e-13	3.46201e-11	653.063	746.863	1224	1258.31
ENSG00000141543	EIF4A3	1003.68	-0.778595	0.109044	-7.14022	9.31824e-13	3.46201e-11	1272.29	1274.61	771.144	696.665
ENSG00000033867	SLC4A7	1407.35	0.701644	0.0982666	7.14021	9.3188e-13	3.46201e-11	1019.06	1111.04	1772.81	1726.48
ENSG00000225093	RPL3P7	387.546	-1.07669	0.150801	-7.13977	9.34852e-13	3.46501e-11	524.911	539.058	245.736	240.477
ENSG00000077274	CAPN6	319.985	-1.1932	0.167261	-7.13379	9.76424e-13	3.61074e-11	477.751	425.897	198.93	177.362
ENSG00000065268	WDR18	305.585	-1.30719	0.18364	-7.11821	1.09338e-12	4.03391e-11	389.582	499.966	147.442	185.351
ENSG00000271347	RP11-701H24.7	300.194	1.27424	0.179236	7.10924	1.16685e-12	4.29507e-11	143.53	191.345	452.857	413.045
ENSG00000231043	AC007238.1	586.876	0.914144	0.128601	7.10838	1.17413e-12	4.31197e-11	394.708	407.38	766.464	778.954
ENSG00000125730	C3	95.4038	1.89028	0.266008	7.1061	1.19367e-12	4.37371e-11	28.706	36.0058	160.314	156.59
ENSG00000081692	JMJD4	287.898	-1.24222	0.17505	-7.09634	1.28109e-12	4.68328e-11	440.843	383.719	154.463	172.568
ENSG00000100991	TRPC4AP	858.779	-0.844783	0.119164	-7.08925	1.34837e-12	4.91803e-11	1171.82	1050.34	572.215	640.74
ENSG00000070413	DGCR2	1418.8	-0.703774	0.0993385	-7.0846	1.39443e-12	5.07445e-11	1726.46	1805.43	1019.22	1124.09
ENSG00000140511	HAPLN3	697.847	-0.956568	0.13515	-7.0778	1.46459e-12	5.31768e-11	826.324	1032.85	452.857	479.356
ENSG00000141934	PLPP2	619.075	-0.973391	0.137566	-7.07581	1.48577e-12	5.3824e-11	742.256	913.519	413.071	407.453
ENSG00000196700	ZNF512B	887.754	-0.797628	0.112795	-7.07149	1.53283e-12	5.54034e-11	1105.18	1162.47	617.852	665.506
ENSG00000125834	STK35	1836.06	-0.624201	0.0882808	-7.07063	1.54228e-12	5.56193e-11	2251.37	2214.87	1446.33	1431.68
ENSG00000155090	KLF10	336.593	1.13752	0.160982	7.06612	1.59324e-12	5.73281e-11	213.245	194.431	465.729	472.965
ENSG00000147257	GPC3	1484.53	-0.660572	0.0934988	-7.06503	1.60583e-12	5.76516e-11	1824.88	1823.95	1144.43	1144.86
ENSG00000167775	CD320	388.379	-1.08794	0.15414	-7.05813	1.68762e-12	6.04524e-11	527.986	543.173	223.503	258.852
ENSG00000139546	TARBP2	434.548	-1.02504	0.145458	-7.04701	1.82808e-12	6.53376e-11	583.348	595.639	266.8	292.407
ENSG00000167657	DAPK3	549.586	-1.03399	0.146814	-7.04283	1.88375e-12	6.71774e-11	836.576	657.363	341.691	362.713
ENSG00000103502	CDIPT	381.948	-1.08067	0.153498	-7.0403	1.91832e-12	6.82582e-11	549.516	500.995	235.205	242.075
ENSG00000229191	RP11-168O16.1	296.001	1.20525	0.171272	7.03707	1.96324e-12	6.97015e-11	161.984	182.087	436.475	403.458
ENSG00000151835	SACS	2903.76	0.586008	0.0833114	7.03395	2.00773e-12	7.11235e-11	2226.77	2400.04	3578.39	3409.82
ENSG00000116688	MFN2	1303.66	-0.726909	0.103359	-7.03286	2.0234e-12	7.15203e-11	1601.39	1665.53	913.906	1033.81
ENSG00000164221	CCDC112	299.88	1.18811	0.169032	7.02892	2.08144e-12	7.34096e-11	167.11	185.173	431.794	415.442
ENSG00000230383	AC009245.3	440.472	1.04563	0.148873	7.02363	2.16179e-12	7.60759e-11	263.48	297.305	633.064	568.037
ENSG00000224003	YES1P1	140.483	1.59987	0.22793	7.01915	2.23223e-12	7.83825e-11	63.5634	60.6955	221.163	216.509
ENSG00000161013	MGAT4B	565.896	-0.948627	0.135424	-7.00489	2.47177e-12	8.66039e-11	798.643	704.685	394.349	365.909
ENSG00000253626	EIF5AL1	835.984	-0.798593	0.114014	-7.00436	2.48116e-12	8.67429e-11	1042.64	1091.49	620.192	589.608
ENSG00000060718	COL11A1	439.292	-1.24298	0.177553	-7.00061	2.54843e-12	8.89008e-11	758.66	498.938	255.098	244.472
ENSG00000214336	FOXI3	224.208	-1.41831	0.202706	-6.99687	2.61745e-12	9.11099e-11	382.406	288.046	104.145	122.236
ENSG00000111678	C12orf57	540.024	-0.96844	0.13846	-6.99438	2.66442e-12	9.25438e-11	676.642	767.438	340.521	375.496
ENSG00000131899	LLGL1	1359.54	-0.711462	0.10179	-6.98953	2.75801e-12	9.5587e-11	1649.57	1742.68	966.563	1079.35
ENSG00000117362	APH1A	956.485	-0.771712	0.110502	-6.98371	2.87481e-12	9.94201e-11	1226.16	1200.54	665.829	733.415
ENSG00000159069	FBXW5	474.37	-0.99191	0.142085	-6.98108	2.92912e-12	1.0108e-10	623.331	653.248	292.543	328.359
ENSG00000145632	PLK2	213.387	-1.51159	0.216877	-6.96981	3.1737e-12	1.09284e-10	390.607	260.271	109.996	92.6756
ENSG00000148297	MED22	1239.02	-0.746678	0.107158	-6.96801	3.21465e-12	1.10457e-10	1669.05	1451.55	897.523	937.941
ENSG00000174498	IGDCC3	1025.36	0.752654	0.108035	6.96674	3.24365e-12	1.11069e-10	792.492	723.202	1275.49	1310.24
ENSG00000270276	HIST2H4B	143.365	-1.57469	0.226033	-6.96663	3.24633e-12	1.11069e-10	216.321	228.38	60.849	67.9088
ENSG00000151348	EXT2	653.893	-0.86285	0.123991	-6.95898	3.42735e-12	1.17012e-10	864.257	834.306	470.41	446.6
ENSG00000116350	SRSF4	1097.88	0.723423	0.104113	6.94844	3.69341e-12	1.25827e-10	803.769	840.478	1401.87	1345.39
ENSG00000241007	SEPT7P6	156.107	1.54273	0.222158	6.94429	3.8037e-12	1.2931e-10	72.7903	70.9829	260.949	219.705
ENSG00000263535	AK4P1	318.981	1.14861	0.16553	6.93898	3.94937e-12	1.33977e-10	201.968	181.058	459.878	433.019
ENSG00000127914	AKAP9	936.383	0.848803	0.12233	6.93864	3.95895e-12	1.34018e-10	608.978	710.858	1302.4	1123.29
ENSG00000151914	DST	2348.63	0.605267	0.0873981	6.92541	4.34729e-12	1.46806e-10	1840.26	1869.22	2971.07	2713.96
ENSG00000170949	ZNF160	493.482	0.979053	0.141376	6.92515	4.35504e-12	1.46806e-10	302.439	348.742	674.02	648.729
ENSG00000069188	SDK2	610.459	0.909768	0.131423	6.92243	4.43948e-12	1.49338e-10	443.918	391.949	773.485	832.482
ENSG00000181163	NPM1	8752.79	0.527122	0.0761533	6.92185	4.45782e-12	1.49641e-10	6750.02	7555.05	10539.8	10166.3
ENSG00000145423	SFRP2	3888.77	0.543619	0.0786328	6.91339	4.73217e-12	1.58518e-10	3268.39	3044.03	4527.4	4715.27
ENSG00000112769	LAMA4	53.6856	-2.19594	0.317917	-6.90729	4.94006e-12	1.65136e-10	109.698	83.3277	10.5316	11.185
ENSG00000218502	H2AFZP3	175.667	-1.44003	0.208619	-6.90268	5.10288e-12	1.70224e-10	276.808	251.012	87.763	87.0831
ENSG00000123104	ITPR2	493.876	0.945595	0.137056	6.89933	5.22499e-12	1.73935e-10	329.094	334.34	652.957	659.115
ENSG00000168672	FAM84B	964.412	-0.754202	0.109389	-6.89465	5.3997e-12	1.79378e-10	1255.89	1176.88	729.018	695.866
ENSG00000169375	SIN3A	2329.7	0.578216	0.0839417	6.88831	5.64604e-12	1.87173e-10	1900.75	1823.95	2815.44	2778.67
ENSG00000125944	HNRNPR	3236.88	0.585779	0.085062	6.8865	5.7182e-12	1.89173e-10	2425.66	2732.33	3943.49	3846.04
ENSG00000213938	SEPHS1P6	545.883	0.910899	0.132288	6.88574	5.74887e-12	1.89796e-10	380.355	366.23	709.125	727.823
ENSG00000158406	HIST1H4H	1738.16	-0.689239	0.100127	-6.88364	5.83434e-12	1.92221e-10	1986.87	2320.83	1321.13	1323.82
ENSG00000150990	DHX37	737.629	-0.851627	0.123807	-6.87867	6.04121e-12	1.98628e-10	896.039	1016.39	502.004	536.08
ENSG00000146247	PHIP	2166.7	0.594012	0.0864462	6.87146	6.35464e-12	2.08505e-10	1695.71	1743.71	2684.38	2542.99
ENSG00000196591	HDAC2	3173.21	0.535522	0.0780888	6.85786	6.99009e-12	2.28886e-10	2543.56	2624.31	3749.24	3775.73
ENSG00000166963	MAP1A	955.176	-0.752855	0.10984	-6.85409	7.17688e-12	2.34523e-10	1249.74	1160.42	693.913	716.638
ENSG00000274523	WBSCR16	539.314	-0.937872	0.137068	-6.84239	7.78854e-12	2.53992e-10	727.903	700.57	390.838	337.946
ENSG00000161618	ALDH16A1	366.254	-1.06005	0.155069	-6.83595	8.14627e-12	2.65118e-10	495.179	508.196	221.163	240.477
ENSG00000106070	GRB10	1842.24	-0.616685	0.0903668	-6.82424	8.83907e-12	2.87082e-10	2308.79	2163.43	1465.06	1431.68
ENSG00000071082	RPL31	2049.95	-0.618642	0.0907509	-6.81692	9.30105e-12	3.01475e-10	2369.27	2609.91	1634.73	1585.87
ENSG00000224722	RP11-255B23.1	356.884	1.0676	0.156632	6.81594	9.36515e-12	3.02939e-10	218.371	230.437	478.601	500.128
ENSG00000140264	SERF2	1895.84	-0.600312	0.0881107	-6.81316	9.54785e-12	3.08226e-10	2275.98	2304.37	1530.59	1472.42
ENSG00000197258	EIF4BP6	2307.24	0.610745	0.0896611	6.81171	9.64485e-12	3.10731e-10	1719.29	1916.54	2855.22	2737.92
ENSG00000256683	ZNF350	24.6448	-2.40618	0.353626	-6.80431	1.01533e-11	3.26454e-10	52.286	46.2932	0	0
ENSG00000125398	SOX9	274.486	1.18346	0.173983	6.80215	1.03066e-11	3.3072e-10	167.11	155.339	392.008	383.485
ENSG00000105671	DDX49	267.453	-1.19103	0.175167	-6.7994	1.05052e-11	3.36108e-10	388.557	368.288	157.973	154.992
ENSG00000135164	DMTF1	1015.87	0.724598	0.10657	6.79925	1.05165e-11	3.36108e-10	750.458	769.496	1303.57	1239.94
ENSG00000184486	POU3F2	81.7979	1.89011	0.278373	6.78985	1.12251e-11	3.58039e-10	25.6304	27.7759	142.761	131.024
ENSG00000105583	WDR83OS	252.626	-1.21703	0.179296	-6.78782	1.1384e-11	3.62386e-10	350.624	369.317	142.761	147.802
ENSG00000196961	AP2A1	1002.06	-0.720692	0.106274	-6.78147	1.18962e-11	3.77941e-10	1230.26	1275.63	746.571	755.785
ENSG00000165588	OTX2	1334.12	-0.723044	0.106643	-6.78007	1.20116e-11	3.80852e-10	1536.8	1801.32	1000.5	997.86
ENSG00000147123	NDUFB11	526.745	-0.93768	0.138414	-6.77448	1.24854e-11	3.95093e-10	718.676	679.995	328.819	379.49
ENSG00000055332	EIF2AK2	1542.44	0.635887	0.0938987	6.77205	1.26967e-11	4.00151e-10	1206.68	1196.42	1933.13	1833.54
ENSG00000025770	NCAPH2	271.574	-1.17644	0.173725	-6.77184	1.27158e-11	4.00151e-10	377.279	388.863	157.973	162.182
ENSG00000213866	YBX1P10	2181.06	0.589281	0.08702	6.77179	1.27203e-11	4.00151e-10	1671.1	1799.26	2611.83	2642.05
ENSG00000180592	SKIDA1	225.959	1.29828	0.191888	6.76582	1.32553e-11	4.16165e-10	120.975	125.506	354.563	302.793
ENSG00000163322	FAM175A	385.23	1.04972	0.15542	6.75411	1.43719e-11	4.50339e-10	224.522	264.385	520.727	531.287
ENSG00000096060	FKBP5	723.111	0.814679	0.120914	6.73766	1.60954e-11	5.02462e-10	538.238	498.938	904.544	950.723
ENSG00000180336	MEIOC	172.887	1.41935	0.21066	6.73764	1.60981e-11	5.02462e-10	83.0425	90.5289	270.31	247.667
ENSG00000135763	URB2	963.253	-0.768408	0.114109	-6.73396	1.65102e-11	5.14323e-10	1152.34	1290.04	674.02	736.611
ENSG00000157570	TSPAN18	317.87	1.15326	0.171375	6.72947	1.70281e-11	5.29424e-10	213.245	166.655	448.177	443.405
ENSG00000141965	FEM1A	906.898	-0.75078	0.111669	-6.72329	1.77673e-11	5.51336e-10	1117.49	1170.7	645.936	693.469
ENSG00000076716	GPC4	6500.44	-0.645089	0.0960374	-6.71706	1.85427e-11	5.74286e-10	8867.09	7046.85	4929.94	5157.87
ENSG00000164107	HAND2	24.1304	-2.37436	0.353723	-6.71248	1.91339e-11	5.91451e-10	52.286	44.2357	0	0
ENSG00000169764	UGP2	5018.61	-0.552525	0.0823993	-6.70546	2.00779e-11	6.19435e-10	6369.67	5591.19	4121.35	3992.24
ENSG00000082196	C1QTNF3	58.7427	-2.05674	0.306788	-6.70411	2.0264e-11	6.23976e-10	107.648	97.73	15.2123	14.3807
ENSG00000058085	LAMC2	169.996	-1.4374	0.214416	-6.70379	2.03088e-11	6.24156e-10	268.607	243.811	74.8911	92.6756
ENSG00000124762	CDKN1A	278.391	-1.27009	0.189479	-6.70306	2.04093e-11	6.25115e-10	456.221	346.684	170.845	139.812
ENSG00000128596	CCDC136	429.858	1.00602	0.150084	6.703	2.04181e-11	6.25115e-10	286.035	271.587	622.532	539.276
ENSG00000149418	ST14	360.36	-1.09422	0.163475	-6.6935	2.17888e-11	6.65805e-10	467.498	529.8	201.27	242.874
ENSG00000196584	XRCC2	782.941	0.783035	0.117025	6.6912	2.21352e-11	6.75101e-10	563.869	575.064	1030.92	961.908
ENSG00000177283	FZD8	238.879	-1.2848	0.192108	-6.68794	2.26338e-11	6.88998e-10	305.514	386.805	134.57	128.627
ENSG00000202198	RN7SK	73184.4	0.403216	0.0603784	6.67814	2.41992e-11	7.35252e-10	62954.4	62944.3	83365.5	83473.5
ENSG00000183287	CCBE1	73.4149	1.9235	0.288509	6.66704	2.61008e-11	7.91525e-10	21.5295	23.661	115.847	132.622
ENSG00000233558	RP3-486I3.4	879.571	-0.757547	0.113751	-6.6597	2.74395e-11	8.29022e-10	1070.33	1153.21	626.043	668.702
ENSG00000174720	LARP7	332.619	1.11721	0.167757	6.65969	2.74408e-11	8.29022e-10	179.413	226.322	464.559	460.182
ENSG00000065923	SLC9A7	1082.07	0.695926	0.104578	6.65463	2.84011e-11	8.56419e-10	827.349	812.703	1381.98	1306.25
ENSG00000171552	BCL2L1	1178.24	-0.678115	0.101982	-6.64937	2.94359e-11	8.85954e-10	1420.95	1491.67	879.971	920.364
ENSG00000089154	GCN1	3433.98	-0.5102	0.0767713	-6.64572	3.01739e-11	9.06461e-10	3992.19	4091.29	2848.2	2804.23
ENSG00000150594	ADRA2A	56.1991	-2.14173	0.322522	-6.64058	3.12444e-11	9.36864e-10	127.127	75.0978	8.19122	14.3807
ENSG00000117448	AKR1A1	888.055	-0.757917	0.114298	-6.63105	3.33311e-11	9.97566e-10	1102.11	1143.96	616.682	689.474
ENSG00000100129	EIF3L	1352.62	-0.675167	0.101891	-6.62637	3.44043e-11	1.02777e-09	1606.51	1731.36	1085.92	986.675
ENSG00000103449	SALL1	1606.17	0.638424	0.0964737	6.6176	3.65077e-11	1.08857e-09	1315.35	1185.11	1926.11	1998.12
ENSG00000116747	TROVE2	1683.53	0.618772	0.0936173	6.60959	3.85381e-11	1.14697e-09	1272.29	1370.28	2093.44	1998.12
ENSG00000163956	LRPAP1	641.333	-0.819789	0.124465	-6.5865	4.50328e-11	1.33778e-09	814.021	835.335	447.006	468.97
ENSG00000159335	PTMS	1353.97	0.634811	0.096387	6.58606	4.5164e-11	1.3392e-09	1043.67	1066.8	1662.82	1642.59
ENSG00000085185	BCORL1	292.938	1.10978	0.168725	6.57747	4.78506e-11	1.41624e-09	177.362	181.058	413.071	400.263
ENSG00000168036	CTNNB1	6668.2	-0.461622	0.0702309	-6.57292	4.93374e-11	1.45701e-09	7585.57	7888.36	5536.09	5662.8
ENSG00000254934	LINC00678	1575.29	0.629507	0.095776	6.5727	4.94102e-11	1.45701e-09	1176.95	1283.86	1958.87	1881.47
ENSG00000104635	SLC39A14	3320.71	-0.518401	0.0789473	-6.56642	5.15401e-11	1.51702e-09	3832.26	4005.9	2666.83	2777.87
ENSG00000140455	USP3	494.171	0.907159	0.138161	6.56596	5.16992e-11	1.51891e-09	323.968	351.828	652.957	647.93
ENSG00000140983	RHOT2	754.755	-0.774944	0.118179	-6.55735	5.4772e-11	1.60624e-09	934.997	982.444	535.94	565.64
ENSG00000102100	SLC35A2	387.885	-0.987222	0.150709	-6.55053	5.73319e-11	1.67824e-09	511.583	531.857	249.247	258.852
ENSG00000184445	KNTC1	1044.67	0.711376	0.108751	6.5413	6.0985e-11	1.78192e-09	757.635	813.731	1358.57	1248.72
ENSG00000226221	RPL26P19	1564.81	0.655483	0.100216	6.54071	6.12255e-11	1.78569e-09	1128.76	1286.95	1976.42	1867.09
ENSG00000183751	TBL3	448.922	-0.955081	0.146133	-6.5357	6.33141e-11	1.84325e-09	618.205	580.208	278.501	318.772
ENSG00000214706	IFRD2	494.089	-0.907903	0.138926	-6.53515	6.35473e-11	1.84668e-09	659.214	642.961	319.457	354.724
ENSG00000247077	PGAM5	1239.87	-0.647043	0.0991019	-6.52907	6.61799e-11	1.9197e-09	1497.84	1540.02	952.521	969.099
ENSG00000176928	GCNT4	190.99	-1.41492	0.217108	-6.51714	7.1661e-11	2.07493e-09	337.296	235.581	93.6139	97.4691
ENSG00000149823	VPS51	711.362	-0.845956	0.129814	-6.51669	7.18772e-11	2.07743e-09	973.955	870.312	458.708	542.472
ENSG00000173209	AHSA2	309.058	1.12557	0.172778	6.51455	7.29094e-11	2.10347e-09	174.287	199.575	466.899	395.469
ENSG00000172009	THOP1	906.17	-0.736224	0.113038	-6.51304	7.36425e-11	2.1208e-09	1081.6	1195.39	666.999	680.686
ENSG00000128602	SMO	1043.43	-0.69551	0.106817	-6.51124	7.45339e-11	2.14262e-09	1246.66	1345.59	779.336	802.123
ENSG00000106261	ZKSCAN1	815.022	0.754061	0.11582	6.51064	7.48317e-11	2.14732e-09	582.323	619.3	1059.01	999.458
ENSG00000124299	PEPD	468.774	-0.986405	0.151527	-6.50977	7.52654e-11	2.1559e-09	687.92	574.035	283.182	329.957
ENSG00000253954	HMGN1P38	489.667	0.894369	0.137459	6.50642	7.69622e-11	2.20057e-09	334.22	339.483	650.617	634.348
ENSG00000167232	ZNF91	930.143	0.709726	0.10911	6.50465	7.78727e-11	2.22263e-09	714.575	686.168	1170.17	1149.66
ENSG00000163558	PRKCI	1415.41	0.662625	0.101951	6.49944	8.06176e-11	2.29688e-09	1032.39	1144.98	1816.11	1668.16
ENSG00000189180	ZNF33A	1221.59	0.688113	0.105933	6.49572	8.26379e-11	2.35026e-09	907.316	949.525	1606.65	1422.89
ENSG00000042753	AP2S1	483.649	-0.899861	0.13854	-6.49532	8.28597e-11	2.35239e-09	651.012	620.329	325.308	337.946
ENSG00000275714	HIST1H3A	1124.58	-0.71397	0.109961	-6.49295	8.41698e-11	2.38536e-09	1311.25	1497.84	816.781	872.429
ENSG00000135404	CD63	1221.73	-0.705848	0.108737	-6.49132	8.50903e-11	2.40718e-09	1634.19	1410.4	894.013	948.327
ENSG00000141622	RNF165	150.43	1.43746	0.221641	6.48551	8.84312e-11	2.49729e-09	78.9416	68.9254	229.354	224.499
ENSG00000065308	TRAM2	650.104	-0.806293	0.12435	-6.48406	8.92871e-11	2.51474e-09	859.131	806.53	463.389	471.367
ENSG00000117399	CDC20	1214.76	-0.737467	0.113738	-6.48393	8.93635e-11	2.51474e-09	1377.89	1675.81	888.162	917.168
ENSG00000135048	TMEM2	1462.64	-0.645541	0.0996775	-6.4763	9.39987e-11	2.64054e-09	1743.89	1840.41	1071.88	1194.4
ENSG00000125968	ID1	489.078	-0.905468	0.139991	-6.46805	9.92751e-11	2.78387e-09	674.592	612.099	342.861	326.761
ENSG00000124532	MRS2	747.387	-0.910958	0.140891	-6.4657	1.00828e-10	2.82248e-09	1129.79	840.478	503.175	516.107
ENSG00000113387	SUB1	1388.61	0.63441	0.0982108	6.45967	1.04931e-10	2.93222e-09	1038.54	1126.47	1673.35	1716.1
ENSG00000169836	TACR3	185.275	1.33326	0.206609	6.45308	1.09601e-10	3.05738e-09	88.1686	108.017	279.672	265.244
ENSG00000133687	TMTC1	582.45	-0.87463	0.135584	-6.45085	1.11224e-10	3.09589e-09	819.147	700.57	415.412	394.67
ENSG00000100227	POLDIP3	1087.61	-0.723043	0.112088	-6.45065	1.11368e-10	3.09589e-09	1399.42	1326.04	747.741	877.222
ENSG00000101871	MID1	913.05	0.785881	0.121851	6.4495	1.12221e-10	3.11418e-09	730.979	595.639	1130.39	1195.2
ENSG00000051825	MPHOSPH9	658.525	0.811339	0.125902	6.44422	1.16194e-10	3.21887e-09	480.826	462.932	885.821	804.52
ENSG00000163468	CCT3	3955.28	-0.52394	0.0813666	-6.43924	1.2007e-10	3.32047e-09	4436.11	4915.31	3180.53	3289.18
ENSG00000129682	FGF13	535.008	0.869273	0.135025	6.43785	1.2118e-10	3.3454e-09	392.658	352.857	696.253	698.262
ENSG00000184905	TCEAL2	213.792	1.34632	0.209245	6.43417	1.24147e-10	3.42142e-09	91.2442	132.707	345.201	286.016
ENSG00000132128	LRRC41	842.743	-0.725435	0.11278	-6.43229	1.25696e-10	3.45537e-09	1078.53	1032.85	626.043	633.549
ENSG00000214063	TSPAN4	371.499	-0.991115	0.154088	-6.43215	1.25811e-10	3.45537e-09	518.759	481.449	246.907	238.879
ENSG00000109920	FNBP4	857.533	0.723214	0.112491	6.42909	1.28371e-10	3.51965e-09	632.558	650.162	1097.62	1049.79
ENSG00000139644	TMBIM6	4658.17	-0.47626	0.0741685	-6.42133	1.35089e-10	3.69752e-09	5483.88	5375.15	3790.19	3983.45
ENSG00000106278	PTPRZ1	4482.96	0.516454	0.0804707	6.41791	1.38155e-10	3.77499e-09	3514.44	3841.31	5471.73	5104.35
ENSG00000116455	WDR77	356.253	-1.00521	0.156659	-6.41658	1.39369e-10	3.80166e-09	478.776	483.507	242.226	220.504
ENSG00000136802	LRRC8A	2761.61	-0.52837	0.0826893	-6.38981	1.66087e-10	4.52277e-09	3193.55	3345.45	2190.57	2316.89
ENSG00000114120	SLC25A36	853.676	0.724906	0.113485	6.38767	1.68427e-10	4.5787e-09	636.659	638.846	1106.98	1032.21
ENSG00000154277	UCHL1	3768	-0.513027	0.0803347	-6.38612	1.70143e-10	4.6175e-09	4544.78	4337.16	2966.39	3223.67
ENSG00000170619	COMMD5	200.502	-1.26636	0.198335	-6.38496	1.71445e-10	4.64497e-09	288.086	291.133	120.528	102.263
ENSG00000095564	BTAF1	1217.28	0.642376	0.100621	6.38413	1.72371e-10	4.65793e-09	918.593	972.157	1475.59	1502.78
ENSG00000142173	COL6A2	487.858	-0.876362	0.137274	-6.38401	1.72505e-10	4.65793e-09	643.836	630.616	335.84	341.142
ENSG00000197982	C1orf122	182.299	-1.35044	0.211923	-6.37233	1.86177e-10	5.01864e-09	274.758	265.414	79.5718	109.453
ENSG00000038219	BOD1L1	1365.04	0.624108	0.0979788	6.36983	1.89243e-10	5.09269e-09	1029.32	1107.95	1667.5	1655.38
ENSG00000214389	RPS3AP26	1330.89	-0.662359	0.104016	-6.36786	1.91685e-10	5.14518e-09	1534.75	1741.65	998.158	1048.99
ENSG00000173272	MZT2A	227.686	-1.19206	0.187203	-6.36774	1.91836e-10	5.14518e-09	311.666	334.34	136.91	127.828
ENSG00000131446	MGAT1	877.428	-0.705484	0.110799	-6.36725	1.92442e-10	5.1528e-09	1084.68	1101.78	652.957	670.3
ENSG00000196411	EPHB4	2057.24	-0.565984	0.0889214	-6.36499	1.95297e-10	5.22054e-09	2467.69	2458.68	1580.9	1721.69
ENSG00000154310	TNIK	789.109	0.751045	0.118026	6.3634	1.97332e-10	5.26612e-09	556.692	609.013	968.904	1021.83
ENSG00000113552	GNPDA1	764.416	-0.763735	0.120098	-6.35926	2.02722e-10	5.40098e-09	1015.99	920.72	544.131	576.825
ENSG00000144730	IL17RD	2196.91	0.554739	0.0872461	6.35832	2.03968e-10	5.42514e-09	1842.31	1704.62	2595.45	2645.25
ENSG00000225159	NPM1P39	1659.4	0.577017	0.090758	6.35775	2.04731e-10	5.43641e-09	1332.78	1319.87	2009.19	1975.75
ENSG00000180035	ZNF48	1010.96	-0.672331	0.105845	-6.35204	2.12474e-10	5.63268e-09	1229.23	1266.38	765.294	782.949
ENSG00000130332	LSM7	316.166	-1.04835	0.165065	-6.35115	2.13708e-10	5.65602e-09	437.767	427.955	187.228	211.716
ENSG00000253570	RNF5P1	214.321	-1.28837	0.202928	-6.34889	2.16879e-10	5.73048e-09	354.725	269.529	109.996	123.035
ENSG00000234297	RP11-54D18.4	1832.47	1.24452	0.19603	6.34862	2.17257e-10	5.731e-09	876.56	1179.96	2715.97	2557.37
ENSG00000143106	PSMA5	540.757	-0.878008	0.138359	-6.34587	2.21177e-10	5.82482e-09	724.828	690.283	342.861	405.056
ENSG00000124571	XPO5	1734.94	-0.572962	0.0902945	-6.34548	2.21736e-10	5.82995e-09	2091.44	2070.85	1358.57	1418.89
ENSG00000225663	FAM195B	389.799	-0.951764	0.150217	-6.33595	2.35888e-10	6.19186e-09	507.482	531.857	258.608	261.249
ENSG00000124126	PREX1	533.347	0.889558	0.140422	6.33488	2.3752e-10	6.2203e-09	402.91	332.282	692.743	705.453
ENSG00000185658	BRWD1	1206.16	0.645775	0.101942	6.33474	2.37748e-10	6.2203e-09	921.669	947.467	1529.42	1426.09
ENSG00000196730	DAPK1	1626.11	-0.583743	0.0921673	-6.33352	2.39633e-10	6.25776e-09	1912.03	2000.89	1283.68	1307.84
ENSG00000129534	MIS18BP1	1113.03	0.727853	0.114925	6.33331	2.39962e-10	6.25776e-09	750.458	910.433	1434.63	1356.58
ENSG00000052749	RRP12	767.649	-0.755159	0.119299	-6.32996	2.45222e-10	6.38455e-09	949.35	991.703	535.94	593.603
ENSG00000065978	YBX1	5180.61	0.494369	0.0782554	6.31738	2.66038e-10	6.91526e-09	4100.86	4482.21	5894.16	6245.21
ENSG00000059804	SLC2A3	6009.75	0.497334	0.07874	6.31615	2.68151e-10	6.95615e-09	5267.56	4674.58	7098.27	6998.6
ENSG00000142507	PSMB6	901.727	-0.729083	0.115435	-6.31597	2.6848e-10	6.95615e-09	1088.78	1174.82	633.064	710.246
ENSG00000138279	ANXA7	431.064	-0.921242	0.145895	-6.31441	2.71197e-10	7.01521e-09	579.247	561.691	277.331	305.989
ENSG00000164323	CFAP97	926.874	0.724142	0.114732	6.31159	2.76186e-10	7.13273e-09	644.861	740.691	1181.88	1140.07
ENSG00000248641	HMGA1P2	653.098	-0.848567	0.134457	-6.31107	2.7712e-10	7.14531e-09	931.921	761.266	462.219	456.986
ENSG00000065613	SLK	848.964	0.719344	0.114008	6.3096	2.79751e-10	7.20157e-09	610.003	662.507	1051.99	1071.36
ENSG00000153922	CHD1	1576.47	0.604583	0.0959224	6.30284	2.92249e-10	7.51121e-09	1209.75	1278.72	1982.27	1835.14
ENSG00000247596	TWF2	220.956	-1.20446	0.191119	-6.30213	2.9359e-10	7.5336e-09	315.766	314.794	115.847	137.415
ENSG00000173517	PEAK1	1092.02	0.701213	0.111443	6.29214	3.13111e-10	8.02166e-09	891.938	758.179	1374.95	1343
ENSG00000176049	JAKMIP2	303.513	1.04744	0.166531	6.28975	3.17972e-10	8.13318e-09	192.741	191.345	402.54	427.426
ENSG00000129925	TMEM8A	954.705	-0.737313	0.117288	-6.28634	3.25029e-10	8.28731e-09	1286.65	1115.15	674.02	743.002
ENSG00000134595	SOX3	157.215	-1.45883	0.232064	-6.28634	3.25033e-10	8.28731e-09	225.547	254.098	57.3385	91.8766
ENSG00000143971	ETAA1	562.532	0.857706	0.136495	6.2838	3.30396e-10	8.41065e-09	359.851	427.955	733.699	728.622
ENSG00000240087	RPSAP12	159.015	-1.37813	0.219497	-6.27861	3.41618e-10	8.68252e-09	214.27	259.242	84.2525	78.2949
ENSG00000176887	SOX11	2670.99	0.532439	0.0848467	6.27531	3.48942e-10	8.85461e-09	2079.14	2273.51	3205.11	3126.2
ENSG00000111786	SRSF9	1319.94	-0.622129	0.0994366	-6.25654	3.93619e-10	9.97251e-09	1552.18	1660.38	1011.03	1056.18
ENSG00000130734	ATG4D	203.232	-1.22091	0.195241	-6.25334	4.01769e-10	1.01629e-08	291.161	291.133	109.996	120.638
ENSG00000214832	UPF3AP2	130.577	1.60345	0.256455	6.25236	4.04286e-10	1.02105e-08	37.933	72.0116	227.014	185.351
ENSG00000139684	ESD	237.417	1.15609	0.184954	6.25071	4.08581e-10	1.03027e-08	149.682	131.678	331.159	337.147
ENSG00000145675	PIK3R1	234.166	1.15096	0.184171	6.24941	4.12008e-10	1.03728e-08	137.379	140.937	329.989	328.359
ENSG00000159086	PAXBP1	711.527	0.749648	0.119968	6.24871	4.13848e-10	1.04027e-08	536.188	514.369	912.735	882.815
ENSG00000223984	HNRNPRP1	198.749	1.24147	0.198736	6.24684	4.18844e-10	1.05118e-08	118.925	103.902	292.543	279.625
ENSG00000139329	LUM	25.3359	-2.20218	0.352553	-6.24639	4.20048e-10	1.05255e-08	53.3112	45.2644	1.17017	1.59785
ENSG00000165905	GYLTL1B	782.003	-0.718994	0.115134	-6.24487	4.24162e-10	1.05989e-08	973.955	982.444	580.406	591.206
ENSG00000083857	FAT1	6054.5	0.441464	0.0706929	6.24482	4.243e-10	1.05989e-08	5172.21	5078.88	7104.12	6862.79
ENSG00000158636	EMSY	656.599	0.778512	0.124678	6.24418	4.26016e-10	1.06099e-08	457.246	498.938	842.525	827.689
ENSG00000165029	ABCA1	224.518	-1.16629	0.18678	-6.24417	4.26066e-10	1.06099e-08	315.766	317.88	133.4	131.024
ENSG00000108055	SMC3	1776.36	0.571001	0.091517	6.23929	4.39552e-10	1.09287e-08	1396.34	1449.49	2197.59	2062.03
ENSG00000162433	AK4	1572.56	0.593435	0.0951955	6.23386	4.55094e-10	1.12976e-08	1292.8	1203.62	1850.04	1943.79
ENSG00000235823	OLMALINC	161.532	1.35235	0.217015	6.2316	4.61689e-10	1.14436e-08	86.1181	81.2703	257.438	221.303
ENSG00000185442	FAM174B	199.421	-1.27723	0.204987	-6.23077	4.64139e-10	1.14865e-08	324.993	254.098	112.337	106.257
ENSG00000071553	ATP6AP1	493.465	-0.934439	0.150023	-6.22863	4.70529e-10	1.16233e-08	726.878	582.265	347.542	317.174
ENSG00000100105	PATZ1	1184.41	-0.65521	0.105197	-6.22843	4.71118e-10	1.16233e-08	1384.04	1526.65	885.821	941.136
ENSG00000136699	SMPD4	1258.2	-0.613435	0.098502	-6.22764	4.73501e-10	1.16641e-08	1514.24	1538.99	1001.67	977.887
ENSG00000112414	ADGRG6	84.0175	-1.73499	0.278627	-6.22693	4.75665e-10	1.16995e-08	153.782	121.391	25.7438	35.1528
ENSG00000198755	RPL10A	2986.52	-0.513026	0.0824606	-6.22147	4.92534e-10	1.20775e-08	3372.96	3665.39	2455.02	2452.71
ENSG00000105699	LSR	1422.64	-0.593935	0.0954655	-6.22146	4.92543e-10	1.20775e-08	1752.09	1680.96	1137.41	1120.1
ENSG00000164611	PTTG1	597.104	0.816962	0.131325	6.22089	4.94329e-10	1.21028e-08	414.187	438.242	809.76	726.225
ENSG00000123143	PKN1	834.218	-0.7303	0.117406	-6.22032	4.96128e-10	1.21282e-08	1093.91	1000.96	593.278	648.729
ENSG00000148303	RPL7A	2137.08	-0.53066	0.0853542	-6.21715	5.06267e-10	1.23572e-08	2499.48	2562.58	1766.96	1719.29
ENSG00000090615	GOLGA3	908.335	-0.69912	0.112461	-6.21656	5.08186e-10	1.23852e-08	1179	1081.2	671.68	701.458
ENSG00000095932	SMIM24	57.5748	1.92342	0.309518	6.21424	5.15748e-10	1.25504e-08	19.4791	12.3448	101.805	96.6702
ENSG00000104408	EIF3E	2559.57	0.507854	0.0817312	6.21371	5.17492e-10	1.25737e-08	2084.26	2130.52	3048.3	2975.21
ENSG00000147274	RBMX	6650.03	0.4809	0.0774228	6.21136	5.25291e-10	1.27439e-08	5256.28	5819.57	7971.22	7553.06
ENSG00000170265	ZNF282	485.303	-0.90408	0.145722	-6.20414	5.49956e-10	1.33192e-08	678.693	600.783	305.415	356.322
ENSG00000232346	SC22CB-1E7.1	681.921	-0.7699	0.124099	-6.20394	5.50669e-10	1.33192e-08	821.198	909.404	496.154	500.927
ENSG00000106484	MEST	1488.46	-0.648572	0.104691	-6.19513	5.82357e-10	1.40644e-08	1674.18	1975.18	1159.64	1144.86
ENSG00000107404	DVL1	533.61	-0.83053	0.134119	-6.1925	5.92164e-10	1.42797e-08	693.046	685.139	361.584	394.67
ENSG00000100138	SNU13	970.381	-0.694302	0.112162	-6.19015	6.01067e-10	1.44726e-08	1139.01	1272.55	714.976	754.986
ENSG00000105974	CAV1	92.198	-1.65441	0.267304	-6.18925	6.04512e-10	1.45337e-08	156.858	137.851	42.1263	31.9571
ENSG00000110492	MDK	2602.34	0.511134	0.0826188	6.18666	6.14541e-10	1.47527e-08	2197.04	2082.16	3097.45	3032.73
ENSG00000140365	COMMD4	431.37	-0.90826	0.146854	-6.18476	6.21963e-10	1.49085e-08	597.701	539.058	301.905	286.815
ENSG00000169976	SF3B5	512.046	-0.870902	0.140831	-6.18401	6.24929e-10	1.49572e-08	664.34	673.823	324.138	385.882
ENSG00000105677	TMEM147	424.482	-0.895502	0.144818	-6.18362	6.2649e-10	1.49722e-08	550.541	564.777	290.203	292.407
ENSG00000241553	ARPC4	628.671	-0.77607	0.125539	-6.18189	6.334e-10	1.51148e-08	792.492	806.53	443.496	472.166
ENSG00000075624	ACTB	50532.5	-0.426311	0.069044	-6.17449	6.63782e-10	1.58162e-08	60788.1	55244.2	42460.9	43636.6
ENSG00000101098	RIMS4	1306.71	-0.660856	0.107145	-6.16786	6.92189e-10	1.64685e-08	1481.44	1734.45	992.307	1018.63
ENSG00000115641	FHL2	287.043	-1.04975	0.170231	-6.16665	6.97531e-10	1.65539e-08	400.859	384.748	188.398	174.166
ENSG00000140832	MARVELD3	289.07	-1.09386	0.177386	-6.16658	6.97843e-10	1.65539e-08	437.767	364.173	164.994	189.346
ENSG00000214784	AC010468.1	447.206	-0.896929	0.145549	-6.1624	7.16505e-10	1.69714e-08	588.474	588.438	284.352	327.56
ENSG00000161016	RPL8	7336.49	-0.461325	0.0749368	-6.15619	7.45157e-10	1.7624e-08	8324.75	8704.15	5880.12	6436.96
ENSG00000153914	SREK1	871.892	0.699155	0.113585	6.15535	7.49122e-10	1.76917e-08	642.81	674.852	1125.71	1044.2
ENSG00000110047	EHD1	418.242	-0.902733	0.146726	-6.15252	7.62635e-10	1.79843e-08	549.516	552.432	273.821	297.201
ENSG00000163629	PTPN13	2192.24	0.539287	0.0876878	6.15008	7.7444e-10	1.82358e-08	1704.93	1856.87	2610.66	2596.51
ENSG00000139437	TCHP	142.439	1.41184	0.229645	6.14795	7.84917e-10	1.84554e-08	77.9164	62.753	229.354	199.732
ENSG00000145912	NHP2	557.278	-0.857526	0.139511	-6.14666	7.91297e-10	1.85781e-08	666.39	783.898	369.775	409.051
ENSG00000196747	HIST1H2AI	2453.12	-0.548266	0.0892653	-6.14199	8.14963e-10	1.90635e-08	2910.59	2934.99	1861.75	2105.17
ENSG00000160710	ADAR	7132.91	-0.424448	0.0691065	-6.14194	8.15212e-10	1.90635e-08	8311.43	8057.07	6135.22	6027.91
ENSG00000175166	PSMD2	2212.7	-0.542117	0.0882657	-6.14187	8.15543e-10	1.90635e-08	2716.82	2545.1	1735.37	1853.51
ENSG00000124839	RAB17	394.13	-0.987585	0.16104	-6.13254	8.64844e-10	2.01864e-08	583.348	477.334	276.161	239.678
ENSG00000137776	SLTM	2332.04	0.651757	0.106286	6.13211	8.67191e-10	2.02117e-08	1598.31	2005.01	2993.3	2731.53
ENSG00000132361	CLUH	1194.18	-0.672464	0.109726	-6.12855	8.8686e-10	2.06401e-08	1511.17	1440.23	837.844	987.474
ENSG00000134825	TMEM258	277.196	-1.10347	0.18009	-6.1273	8.93814e-10	2.07718e-08	353.699	417.667	154.463	182.954
ENSG00000146776	ATXN7L1	644.966	0.758809	0.123943	6.12226	9.22571e-10	2.1409e-08	483.902	463.961	820.292	811.71
ENSG00000039068	CDH1	2679.54	-0.547835	0.0895094	-6.12042	9.33309e-10	2.16268e-08	3390.39	2991.57	2119.18	2217.02
ENSG00000171792	RHNO1	806.46	0.713475	0.116598	6.11911	9.40969e-10	2.17728e-08	578.222	632.673	1025.07	989.871
ENSG00000260776	RP11-114H24.2	44.3162	2.00295	0.327346	6.11876	9.43039e-10	2.17892e-08	10.2522	9.25864	84.2525	73.5013
ENSG00000139921	TMX1	1108	-0.632126	0.103355	-6.11606	9.59177e-10	2.21302e-08	1348.16	1354.85	889.332	839.673
ENSG00000248329	APELA	806.838	-0.694766	0.113771	-6.10671	1.01708e-09	2.34323e-08	1001.64	1003.02	615.511	607.185
ENSG00000196365	LONP1	1636.35	-0.612857	0.100404	-6.1039	1.03509e-09	2.38131e-08	2119.12	1853.78	1243.89	1328.62
ENSG00000154760	SLFN13	500.038	0.845151	0.138478	6.10314	1.04004e-09	2.38925e-08	358.826	344.627	677.531	619.169
ENSG00000161970	RPL26	1700.61	0.583598	0.0956804	6.09945	1.06433e-09	2.44156e-08	1279.47	1429.94	2082.91	2010.1
ENSG00000107731	UNC5B	1345.92	-0.585728	0.0961717	-6.09044	1.126e-09	2.57934e-08	1620.87	1620.26	1067.2	1075.36
ENSG00000149806	FAU	1094.07	-0.696686	0.114399	-6.08995	1.12945e-09	2.58039e-08	1240.51	1480.35	810.93	844.466
ENSG00000130294	KIF1A	7738.93	-0.580518	0.0953245	-6.08992	1.12969e-09	2.58039e-08	10361.9	8246.36	5993.63	6353.87
ENSG00000089048	ESF1	679.613	0.884773	0.145321	6.08842	1.14032e-09	2.60096e-08	396.759	540.087	944.33	837.276
ENSG00000127831	VIL1	210.046	-1.21894	0.200364	-6.08364	1.17488e-09	2.67381e-08	331.145	271.587	108.826	128.627
ENSG00000154803	FLCN	367.836	-1.09297	0.17966	-6.08354	1.17559e-09	2.67381e-08	604.877	414.581	228.184	223.7
ENSG00000249565	SERBP1P5	1806.99	0.584101	0.0960444	6.08157	1.1901e-09	2.70296e-08	1343.03	1535.9	2167.16	2181.87
ENSG00000165323	FAT3	1118.72	0.619999	0.101982	6.07953	1.20537e-09	2.73377e-08	875.534	878.542	1356.23	1364.57
ENSG00000158050	DUSP2	65.5232	-1.79694	0.295708	-6.07671	1.2267e-09	2.77821e-08	117.9	100.816	23.4035	19.9732
ENSG00000197153	HIST1H3J	1335.78	-0.607548	0.100144	-6.06673	1.30542e-09	2.94938e-08	1542.95	1694.33	1049.65	1056.18
ENSG00000265763	ZNF488	161.339	-1.29464	0.213402	-6.06666	1.30596e-09	2.94938e-08	239.901	231.466	90.1034	83.8874
ENSG00000238227	C9orf69	614.245	-0.76346	0.125898	-6.06413	1.32674e-09	2.99208e-08	785.315	771.553	442.326	457.785
ENSG00000010278	CD9	598.015	0.870778	0.143702	6.05961	1.36454e-09	3.07299e-08	367.027	462.932	836.674	725.426
ENSG00000167658	EEF2	36453.9	-0.408146	0.0673794	-6.05742	1.38318e-09	3.10824e-08	41001.5	42248.2	30051.2	32514.7
ENSG00000115677	HDLBP	5543.96	-0.426341	0.0703844	-6.05732	1.38407e-09	3.10824e-08	6349.16	6381.26	4733.35	4712.07
ENSG00000131069	ACSS2	647.605	0.789423	0.130364	6.05555	1.39941e-09	3.13829e-08	459.297	479.392	764.123	887.608
ENSG00000125995	ROMO1	242.792	-1.11927	0.184884	-6.05391	1.41372e-09	3.16594e-08	312.691	365.202	146.272	147.003
ENSG00000148204	CRB2	444.463	-0.908647	0.150135	-6.05222	1.42866e-09	3.19494e-08	534.137	638.846	294.884	309.984
ENSG00000182968	SOX1	57.1171	1.87344	0.309672	6.04974	1.45079e-09	3.2399e-08	13.3278	19.546	105.316	90.2788
ENSG00000182325	FBXL6	130.048	-1.44052	0.238149	-6.0488	1.45929e-09	3.25435e-08	177.362	217.064	69.0402	56.7238
ENSG00000032219	ARID4A	212.518	1.18189	0.195527	6.04465	1.49733e-09	3.33453e-08	112.774	133.736	315.947	287.614
ENSG00000169217	CD2BP2	1116.39	-0.618067	0.102303	-6.04156	1.52635e-09	3.39444e-08	1343.03	1370.28	886.992	865.238
ENSG00000156959	LHFPL4	616.343	-0.77107	0.127681	-6.03901	1.55059e-09	3.44355e-08	762.761	803.444	431.794	467.372
ENSG00000138814	PPP3CA	545.994	0.795797	0.131865	6.03493	1.59029e-09	3.52682e-08	401.885	385.777	704.445	691.871
ENSG00000114450	GNB4	791.944	0.766278	0.127018	6.03281	1.61135e-09	3.56607e-08	522.86	635.76	1049.65	959.512
ENSG00000258545	RHOXF1-AS1	256.519	-1.12005	0.185662	-6.0327	1.61244e-09	3.56607e-08	393.683	321.995	164.994	145.405
ENSG00000163017	ACTG2	63.7909	-1.82288	0.302201	-6.03203	1.61917e-09	3.57602e-08	123.026	92.5864	16.3824	23.1689
ENSG00000121207	LRAT	1498.66	0.569385	0.0944524	6.02828	1.65717e-09	3.65162e-08	1183.1	1219.05	1834.83	1757.64
ENSG00000125266	EFNB2	441.023	0.871047	0.144495	6.0282	1.65796e-09	3.65162e-08	313.716	298.334	596.789	555.254
ENSG00000243943	ZNF512	593.534	0.777322	0.128983	6.02656	1.67484e-09	3.68373e-08	420.339	443.386	776.995	733.415
ENSG00000235957	COX7CP1	250.375	-1.08477	0.180029	-6.02554	1.68541e-09	3.7019e-08	336.271	355.943	161.484	147.802
ENSG00000105135	ILVBL	293.127	-1.0285	0.170702	-6.02511	1.68994e-09	3.70675e-08	374.204	424.869	184.887	188.547
ENSG00000160209	PDXK	1124.82	-0.647238	0.107564	-6.01723	1.77427e-09	3.88639e-08	1441.45	1317.81	830.823	909.179
ENSG00000112378	PERP	547.489	-0.811145	0.134838	-6.01569	1.79126e-09	3.91827e-08	743.282	662.507	396.689	387.48
ENSG00000116288	PARK7	710.364	-0.770985	0.128218	-6.01307	1.82047e-09	3.97673e-08	826.324	978.329	505.515	531.287
ENSG00000138443	ABI2	1936.68	0.537008	0.0893432	6.01062	1.84814e-09	4.03167e-08	1518.34	1630.55	2319.28	2278.54
ENSG00000242802	AP5Z1	257.545	-1.06703	0.177543	-6.01	1.8552e-09	4.04156e-08	367.027	342.57	156.803	163.78
ENSG00000233822	HIST1H2BN	868.509	-0.711349	0.1184	-6.00804	1.87782e-09	4.08527e-08	1060.07	1111.04	601.469	701.458
ENSG00000166025	AMOTL1	1713.2	0.569825	0.0948676	6.00653	1.89541e-09	4.11795e-08	1443.5	1303.41	2012.7	2093.19
ENSG00000177731	FLII	1850.04	-0.541385	0.0901774	-6.00355	1.93049e-09	4.18848e-08	2267.78	2130.52	1479.1	1522.76
ENSG00000164405	UQCRQ	337.903	-0.977446	0.162819	-6.00327	1.93385e-09	4.19011e-08	423.414	485.564	214.142	228.493
ENSG00000196976	LAGE3	149.184	-1.35717	0.226088	-6.00285	1.93885e-09	4.19526e-08	211.194	231.466	87.763	66.311
ENSG00000229132	EIF4A1P10	3979.48	-0.470394	0.0783866	-6.00095	1.96169e-09	4.23895e-08	4482.24	4780.54	3243.72	3411.42
ENSG00000081377	CDC14B	686.2	0.724731	0.120777	6.00059	1.96603e-09	4.24259e-08	515.684	509.225	853.057	866.836
ENSG00000150093	ITGB1	2133.89	0.515563	0.0859837	5.99606	2.02165e-09	4.35584e-08	1751.07	1749.88	2577.89	2456.7
ENSG00000181218	HIST3H2A	278.166	-1.13217	0.188825	-5.99587	2.02395e-09	4.35584e-08	364.977	416.639	136.91	194.139
ENSG00000114416	FXR1	1776.89	0.534104	0.0890881	5.99523	2.03198e-09	4.36725e-08	1462.98	1429.94	2108.65	2105.97
ENSG00000168159	RNF187	1079.59	-0.619216	0.10331	-5.99378	2.05014e-09	4.40039e-08	1309.2	1316.78	834.334	858.048
ENSG00000139174	PRICKLE1	1246.99	-0.603481	0.100709	-5.99235	2.06836e-09	4.43354e-08	1524.5	1495.78	946.67	1021.03
ENSG00000203727	SAMD5	22.985	-2.11954	0.353775	-5.99122	2.08268e-09	4.45827e-08	54.3364	36.0058	0	1.59785
ENSG00000112655	PTK7	2055.56	-0.526053	0.0878376	-5.98893	2.11229e-09	4.51562e-08	2474.87	2390.79	1627.71	1728.88
ENSG00000131043	AAR2	400.865	-0.889313	0.148509	-5.98828	2.12077e-09	4.52771e-08	519.784	532.886	267.97	282.82
ENSG00000109046	WSB1	1115.13	0.639256	0.106777	5.9868	2.14004e-09	4.56275e-08	844.778	886.772	1432.29	1296.66
ENSG00000154978	VOPP1	489.66	-0.820842	0.137232	-5.98142	2.21202e-09	4.70996e-08	617.18	643.99	347.542	349.93
ENSG00000163453	IGFBP7	28.6325	-2.08573	0.348766	-5.98032	2.22701e-09	4.73558e-08	56.3869	51.4369	3.51052	3.19571
ENSG00000274012	Metazoa_SRP	64820.5	-0.371832	0.0621981	-5.97819	2.25628e-09	4.7894e-08	72948.2	73438.5	55283.7	57611.4
ENSG00000154229	PRKCA	334.039	0.962882	0.16107	5.97805	2.25831e-09	4.7894e-08	209.144	232.495	442.326	452.193
ENSG00000113319	RASGRF2	204.983	-1.19359	0.199809	-5.97363	2.32025e-09	4.91426e-08	321.918	262.328	115.847	119.839
ENSG00000048649	RSF1	1328.56	0.578886	0.0969122	5.97331	2.32494e-09	4.91768e-08	1052.9	1067.83	1614.84	1578.68
ENSG00000131469	RPL27	2050.14	-0.530832	0.0888789	-5.97253	2.33603e-09	4.93463e-08	2331.34	2526.58	1676.86	1665.76
ENSG00000139613	SMARCC2	883.354	0.673559	0.113024	5.95942	2.53142e-09	5.34034e-08	648.962	701.599	1118.69	1064.17
ENSG00000004534	RBM6	1170.79	0.619625	0.104042	5.95553	2.59227e-09	5.46151e-08	918.593	915.576	1490.8	1358.18
ENSG00000213261	EEF1B2P6	364	-0.958702	0.160992	-5.95495	2.60149e-09	5.47373e-08	441.868	531.857	243.396	238.879
ENSG00000105576	TNPO2	1121.53	-0.617738	0.103846	-5.94857	2.70493e-09	5.6839e-08	1401.47	1323.98	901.034	859.646
ENSG00000112394	SLC16A10	100.748	-1.7261	0.290193	-5.94811	2.71249e-09	5.69232e-08	225.547	105.96	33.935	37.5496
ENSG00000148516	ZEB1	151.894	1.31554	0.221231	5.94648	2.73974e-09	5.74199e-08	73.8155	86.4139	234.035	213.314
ENSG00000167642	SPINT2	1060.78	-0.634766	0.106816	-5.94261	2.80523e-09	5.87155e-08	1271.27	1321.93	788.697	861.244
ENSG00000119888	EPCAM	1009.26	-0.66976	0.11274	-5.94077	2.83682e-09	5.92992e-08	1331.76	1158.36	786.357	760.579
ENSG00000132970	WASF3	740.867	0.700407	0.117914	5.93999	2.8504e-09	5.95053e-08	564.894	554.489	904.544	939.538
ENSG00000274090	RP11-415G4.1	220.965	1.18319	0.199217	5.93921	2.86394e-09	5.97102e-08	148.656	106.989	320.628	307.587
ENSG00000105323	HNRNPUL1	4452.04	0.434876	0.0732256	5.93885	2.87023e-09	5.97634e-08	3807.65	3750.78	5072.7	5177.05
ENSG00000254759	NAP1L1P1	609.949	0.763402	0.128578	5.93728	2.8979e-09	6.02613e-08	466.473	426.926	792.208	754.187
ENSG00000198157	HMGN5	116.821	1.51908	0.25594	5.93527	2.93365e-09	6.09255e-08	46.1347	57.6093	214.142	149.399
ENSG00000144136	SLC20A1	1891.5	-0.547328	0.0922221	-5.93489	2.9405e-09	6.09887e-08	2361.07	2143.89	1509.52	1551.52
ENSG00000099821	POLRMT	518.981	-0.807539	0.136076	-5.93446	2.94806e-09	6.10664e-08	662.289	670.737	352.222	390.675
ENSG00000149212	SESN3	1213.94	0.606749	0.10226	5.93339	2.96735e-09	6.13866e-08	915.518	998.904	1454.53	1486.8
ENSG00000119596	YLPM1	1912.38	0.540484	0.0911056	5.93251	2.98341e-09	6.16393e-08	1622.92	1481.38	2297.05	2248.18
ENSG00000109686	SH3D19	1194.88	0.621377	0.104752	5.93187	2.99497e-09	6.17982e-08	985.232	885.743	1489.63	1418.89
ENSG00000164434	FABP7	368.449	0.922966	0.155602	5.9316	3.00002e-09	6.18227e-08	256.304	240.725	510.196	466.574
ENSG00000142156	COL6A1	937.44	-0.648407	0.109323	-5.9311	3.00905e-09	6.19291e-08	1115.43	1184.08	720.827	729.421
ENSG00000143947	RPS27A	1802.27	-0.542593	0.0914932	-5.93042	3.02162e-09	6.21081e-08	2058.63	2227.22	1460.38	1462.84
ENSG00000130762	ARHGEF16	260.352	-1.05022	0.177164	-5.92794	3.06762e-09	6.29728e-08	348.573	366.23	155.633	170.97
ENSG00000087470	DNM1L	1106.62	0.611423	0.103148	5.92765	3.07304e-09	6.30033e-08	883.736	856.938	1366.76	1319.03
ENSG00000146670	CDCA5	1118.8	-0.609677	0.102911	-5.92429	3.13642e-09	6.42204e-08	1335.86	1378.51	861.248	899.592
ENSG00000258441	LINC00641	283.856	1.00851	0.170245	5.92385	3.1449e-09	6.43118e-08	180.438	185.173	379.136	390.675
ENSG00000184205	TSPYL2	359.706	0.943533	0.159367	5.92051	3.20944e-09	6.55479e-08	229.648	249.983	510.196	448.997
ENSG00000141385	AFG3L2	1220.28	-0.587867	0.0993577	-5.91668	3.28515e-09	6.70087e-08	1462.98	1477.27	982.946	957.914
ENSG00000100413	POLR3H	505.803	-0.828244	0.140128	-5.91064	3.40787e-09	6.94234e-08	652.037	655.306	329.989	385.882
ENSG00000103335	PIEZO1	776.951	-0.7019	0.118763	-5.91009	3.41911e-09	6.95631e-08	990.359	946.438	555.832	615.174
ENSG00000182667	NTM	314.375	1.03399	0.174959	5.90989	3.42342e-09	6.95631e-08	171.211	227.351	443.496	415.442
ENSG00000176105	YES1	1647.36	0.545703	0.0923901	5.90651	3.49434e-09	7.09142e-08	1292.8	1375.42	1967.06	1954.18
ENSG00000154359	LONRF1	826.057	0.677181	0.114662	5.90591	3.50715e-09	7.10842e-08	605.903	655.306	1020.39	1022.63
ENSG00000159307	SCUBE1	180.802	1.21013	0.204948	5.90456	3.53597e-09	7.15778e-08	108.673	96.7013	259.779	258.053
ENSG00000125304	TM9SF2	1255.13	-0.60129	0.101839	-5.90433	3.54075e-09	7.15839e-08	1535.77	1502.99	943.16	1038.61
ENSG00000004142	POLDIP2	719.932	-0.703979	0.119239	-5.90395	3.54897e-09	7.16597e-08	904.24	890.887	527.748	556.852
ENSG00000175061	LRRC75A-AS1	2954.74	-0.470639	0.0797497	-5.90144	3.60335e-09	7.26661e-08	3432.42	3446.27	2414.07	2526.21
ENSG00000122641	INHBA	55.1562	-1.83651	0.311264	-5.90018	3.63115e-09	7.31346e-08	106.622	81.2703	17.5526	15.1796
ENSG00000160949	TONSL	851.86	-0.658604	0.111694	-5.8965	3.71285e-09	7.46861e-08	1047.77	1048.28	648.276	663.11
ENSG00000153774	CFDP1	435.602	0.85222	0.144539	5.89611	3.72175e-09	7.4705e-08	311.666	298.334	582.746	549.662
ENSG00000163946	FAM208A	933.2	0.651948	0.110574	5.89605	3.72312e-09	7.4705e-08	694.071	746.863	1170.17	1121.69
ENSG00000249152	RP11-562F9.2	321.749	1.02798	0.174428	5.89343	3.7827e-09	7.58055e-08	222.472	186.201	484.452	393.871
ENSG00000154736	ADAMTS5	81.5297	-1.63695	0.277792	-5.8927	3.79926e-09	7.60421e-08	146.606	115.219	33.935	30.3592
ENSG00000202538	RNU4-2	118.511	-1.45945	0.247728	-5.89134	3.83065e-09	7.65748e-08	206.068	156.368	59.6789	51.9303
ENSG00000113360	DROSHA	1213.81	0.591881	0.100488	5.89006	3.8605e-09	7.70751e-08	990.359	936.151	1462.72	1466.03
ENSG00000228818	RP11-567G24.1	424.002	-0.86405	0.146721	-5.88908	3.88346e-09	7.7437e-08	574.121	530.828	304.245	286.815
ENSG00000138161	CUZD1	700.174	-0.757634	0.128718	-5.886	3.95658e-09	7.87969e-08	808.895	962.898	518.387	510.515
ENSG00000266648	SETP3	131.141	-1.37564	0.233775	-5.88447	3.99329e-09	7.94293e-08	189.665	203.69	58.5087	72.7024
ENSG00000143195	ILDR2	181.928	1.25404	0.213451	5.87506	4.22702e-09	8.39741e-08	116.875	83.3277	272.65	254.858
ENSG00000169860	P2RY1	468.458	0.86947	0.148127	5.86978	4.3637e-09	8.6582e-08	291.161	359.029	626.043	597.598
ENSG00000224126	UBE2SP2	200.669	-1.19421	0.203481	-5.86892	4.38641e-09	8.69248e-08	256.304	316.851	106.486	123.035
ENSG00000135919	SERPINE2	595.895	-0.768179	0.130924	-5.86737	4.42765e-09	8.75225e-08	792.492	721.145	417.752	452.193
ENSG00000257354	RP11-631N16.2	131.552	1.4799	0.252233	5.8672	4.43229e-09	8.75225e-08	43.0591	78.184	186.058	218.906
ENSG00000073536	NLE1	605.081	-0.740914	0.126281	-5.86717	4.43297e-09	8.75225e-08	768.912	755.093	450.517	445.801
ENSG00000124006	OBSL1	1357.69	-0.573786	0.0979236	-5.85953	4.64178e-09	9.15322e-08	1584.98	1672.73	1110.49	1062.57
ENSG00000107581	EIF3A	6769.18	0.466229	0.0795819	5.85848	4.67127e-09	9.20005e-08	5296.27	6045.89	7848.35	7886.21
ENSG00000185627	PSMD13	607.914	-0.768363	0.131293	-5.85229	4.84865e-09	9.53766e-08	752.508	789.042	476.261	413.844
ENSG00000131711	MAP1B	8542.69	0.409501	0.0700258	5.84786	4.9794e-09	9.78285e-08	7544.56	7107.55	9886.8	9631.87
ENSG00000166847	DCTN5	1253.16	-0.588422	0.100829	-5.83584	5.35205e-09	1.05021e-07	1564.48	1455.66	1012.2	980.284
ENSG00000279192	PWAR5	2332.75	0.530514	0.0909368	5.83387	5.41547e-09	1.06135e-07	1784.9	2017.35	2825.97	2702.77
ENSG00000228218	ATF4P3	104.018	-1.50162	0.257593	-5.82944	5.56121e-09	1.08858e-07	160.959	162.541	37.4456	55.126
ENSG00000275221	HIST1H2AK	547.745	-0.778134	0.133489	-5.82919	5.56974e-09	1.08892e-07	713.55	682.053	379.136	416.241
ENSG00000177200	CHD9	995.856	0.663035	0.113755	5.82863	5.58846e-09	1.09125e-07	710.475	818.875	1268.47	1185.61
ENSG00000213593	TMX2	520.505	-0.806064	0.13833	-5.82712	5.63937e-09	1.09985e-07	692.021	645.018	348.712	396.268
ENSG00000137804	NUSAP1	1373.46	0.584938	0.100477	5.82159	5.82907e-09	1.13546e-07	1032.39	1154.24	1638.24	1668.96
ENSG00000151892	GFRA1	179.462	-1.36922	0.235253	-5.82018	5.87832e-09	1.14367e-07	330.12	207.805	76.0613	103.861
ENSG00000168288	MMADHC	839.886	-0.685114	0.11775	-5.81836	5.94281e-09	1.15394e-07	994.459	1089.43	606.15	669.501
ENSG00000147403	RPL10	1054.93	-0.604279	0.103861	-5.81817	5.9496e-09	1.15394e-07	1271.27	1283.86	827.313	837.276
ENSG00000156642	NPTN	745.107	-0.722349	0.124156	-5.81808	5.95276e-09	1.15394e-07	1001.64	866.197	542.961	569.635
ENSG00000106153	CHCHD2	739.744	-0.728359	0.125285	-5.81362	6.11377e-09	1.18372e-07	862.207	995.818	528.918	572.032
ENSG00000119689	DLST	537.736	-0.829022	0.142699	-5.80959	6.26264e-09	1.20911e-07	762.761	625.472	392.008	370.702
ENSG00000173638	SLC19A1	351.926	-0.938753	0.161588	-5.80953	6.26475e-09	1.20911e-07	471.599	467.047	211.801	257.255
ENSG00000229994	RPL5P4	266.922	1.01826	0.175277	5.80946	6.26758e-09	1.20911e-07	168.135	172.828	376.796	349.93
ENSG00000252481	SCARNA13	238.641	-1.05968	0.182486	-5.80689	6.36445e-09	1.22633e-07	335.246	321.995	143.931	153.394
ENSG00000169045	HNRNPH1	6519.48	0.466103	0.080326	5.80265	6.52762e-09	1.25625e-07	5149.66	5772.25	7853.04	7302.99
ENSG00000105879	CBLL1	804.953	0.672962	0.116027	5.80003	6.63037e-09	1.2745e-07	596.676	633.702	1022.73	966.702
ENSG00000164880	INTS1	1484.8	-0.54449	0.0939103	-5.79798	6.7118e-09	1.2886e-07	1744.92	1788.97	1187.73	1217.57
ENSG00000177697	CD151	408.324	-0.860758	0.148483	-5.79701	6.7509e-09	1.29387e-07	527.986	537.001	270.31	298
ENSG00000167930	FAM234A	374.965	-0.889138	0.153382	-5.79689	6.75541e-09	1.29387e-07	513.633	471.162	258.608	256.456
ENSG00000144791	LIMD1	1088.84	-0.610441	0.105315	-5.79636	6.77692e-09	1.29644e-07	1307.15	1336.33	820.292	891.603
ENSG00000121060	TRIM25	501.922	-0.828189	0.142892	-5.7959	6.79558e-09	1.29846e-07	699.197	597.696	341.691	369.104
ENSG00000198093	ZNF649	438.718	-0.840327	0.145059	-5.79302	6.91332e-09	1.31938e-07	596.676	540.087	308.926	309.185
ENSG00000092068	SLC7A8	4518.02	0.467847	0.0807719	5.7922	6.94696e-09	1.32422e-07	4000.39	3564.57	5201.42	5305.68
ENSG00000066279	ASPM	2110.98	0.616108	0.106393	5.79086	7.00282e-09	1.33328e-07	1471.18	1841.44	2658.63	2472.68
ENSG00000078687	TNRC6C	688.979	0.704922	0.121759	5.78948	7.06041e-09	1.34265e-07	518.759	518.484	886.992	831.683
ENSG00000132382	MYBBP1A	2203.14	-0.514215	0.0888862	-5.78509	7.24731e-09	1.37481e-07	2515.88	2681.92	1738.88	1875.88
ENSG00000116679	IVNS1ABP	2442.99	0.533522	0.0922237	5.78509	7.24754e-09	1.37481e-07	1843.34	2133.6	2932.46	2862.56
ENSG00000172037	LAMB2	979.05	-0.633251	0.109466	-5.78491	7.25527e-09	1.37481e-07	1230.26	1162.47	732.529	790.938
ENSG00000185565	LSAMP	135.84	1.32188	0.228562	5.78348	7.31706e-09	1.38488e-07	68.6895	73.0404	208.291	193.34
ENSG00000032444	PNPLA6	471.083	-0.830822	0.143663	-5.78315	7.33165e-09	1.386e-07	605.903	613.127	306.585	358.718
ENSG00000156471	PTDSS1	954.709	-0.63869	0.110539	-5.77796	7.56119e-09	1.42771e-07	1164.65	1172.76	703.274	778.155
ENSG00000125753	VASP	871.013	-0.671859	0.116351	-5.77439	7.72312e-09	1.45486e-07	1062.12	1091.49	620.192	710.246
ENSG00000179091	CYC1	791.114	-0.667168	0.115539	-5.77439	7.72315e-09	1.45486e-07	962.678	989.645	589.768	622.364
ENSG00000125484	GTF3C4	1695.56	-0.541955	0.0938847	-5.77256	7.80761e-09	1.46904e-07	2103.74	1928.88	1353.89	1395.73
ENSG00000179820	MYADM	1030.68	0.679788	0.117792	5.77111	7.87503e-09	1.47999e-07	867.333	703.656	1276.66	1275.09
ENSG00000058272	PPP1R12A	1603.96	0.559107	0.0968962	5.77016	7.9195e-09	1.4866e-07	1216.93	1365.13	1933.13	1900.65
ENSG00000136720	HS6ST1	921.789	-0.674843	0.116978	-5.769	7.97451e-09	1.49517e-07	1062.12	1218.03	675.19	731.817
ENSG00000198707	CEP290	218.377	1.09067	0.189096	5.76779	8.03158e-09	1.50411e-07	134.303	132.707	310.096	296.402
ENSG00000100994	PYGB	856.852	-0.666283	0.115559	-5.76572	8.13083e-09	1.52092e-07	1022.14	1092.52	624.873	687.876
ENSG00000107021	TBC1D13	371.239	-0.927151	0.160946	-5.76062	8.38068e-09	1.56583e-07	531.062	455.731	230.524	267.641
ENSG00000047249	ATP6V1H	276.381	-1.00639	0.174719	-5.76002	8.41017e-09	1.56951e-07	398.809	350.799	182.547	173.367
ENSG00000168137	SETD5	2843.71	0.467246	0.0811222	5.75978	8.42217e-09	1.56992e-07	2447.19	2314.66	3334.99	3278
ENSG00000135333	EPHA7	192.863	1.15283	0.200228	5.75757	8.53353e-09	1.58882e-07	119.95	106.989	263.289	281.222
ENSG00000035928	RFC1	1568.21	0.541042	0.0940084	5.75526	8.65109e-09	1.60884e-07	1240.51	1303.41	1907.38	1821.55
ENSG00000144040	SFXN5	444.699	-0.832156	0.14462	-5.75407	8.71182e-09	1.61826e-07	599.751	549.346	325.308	304.391
ENSG00000152049	KCNE4	21.8935	-2.03573	0.353823	-5.75353	8.73964e-09	1.62154e-07	44.0843	41.1495	2.34035	0
ENSG00000060237	WNK1	3720.75	0.472883	0.0822026	5.75265	8.78542e-09	1.62815e-07	3277.62	2938.07	4383.47	4283.85
ENSG00000147324	MFHAS1	1345.81	-0.570786	0.0992735	-5.74963	8.94383e-09	1.65559e-07	1561.4	1667.58	1046.14	1108.11
ENSG00000140262	TCF12	1688.36	0.528984	0.0920301	5.74794	9.03371e-09	1.66601e-07	1336.88	1416.57	2031.42	1968.56
ENSG00000205269	TMEM170B	248.573	1.03753	0.180505	5.74794	9.0338e-09	1.66601e-07	155.833	158.426	325.308	354.724
ENSG00000112531	QKI	2283.27	0.483018	0.0840344	5.74787	9.03772e-09	1.66601e-07	1872.04	1925.8	2699.59	2635.66
ENSG00000104714	ERICH1	316.742	0.941089	0.163731	5.74779	9.04175e-09	1.66601e-07	213.245	209.862	406.05	437.812
ENSG00000103494	RPGRIP1L	261.633	1.0092	0.175739	5.7426	9.32352e-09	1.71406e-07	169.161	166.655	361.584	349.131
ENSG00000120709	FAM53C	1437.18	-0.563752	0.0981704	-5.74259	9.32392e-09	1.71406e-07	1781.83	1659.35	1116.35	1191.2
ENSG00000233225	AC004987.9	579.681	0.741295	0.12915	5.73978	9.48014e-09	1.74078e-07	423.414	434.127	747.741	713.442
ENSG00000111879	FAM184A	234.513	1.07214	0.186846	5.73807	9.57634e-09	1.75488e-07	138.404	151.224	344.031	304.391
ENSG00000144824	PHLDB2	811.438	0.654065	0.113988	5.73802	9.57884e-09	1.75488e-07	635.634	616.214	986.456	1007.45
ENSG00000107984	DKK1	33.8619	-1.96203	0.342152	-5.73437	9.78739e-09	1.79104e-07	70.7399	52.4656	5.85087	6.39142
ENSG00000204065	TCEAL5	101.415	1.52267	0.265617	5.73259	9.89082e-09	1.8079e-07	34.8573	53.4943	176.696	140.611
ENSG00000150687	PRSS23	267.892	-0.99609	0.173831	-5.73022	1.003e-08	1.83034e-07	371.128	353.886	173.186	173.367
ENSG00000108848	LUC7L3	1359.89	1.19542	0.208622	5.73011	1.00364e-08	1.83034e-07	671.516	881.628	2119.18	1767.23
ENSG00000276180	HIST1H4I	2109.35	-0.538971	0.0941148	-5.72674	1.02376e-08	1.8649e-07	2447.19	2567.73	1596.12	1826.35
ENSG00000139168	ZCRB1	314.47	0.938615	0.163996	5.72339	1.04422e-08	1.90001e-07	201.968	218.092	424.773	413.045
ENSG00000100316	RPL3	5885.05	-0.414659	0.072456	-5.7229	1.04718e-08	1.90166e-07	6536.78	6931.63	4997.81	5073.99
ENSG00000130707	ASS1	590.812	-0.74668	0.130473	-5.72285	1.04751e-08	1.90166e-07	706.374	784.927	434.134	437.812
ENSG00000169727	GPS1	1037.32	-0.6089	0.106413	-5.72202	1.05263e-08	1.9088e-07	1212.83	1303.41	810.93	822.096
ENSG00000244405	ETV5	816.547	0.655207	0.114549	5.71988	1.06601e-08	1.93087e-07	612.054	647.076	987.627	1019.43
ENSG00000215319	EIF5P1	223.911	1.08159	0.18912	5.71905	1.07124e-08	1.93816e-07	147.631	127.563	311.266	309.185
ENSG00000164091	WDR82	1317.74	-0.554324	0.0970454	-5.71201	1.11649e-08	2.01776e-07	1562.43	1582.2	1076.56	1049.79
ENSG00000281406	BLACAT1	165.363	1.22403	0.214316	5.71134	1.12091e-08	2.02345e-07	84.0677	100.816	248.077	228.493
ENSG00000150051	MKX	42.3553	-1.88117	0.329569	-5.70797	1.14334e-08	2.06162e-07	85.0929	63.7817	9.36139	11.185
ENSG00000197063	MAFG	854.442	-0.722125	0.126541	-5.70662	1.1524e-08	2.07562e-07	1169.77	970.099	678.701	599.195
ENSG00000071794	HLTF	783.586	0.679985	0.119189	5.7051	1.16277e-08	2.09194e-07	564.894	628.559	998.158	942.734
ENSG00000252010	SCARNA5	111.989	-1.42238	0.249329	-5.70483	1.16456e-08	2.09281e-07	157.883	182.087	60.849	47.1367
ENSG00000213442	RPL18AP3	4207.96	-0.525726	0.0922129	-5.70122	1.18956e-08	2.13534e-07	4527.35	5432.76	3339.68	3532.06
ENSG00000239900	ADSL	957.878	-0.625129	0.109753	-5.69578	1.22809e-08	2.20204e-07	1129.79	1205.68	726.678	769.367
ENSG00000177469	PTRF	533.945	-0.76011	0.133608	-5.68911	1.27704e-08	2.28511e-07	659.214	694.398	380.306	401.86
ENSG00000184557	SOCS3	396.511	-0.855384	0.150355	-5.68908	1.27727e-08	2.28511e-07	521.835	511.282	262.119	290.81
ENSG00000197858	GPAA1	331.712	-0.919579	0.161645	-5.68887	1.27881e-08	2.2853e-07	442.893	437.213	209.461	237.281
ENSG00000048991	R3HDM1	889.201	0.625392	0.110008	5.68496	1.30845e-08	2.33567e-07	692.021	697.484	1084.75	1082.55
ENSG00000065526	SPEN	1680.97	0.536733	0.0944469	5.68291	1.32426e-08	2.36125e-07	1421.97	1309.58	2050.14	1942.19
ENSG00000138385	SSB	1256.48	0.638395	0.112364	5.6815	1.33519e-08	2.37809e-07	893.988	1056.51	1625.37	1450.05
ENSG00000100697	DICER1	1779.89	0.536453	0.0944615	5.67907	1.3543e-08	2.40946e-07	1397.37	1494.76	2206.95	2020.49
ENSG00000128185	DGCR6L	256.202	-1.0262	0.180713	-5.67863	1.35778e-08	2.41295e-07	339.346	361.087	148.612	175.764
ENSG00000197930	ERO1A	465.41	0.806566	0.142046	5.67819	1.36128e-08	2.4165e-07	314.741	351.828	601.469	593.603
ENSG00000106366	SERPINE1	126.536	-1.39636	0.245929	-5.67789	1.36363e-08	2.418e-07	223.497	158.426	66.6999	57.5228
ENSG00000133318	RTN3	1520.15	-0.564651	0.0995846	-5.67006	1.42745e-08	2.52835e-07	1932.53	1706.68	1231.02	1210.37
ENSG00000184012	TMPRSS2	191.131	-1.12912	0.199154	-5.66959	1.4314e-08	2.52881e-07	274.758	262.328	109.996	117.442
ENSG00000071127	WDR1	3880.43	-0.471381	0.0831456	-5.66934	1.43348e-08	2.52881e-07	4785.71	4248.69	3278.83	3208.49
ENSG00000234742	AC144530.1	228.394	1.13384	0.199998	5.66927	1.43411e-08	2.52881e-07	110.723	160.483	329.989	312.381
ENSG00000177542	SLC25A22	494.662	-0.779146	0.137437	-5.6691	1.43549e-08	2.52881e-07	623.331	637.817	345.201	372.3
ENSG00000134057	CCNB1	1862.68	-0.550512	0.0971077	-5.66909	1.4356e-08	2.52881e-07	2070.94	2371.24	1467.4	1541.13
ENSG00000131653	TRAF7	1436.58	-0.564011	0.09958	-5.6639	1.47974e-08	2.60369e-07	1747.99	1693.3	1088.26	1216.77
ENSG00000106078	COBL	454.459	-0.900812	0.159062	-5.66327	1.48511e-08	2.60817e-07	684.844	513.34	311.266	308.386
ENSG00000137812	CASC5	744.576	0.701139	0.123806	5.66322	1.48555e-08	2.60817e-07	519.784	602.84	953.692	901.989
ENSG00000142949	PTPRF	2978.27	-0.511625	0.0903582	-5.66219	1.49455e-08	2.6211e-07	3755.37	3265.21	2374.28	2518.22
ENSG00000111328	CDK2AP1	759.218	-0.723808	0.127887	-5.65976	1.51586e-08	2.65557e-07	859.131	1045.2	560.513	572.032
ENSG00000146476	ARMT1	877.62	-0.707626	0.125163	-5.65364	1.57082e-08	2.74885e-07	1212.83	978.329	650.617	668.702
ENSG00000170638	TRABD	300.578	-0.960755	0.170005	-5.65133	1.5921e-08	2.78305e-07	405.985	401.208	180.207	214.911
ENSG00000123009	NME2P1	276.564	-0.988379	0.174913	-5.6507	1.59795e-08	2.79023e-07	349.599	398.121	173.186	185.351
ENSG00000128626	MRPS12	335.101	-0.911569	0.161335	-5.65016	1.603e-08	2.79508e-07	437.767	449.558	211.801	241.276
ENSG00000182473	EXOC7	1969.94	-0.535739	0.0948206	-5.65003	1.60422e-08	2.79508e-07	2454.37	2224.13	1525.91	1675.35
ENSG00000121741	ZMYM2	2850.12	0.457543	0.0809835	5.64983	1.60605e-08	2.79523e-07	2422.59	2368.15	3387.65	3222.07
ENSG00000159363	ATP13A2	855.289	-0.676191	0.119711	-5.64852	1.61831e-08	2.81351e-07	1123.64	993.76	616.682	687.077
ENSG00000074590	NUAK1	399.958	-0.863968	0.153065	-5.64444	1.65715e-08	2.87791e-07	559.768	484.535	270.31	285.217
ENSG00000187954	CYHR1	466.574	-0.818823	0.145073	-5.64421	1.65945e-08	2.87833e-07	634.609	568.892	311.266	351.528
ENSG00000012232	EXTL3	1662.51	-0.519046	0.0919634	-5.64405	1.66099e-08	2.87833e-07	2007.37	1918.6	1386.66	1337.4
ENSG00000005194	CIAPIN1	447.51	-0.817237	0.144913	-5.63948	1.7056e-08	2.95244e-07	607.953	545.231	310.096	326.761
ENSG00000137831	UACA	388.903	0.86026	0.152585	5.63792	1.72114e-08	2.97612e-07	257.329	283.932	525.408	488.943
ENSG00000220583	RPL35P2	945.582	0.612114	0.108591	5.63686	1.73176e-08	2.99126e-07	757.635	728.346	1166.66	1129.68
ENSG00000113070	HBEGF	94.7239	-1.51578	0.268948	-5.63596	1.74087e-08	3.00374e-07	173.261	123.448	37.4456	44.7399
ENSG00000150779	TIMM8B	355.467	-0.932737	0.165691	-5.62936	1.80877e-08	3.11754e-07	423.414	521.57	251.587	225.297
ENSG00000171222	SCAND1	231.684	-1.07644	0.191293	-5.62721	1.83145e-08	3.15324e-07	313.716	329.196	124.038	159.785
ENSG00000176101	SSNA1	286.74	-0.976125	0.173534	-5.62499	1.85523e-08	3.19076e-07	405.985	367.259	173.186	200.531
ENSG00000112578	BYSL	327.996	-0.91419	0.162531	-5.62472	1.85805e-08	3.19217e-07	455.196	412.524	229.354	214.911
ENSG00000230629	RPS23P8	2543.05	-0.462863	0.0822986	-5.62419	1.86382e-08	3.19865e-07	2914.69	2992.6	2093.44	2171.48
ENSG00000144645	OSBPL10	756.857	-0.655532	0.116567	-5.62366	1.86951e-08	3.205e-07	942.173	918.662	589.768	576.825
ENSG00000189079	ARID2	1628.17	0.514007	0.0914131	5.6229	1.87778e-08	3.21572e-07	1320.48	1351.76	1938.98	1901.45
ENSG00000213169	RP11-393N4.2	266.068	-1.01817	0.181118	-5.62161	1.89188e-08	3.2364e-07	326.019	399.15	167.335	171.769
ENSG00000131143	COX4I1	1315.41	-0.549039	0.0977036	-5.61944	1.91583e-08	3.27388e-07	1592.16	1542.08	1082.41	1045
ENSG00000181191	PJA1	1474.1	0.567782	0.101066	5.61793	1.93262e-08	3.29906e-07	1100.06	1263.29	1781	1752.05
ENSG00000154096	THY1	4021.67	0.44799	0.079749	5.6175	1.9374e-08	3.30369e-07	3229.43	3559.43	4625.7	4672.13
ENSG00000168566	SNRNP48	417.455	0.855814	0.152355	5.61725	1.94016e-08	3.30487e-07	264.506	317.88	559.343	528.091
ENSG00000198604	BAZ1A	532.154	0.791284	0.140888	5.6164	1.94973e-08	3.31765e-07	412.137	354.914	720.827	640.74
ENSG00000274290	HIST1H2BE	2126.45	-0.538537	0.0959022	-5.61548	1.96014e-08	3.33183e-07	2365.17	2689.12	1649.94	1801.58
ENSG00000115129	TP53I3	371.61	-0.860522	0.153259	-5.61484	1.96745e-08	3.3407e-07	493.129	475.277	267.97	250.064
ENSG00000124831	LRRFIP1	637.618	0.753771	0.13432	5.61176	2.0028e-08	3.39712e-07	507.482	428.983	854.227	759.78
ENSG00000101856	PGRMC1	2386.24	-0.472575	0.0842396	-5.60989	2.02455e-08	3.43038e-07	2815.24	2744.67	1938.98	2046.05
ENSG00000184481	FOXO4	288.412	-0.974207	0.173665	-5.6097	2.02683e-08	3.43061e-07	364.977	410.466	202.44	175.764
ENSG00000116260	QSOX1	898.911	-0.637969	0.113775	-5.60731	2.055e-08	3.47462e-07	1039.57	1159.39	705.615	691.072
ENSG00000251791	SCARNA6	73.009	-1.60522	0.286312	-5.60656	2.06393e-08	3.48604e-07	122.001	112.132	33.935	23.9678
ENSG00000152492	CCDC50	381.881	0.864512	0.15431	5.60242	2.11382e-08	3.56654e-07	255.279	274.673	525.408	472.166
ENSG00000198856	OSTC	637.579	-0.715699	0.127818	-5.59936	2.15149e-08	3.62063e-07	753.534	842.536	466.899	487.346
ENSG00000078246	TULP3	440.988	0.800337	0.142936	5.59928	2.15244e-08	3.62063e-07	318.842	314.794	553.492	576.825
ENSG00000177963	RIC8A	953.13	-0.614701	0.109783	-5.59926	2.15266e-08	3.62063e-07	1202.58	1114.12	736.039	759.78
ENSG00000160325	CACFD1	217.796	-1.10967	0.198252	-5.59729	2.17728e-08	3.65819e-07	331.145	278.788	115.847	145.405
ENSG00000198176	TFDP1	891.663	-0.621616	0.111068	-5.59672	2.1845e-08	3.66648e-07	1067.25	1104.86	678.701	715.839
ENSG00000180190	TDRP	433.504	-0.907721	0.162202	-5.59625	2.19042e-08	3.67256e-07	657.163	488.65	290.203	298
ENSG00000109736	MFSD10	430.809	-0.820872	0.14674	-5.59407	2.2181e-08	3.71509e-07	565.919	546.26	286.693	324.364
ENSG00000111667	USP5	1258.48	-0.554102	0.0991731	-5.58722	2.3073e-08	3.86045e-07	1483.49	1521.5	991.137	1037.81
ENSG00000081803	CADPS2	222.7	-1.23252	0.220664	-5.5855	2.33029e-08	3.89485e-07	400.859	243.811	113.507	132.622
ENSG00000145220	LYAR	586.034	0.727233	0.130277	5.5822	2.37501e-08	3.96545e-07	434.692	437.213	769.974	702.257
ENSG00000165688	PMPCA	584.736	-0.734275	0.131549	-5.58177	2.38079e-08	3.97096e-07	726.878	745.835	406.05	460.182
ENSG00000168175	MAPK1IP1L	2343.88	0.468573	0.0839528	5.58139	2.3861e-08	3.97567e-07	1915.1	2007.07	2739.38	2713.96
ENSG00000158470	B4GALT5	1328.4	-0.569504	0.102042	-5.58109	2.3901e-08	3.9782e-07	1647.52	1535.9	1116.35	1013.84
ENSG00000163918	RFC4	610.671	0.754354	0.135225	5.5785	2.42608e-08	4.0339e-07	409.061	487.622	808.59	737.41
ENSG00000188738	FSIP2	60.2633	1.68518	0.302122	5.57781	2.4356e-08	4.04552e-07	24.6052	17.4885	98.2946	100.665
ENSG00000114650	SCAP	1576.12	-0.5139	0.0921903	-5.57434	2.48467e-08	4.12275e-07	1834.11	1883.62	1283.68	1303.05
ENSG00000120318	ARAP3	783.71	0.674669	0.121053	5.57332	2.49931e-08	4.14275e-07	553.617	642.961	974.755	963.506
ENSG00000154783	FGD5	189.743	1.11931	0.200845	5.57297	2.50428e-08	4.1467e-07	106.622	120.362	269.14	262.847
ENSG00000144724	PTPRG	1942.23	0.510675	0.0916427	5.57246	2.51167e-08	4.15464e-07	1679.3	1513.27	2281.84	2294.52
ENSG00000102024	PLS3	4102.99	-0.436849	0.0784655	-5.5674	2.58565e-08	4.2726e-07	4925.14	4528.5	3509.35	3448.97
ENSG00000130147	SH3BP4	1178.87	-0.56701	0.101897	-5.56456	2.6281e-08	4.3356e-07	1368.66	1455.66	957.202	933.946
ENSG00000110651	CD81	1155.34	-0.604219	0.108585	-5.56449	2.62919e-08	4.3356e-07	1489.64	1310.61	879.971	941.136
ENSG00000183741	CBX6	984.384	-0.615326	0.110608	-5.56314	2.6497e-08	4.3633e-07	1252.81	1138.81	795.718	750.193
ENSG00000146828	SLC12A9	375.847	-0.890371	0.160052	-5.56302	2.65144e-08	4.3633e-07	466.473	523.627	232.865	280.423
ENSG00000122257	RBBP6	1441.51	0.534031	0.0961623	5.55343	2.8011e-08	4.60308e-07	1149.27	1195.39	1756.43	1664.96
ENSG00000092445	TYRO3	1204.73	-0.5534	0.0996521	-5.55332	2.8029e-08	4.60308e-07	1426.08	1449.49	963.053	980.284
ENSG00000154305	MIA3	1013.73	0.586552	0.105711	5.54864	2.87897e-08	4.72317e-07	816.072	795.214	1238.04	1205.58
ENSG00000103257	SLC7A5	3890.47	-0.968901	0.174787	-5.54334	2.9676e-08	4.86359e-07	5794.52	4668.41	2360.24	2738.72
ENSG00000108950	FAM20A	48.8893	-1.83512	0.331149	-5.54167	2.99605e-08	4.90519e-07	111.749	58.638	16.3824	8.7882
ENSG00000105655	ISYNA1	771.226	0.649214	0.117167	5.54092	3.00886e-08	4.91861e-07	597.701	594.61	913.906	978.686
ENSG00000056277	ZNF280C	743.746	0.648872	0.117107	5.54083	3.01039e-08	4.91861e-07	573.096	576.093	917.416	908.38
ENSG00000168300	PCMTD1	338.345	0.918464	0.165904	5.5361	3.09279e-08	5.04809e-07	202.993	253.069	458.708	438.611
ENSG00000092841	MYL6	2844.43	-0.440366	0.079557	-5.53523	3.10814e-08	5.06797e-07	3239.68	3321.79	2405.88	2410.36
ENSG00000064961	HMG20B	559.182	0.724947	0.131048	5.5319	3.16777e-08	5.15996e-07	422.389	411.495	682.211	720.632
ENSG00000254986	DPP3	719.931	-0.67577	0.122164	-5.53168	3.1718e-08	5.16127e-07	882.711	900.145	516.047	580.82
ENSG00000197157	SND1	2785.45	-0.44663	0.0808084	-5.52703	3.25697e-08	5.29448e-07	3201.75	3237.44	2297.05	2405.57
ENSG00000164548	TRA2A	790.927	0.693711	0.125554	5.5252	3.29117e-08	5.34464e-07	551.566	643.99	1043.79	924.359
ENSG00000128610	FEZF1	662.415	-0.792548	0.143506	-5.52274	3.33763e-08	5.4146e-07	732.004	963.927	455.198	498.531
ENSG00000196739	COL27A1	367.797	0.860597	0.155865	5.52142	3.36264e-08	5.44966e-07	239.901	271.587	489.133	470.568
ENSG00000102287	GABRE	142.563	1.25396	0.227221	5.51865	3.41611e-08	5.53072e-07	87.1434	67.8967	208.291	206.922
ENSG00000237668	RPS15AP38	609.672	0.709107	0.12856	5.51577	3.47258e-08	5.61646e-07	473.65	441.328	788.697	735.013
ENSG00000196628	TCF4	1507.8	0.512759	0.0929945	5.51386	3.51039e-08	5.67189e-07	1237.44	1238.6	1775.15	1780.01
ENSG00000167515	TRAPPC2L	373.9	-0.840638	0.152495	-5.51255	3.53677e-08	5.70875e-07	493.129	477.334	255.098	270.037
ENSG00000006118	TMEM132A	1049.73	-0.600383	0.108933	-5.51148	3.55839e-08	5.73786e-07	1214.88	1327.07	795.718	861.244
ENSG00000130706	ADRM1	1216.83	-0.565583	0.102646	-5.51006	3.58713e-08	5.77838e-07	1491.69	1424.8	933.799	1017.03
ENSG00000165502	RPL36AL	1512.72	0.559448	0.101561	5.5085	3.61904e-08	5.82393e-07	1126.71	1307.53	1792.71	1823.95
ENSG00000030066	NUP160	1469.76	-0.533684	0.0969089	-5.50707	3.64864e-08	5.86566e-07	1807.46	1680.96	1166.66	1223.96
ENSG00000030582	GRN	1008.19	-0.759109	0.13785	-5.50678	3.65458e-08	5.86933e-07	1484.51	1071.94	699.764	776.557
ENSG00000180694	TMEM64	528.385	-0.814139	0.147993	-5.50122	3.77183e-08	6.05155e-07	764.811	595.639	376.796	376.295
ENSG00000157766	ACAN	58.8549	-1.67783	0.305088	-5.49951	3.80856e-08	6.10436e-07	105.597	88.4714	24.5736	16.7775
ENSG00000155189	AGPAT5	1494.13	-0.525872	0.0956422	-5.49832	3.83418e-08	6.13929e-07	1703.91	1833.21	1214.64	1224.76
ENSG00000257674	RP11-76E16.2	285.663	0.963585	0.175287	5.49718	3.85918e-08	6.17315e-07	199.917	174.885	410.731	357.12
ENSG00000198598	MMP17	385.27	0.826968	0.150479	5.49556	3.89476e-08	6.22385e-07	267.581	277.759	502.004	493.737
ENSG00000183655	KLHL25	324.036	-0.891078	0.162198	-5.49376	3.93473e-08	6.28145e-07	416.238	437.213	211.801	230.89
ENSG00000134954	ETS1	382.75	-0.877951	0.15983	-5.49304	3.95065e-08	6.30057e-07	551.566	452.644	252.758	274.032
ENSG00000105327	BBC3	129.901	-1.33234	0.242657	-5.49063	4.005e-08	6.38089e-07	185.564	202.661	51.4876	79.8927
ENSG00000137409	MTCH1	1493.93	-0.536817	0.0977854	-5.48974	4.0252e-08	6.4067e-07	1858.72	1690.22	1190.07	1236.74
ENSG00000100292	HMOX1	328.366	-0.952729	0.173586	-5.48851	4.05336e-08	6.44513e-07	475.7	405.323	189.568	242.874
ENSG00000153767	GTF2E1	1313.78	0.538912	0.0983491	5.47958	4.26326e-08	6.77215e-07	1034.44	1098.69	1550.48	1571.49
ENSG00000134744	ZCCHC11	910.184	0.602712	0.110009	5.47876	4.28317e-08	6.79705e-07	710.475	725.26	1128.05	1076.95
ENSG00000129255	MPDU1	502.759	-0.766344	0.139918	-5.47711	4.32337e-08	6.85404e-07	630.508	648.105	339.35	393.072
ENSG00000176248	ANAPC2	278.482	-0.965362	0.176361	-5.47377	4.40562e-08	6.97753e-07	392.658	356.972	166.165	198.134
ENSG00000236035	RP11-90O23.1	60.5001	1.64112	0.299914	5.47198	4.45031e-08	7.04134e-07	23.58	20.5747	94.7841	103.062
ENSG00000169856	ONECUT1	61.0621	1.66304	0.304013	5.4703	4.49265e-08	7.10132e-07	16.4035	26.7472	92.4437	108.654
ENSG00000162517	PEF1	408.997	-0.885794	0.16195	-5.46954	4.51208e-08	7.125e-07	545.415	531.857	237.545	321.169
ENSG00000008083	JARID2	3778.13	0.409404	0.0748572	5.46914	4.52232e-08	7.13247e-07	3237.63	3241.55	4319.11	4314.21
ENSG00000270704	RP11-701H24.5	254.167	0.984238	0.179967	5.469	4.52573e-08	7.13247e-07	153.782	175.914	352.222	334.751
ENSG00000198740	ZNF652	944.38	0.591699	0.108202	5.46847	4.53931e-08	7.14685e-07	757.635	739.662	1156.13	1124.09
ENSG00000171634	BPTF	4373.3	0.429576	0.0785616	5.46801	4.55113e-08	7.15842e-07	3557.5	3879.37	5125.36	4930.98
ENSG00000127184	COX7C	1144.17	-0.664653	0.121609	-5.46547	4.61683e-08	7.25464e-07	1237.44	1584.26	888.162	866.836
ENSG00000130821	SLC6A8	1488.29	-0.584538	0.107082	-5.45877	4.79441e-08	7.51962e-07	1947.91	1638.78	1140.92	1225.55
ENSG00000130717	UCK1	424.135	-0.803892	0.147267	-5.45875	4.79486e-08	7.51962e-07	571.045	517.455	312.436	295.603
ENSG00000101367	MAPRE1	1883.6	-0.511261	0.0936681	-5.45822	4.80945e-08	7.53326e-07	2343.64	2096.57	1525.91	1568.29
ENSG00000230043	TMSB4XP6	1630.14	0.513765	0.0941291	5.45809	4.81297e-08	7.53326e-07	1393.27	1281.81	1944.83	1900.65
ENSG00000131127	ZNF141	566.087	0.729256	0.13364	5.45688	4.84573e-08	7.57713e-07	395.733	445.443	733.699	689.474
ENSG00000167552	TUBA1A	7946.66	0.381704	0.0700319	5.45043	5.02474e-08	7.84938e-07	7098.59	6683.71	9006.83	8997.52
ENSG00000200795	RNU4-1	113.806	-1.34311	0.24645	-5.44982	5.04194e-08	7.86857e-07	159.934	181.058	50.3175	63.9142
ENSG00000119397	CNTRL	304.748	0.947889	0.173967	5.44868	5.07464e-08	7.9119e-07	176.337	227.351	414.241	401.061
ENSG00000179023	KLHDC7A	753.457	-0.685194	0.125781	-5.4475	5.10825e-08	7.95654e-07	1015.99	853.852	566.364	577.624
ENSG00000124635	HIST1H2BJ	1881.23	-0.552884	0.101505	-5.44685	5.12704e-08	7.97805e-07	2069.91	2421.65	1447.5	1585.87
ENSG00000128928	IVD	496.934	-0.814821	0.149604	-5.44653	5.13631e-08	7.98133e-07	697.147	581.237	384.987	324.364
ENSG00000136830	FAM129B	776.085	-0.685774	0.125913	-5.44643	5.13912e-08	7.98133e-07	946.274	982.444	530.089	645.533
ENSG00000163882	POLR2H	317.243	-0.895722	0.164472	-5.44603	5.15068e-08	7.99155e-07	394.708	441.328	218.822	214.113
ENSG00000125845	BMP2	82.6246	-1.47604	0.271284	-5.44094	5.29998e-08	8.21522e-07	132.253	124.477	38.6157	35.1528
ENSG00000162066	AMDHD2	312.607	-1.0287	0.189227	-5.43634	5.43859e-08	8.42193e-07	508.507	347.713	184.887	209.319
ENSG00000113083	LOX	47.3921	-1.78527	0.328497	-5.43466	5.49e-08	8.49331e-07	99.4459	63.7817	17.5526	8.7882
ENSG00000068697	LAPTM4A	599.772	-0.705497	0.129819	-5.43448	5.49573e-08	8.49398e-07	774.038	724.231	429.454	471.367
ENSG00000198914	POU3F3	35.5719	1.84627	0.339874	5.43222	5.56584e-08	8.59405e-07	6.1513	9.25864	72.5508	54.3271
ENSG00000125740	FOSB	47.9813	1.74155	0.320684	5.43072	5.61282e-08	8.65823e-07	16.4035	12.3448	91.2735	71.9035
ENSG00000064300	NGFR	135.28	1.2723	0.234312	5.42995	5.63714e-08	8.68738e-07	63.5634	81.2703	181.377	214.911
ENSG00000182272	B4GALNT4	358.245	-0.890308	0.164012	-5.42831	5.6891e-08	8.75903e-07	474.675	470.133	214.142	274.032
ENSG00000166004	CEP295	530.695	0.733684	0.135239	5.42508	5.79298e-08	8.9024e-07	378.305	409.437	644.766	690.273
ENSG00000142676	RPL11	6263.83	0.409849	0.0755474	5.42507	5.79334e-08	8.9024e-07	5123	5615.88	7269.12	7047.34
ENSG00000154734	ADAMTS1	312.973	-0.888785	0.163836	-5.42484	5.80066e-08	8.90509e-07	426.49	397.093	211.801	216.509
ENSG00000169258	GPRIN1	328.034	-0.872198	0.160813	-5.42367	5.83876e-08	8.95501e-07	423.414	436.185	217.652	234.885
ENSG00000103326	CAPN15	977.046	-0.583705	0.107652	-5.42216	5.88847e-08	9.02211e-07	1148.24	1205.68	764.123	790.139
ENSG00000129244	ATP1B2	249.97	1.00068	0.18456	5.42199	5.89378e-08	9.02211e-07	176.337	145.052	322.968	355.523
ENSG00000108518	PFN1	8298.12	0.382942	0.0706447	5.42068	5.93741e-08	9.08021e-07	6941.74	7442.91	9381.28	9426.54
ENSG00000104290	FZD3	1415.16	0.599062	0.110585	5.41723	6.05293e-08	9.24805e-07	1000.61	1235.51	1743.56	1680.94
ENSG00000254893	AC113404.1	541.302	0.744414	0.137425	5.41686	6.06555e-08	9.25849e-07	369.078	430.012	664.659	701.458
ENSG00000136811	ODF2	318.167	0.931786	0.172101	5.41418	6.1571e-08	9.38929e-07	184.539	240.725	424.773	422.633
ENSG00000177830	CHID1	411.68	-0.849348	0.156888	-5.41372	6.17283e-08	9.40432e-07	543.364	529.8	251.587	321.968
ENSG00000149182	ARFGAP2	667.033	-0.664434	0.12278	-5.41159	6.2466e-08	9.50349e-07	826.324	819.904	493.813	528.091
ENSG00000172046	USP19	857.207	-0.621318	0.114814	-5.4115	6.2498e-08	9.50349e-07	1005.74	1083.26	644.766	695.067
ENSG00000163535	SGOL2	657.487	0.673021	0.124439	5.40845	6.35734e-08	9.65004e-07	499.28	504.081	846.036	780.552
ENSG00000116560	SFPQ	6278.08	0.410454	0.0758916	5.40842	6.35823e-08	9.65004e-07	5126.08	5634.39	7292.52	7059.32
ENSG00000072958	AP1M1	340.984	-0.872753	0.161487	-5.40447	6.50002e-08	9.85591e-07	477.751	415.61	231.694	238.879
ENSG00000174851	YIF1A	223.493	-1.06815	0.197746	-5.4016	6.60476e-08	1.00052e-06	305.514	314.794	114.677	158.987
ENSG00000182087	TMEM259	877.48	-0.619725	0.114758	-5.40029	6.6532e-08	1.00691e-06	1077.5	1060.63	644.766	727.024
ENSG00000112562	SMOC2	98.4084	-1.38651	0.256841	-5.39829	6.7278e-08	1.01724e-06	145.581	152.253	52.6578	43.1421
ENSG00000235605	RP5-827C21.1	304.046	-0.895041	0.165851	-5.39667	6.78907e-08	1.02553e-06	387.532	413.552	212.972	202.129
ENSG00000105605	CACNG7	408.468	0.80363	0.148926	5.39618	6.80759e-08	1.02736e-06	285.01	300.391	502.004	546.466
ENSG00000235354	CTA-276O3.4	109.385	-1.33366	0.247166	-5.39582	6.82104e-08	1.02842e-06	151.732	174.885	54.9982	55.9249
ENSG00000184697	CLDN6	4870.29	-0.389026	0.0721232	-5.39391	6.89401e-08	1.03845e-06	5506.43	5554.15	4162.31	4258.28
ENSG00000145216	FIP1L1	439.176	0.78344	0.145251	5.39369	6.90259e-08	1.03876e-06	302.439	333.311	544.131	576.825
ENSG00000101596	SMCHD1	1139.21	0.569482	0.105601	5.39276	6.93847e-08	1.04318e-06	867.333	957.754	1332.83	1398.92
ENSG00000188986	NELFB	645.62	-0.668768	0.124041	-5.39152	6.98627e-08	1.04875e-06	819.147	775.668	489.133	498.531
ENSG00000224578	HNRNPA1P48	4943.6	1.1274	0.209109	5.39146	6.98859e-08	1.04875e-06	2467.69	3390.72	7195.4	6720.58
ENSG00000101152	DNAJC5	876.696	-0.625816	0.116127	-5.38906	7.08272e-08	1.06188e-06	1102.11	1038	641.255	725.426
ENSG00000065135	GNAI3	1327.34	-0.528037	0.0980241	-5.38681	7.17212e-08	1.07427e-06	1548.08	1597.63	1053.16	1110.51
ENSG00000179403	VWA1	597.137	-0.784133	0.145577	-5.3864	7.18836e-08	1.0757e-06	863.232	662.507	415.412	447.399
ENSG00000184677	ZBTB40	732.007	-0.658732	0.122307	-5.3859	7.20848e-08	1.07771e-06	954.476	847.68	572.215	553.657
ENSG00000142632	ARHGEF19	322.043	-0.89512	0.166304	-5.38243	7.34854e-08	1.09762e-06	416.238	434.127	198.93	238.879
ENSG00000198225	FKBP1C	214.156	-1.03663	0.192745	-5.37824	7.52171e-08	1.12244e-06	308.59	279.817	125.209	143.008
ENSG00000197969	VPS13A	731.549	0.666721	0.123982	5.37757	7.54986e-08	1.12559e-06	529.011	590.495	947.841	858.847
ENSG00000174744	BRMS1	371.306	-0.830461	0.154501	-5.37512	7.65318e-08	1.13993e-06	495.179	464.989	274.991	250.064
ENSG00000103932	RPAP1	936.463	-0.631489	0.117503	-5.37425	7.69014e-08	1.14437e-06	1233.33	1055.48	704.445	752.589
ENSG00000261236	BOP1	663.855	-0.692395	0.128864	-5.37305	7.74149e-08	1.15094e-06	781.215	871.341	471.58	531.287
ENSG00000152082	MZT2B	174.084	-1.1038	0.205582	-5.36912	7.91234e-08	1.17525e-06	241.951	244.839	106.486	103.062
ENSG00000138100	TRIM54	93.3028	-1.43082	0.266571	-5.36748	7.98433e-08	1.18485e-06	163.009	123.448	46.8069	39.9464
ENSG00000121644	DESI2	2632.84	-0.458803	0.0854885	-5.36683	8.01312e-08	1.18802e-06	2913.66	3195.26	2187.05	2235.4
ENSG00000225580	RP1-159M24.1	324.13	0.911859	0.169966	5.36496	8.09653e-08	1.19928e-06	192.741	244.839	443.496	415.442
ENSG00000111716	LDHB	9274.58	-0.376911	0.0702763	-5.36327	8.17299e-08	1.20948e-06	10113.8	10868.6	8068.35	8047.59
ENSG00000159712	ANKRD18CP	606.17	0.682068	0.127248	5.36017	8.31437e-08	1.22927e-06	449.045	472.19	767.634	735.812
ENSG00000167967	E4F1	341.669	-0.845682	0.157976	-5.35323	8.63959e-08	1.27617e-06	458.271	430.012	238.715	239.678
ENSG00000119280	C1orf198	816.957	-0.60696	0.113393	-5.35273	8.66389e-08	1.27858e-06	996.51	985.53	633.064	652.724
ENSG00000115649	CNPPD1	336.878	-0.848227	0.158547	-5.34999	8.79584e-08	1.29638e-06	441.868	434.127	242.226	229.292
ENSG00000188760	TMEM198	117.338	-1.28066	0.23938	-5.34989	8.80065e-08	1.29638e-06	169.161	175.914	64.3596	59.9195
ENSG00000007376	RPUSD1	340.041	-0.899351	0.168147	-5.34858	8.86448e-08	1.30458e-06	454.171	445.443	200.1	260.45
ENSG00000108829	LRRC59	1576.58	-0.494552	0.0925147	-5.34566	9.00892e-08	1.32462e-06	1814.63	1882.59	1316.45	1292.66
ENSG00000159692	CTBP1	1062.38	-0.574407	0.107642	-5.33628	9.48726e-08	1.39235e-06	1301	1253	803.909	891.603
ENSG00000182180	MRPS16	1399.75	-0.55776	0.104525	-5.33613	9.49523e-08	1.39235e-06	1656.75	1692.27	1035.6	1214.37
ENSG00000138448	ITGAV	802.662	-0.612677	0.114817	-5.33612	9.49569e-08	1.39235e-06	948.325	1001.99	628.383	631.951
ENSG00000099804	CDC34	642.186	-0.675579	0.126664	-5.33364	9.62637e-08	1.41022e-06	777.114	813.731	463.389	514.509
ENSG00000269893	SNHG8	268.891	-0.93189	0.174725	-5.33346	9.63587e-08	1.41032e-06	350.624	365.202	189.568	170.172
ENSG00000131100	ATP6V1E1	340.512	-0.853182	0.159981	-5.33302	9.65906e-08	1.41243e-06	468.524	418.696	237.545	237.281
ENSG00000198015	MRPL42	1463.2	0.538907	0.101103	5.33031	9.80477e-08	1.43243e-06	1106.21	1268.43	1754.09	1724.08
ENSG00000104722	NEFM	424.429	0.877337	0.164633	5.32906	9.87243e-08	1.441e-06	330.12	253.069	612.001	502.525
ENSG00000105993	DNAJB6	1418.92	-0.511373	0.0960065	-5.32645	1.00152e-07	1.46051e-06	1638.29	1705.65	1190.07	1141.67
ENSG00000183010	PYCR1	1260.06	-0.540126	0.101522	-5.3203	1.03596e-07	1.50935e-06	1459.91	1537.96	980.606	1061.77
ENSG00000122566	HNRNPA2B1	8370.72	0.858382	0.16144	5.31704	1.05469e-07	1.53525e-06	5246.03	6391.55	11652.6	10192.7
ENSG00000126787	DLGAP5	1436.18	0.563467	0.106012	5.3151	1.06596e-07	1.55025e-06	1049.82	1256.09	1713.13	1725.68
ENSG00000160075	SSU72	997.616	-0.565131	0.106412	-5.3108	1.09146e-07	1.5853e-06	1210.78	1179.96	784.016	815.705
ENSG00000157637	SLC38A10	452.69	-0.777935	0.146484	-5.3107	1.09205e-07	1.5853e-06	616.155	539.058	313.607	341.941
ENSG00000197136	PCNXL3	1042.6	-0.591219	0.111391	-5.30761	1.11074e-07	1.61097e-06	1345.08	1172.76	812.101	840.471
ENSG00000206557	TRIM71	9806.23	-0.354235	0.0667535	-5.30661	1.11685e-07	1.61837e-06	10844.7	11185.5	8555.14	8639.6
ENSG00000164713	BRI3	236.383	-1.05917	0.199796	-5.30123	1.15023e-07	1.66524e-06	379.33	274.673	135.74	155.791
ENSG00000279531	RP11-184E9.4	31.76	1.81781	0.343036	5.29918	1.16325e-07	1.68256e-06	7.17651	6.17242	56.1683	57.5228
ENSG00000236792	RP11-142L4.2	91.4988	-1.38706	0.261879	-5.29658	1.17992e-07	1.70514e-06	133.278	145.052	42.1263	45.5389
ENSG00000075426	FOSL2	136.443	-1.24483	0.235142	-5.29397	1.19688e-07	1.72809e-06	224.522	173.857	66.6999	80.6917
ENSG00000169184	MN1	208.417	1.04209	0.196889	5.29277	1.20478e-07	1.73793e-06	138.404	122.42	264.459	308.386
ENSG00000152061	RABGAP1L	1450.21	-0.52553	0.0993383	-5.29031	1.22112e-07	1.75991e-06	1810.53	1623.35	1170.17	1196.79
ENSG00000163660	CCNL1	645.949	0.651646	0.123211	5.28888	1.23068e-07	1.77209e-06	496.204	499.966	788.697	798.927
ENSG00000054267	ARID4B	625.622	0.704367	0.133198	5.28811	1.23586e-07	1.77795e-06	437.767	502.024	828.483	734.214
ENSG00000147676	MAL2	850.788	-0.647759	0.122514	-5.28724	1.24177e-07	1.78486e-06	1137.99	951.582	640.085	673.496
ENSG00000178662	CSRNP3	185.146	1.06959	0.202502	5.28187	1.27873e-07	1.83633e-06	110.723	116.247	269.14	244.472
ENSG00000152217	SETBP1	250.226	0.963698	0.182566	5.27864	1.30147e-07	1.86731e-06	148.656	179	341.691	331.555
ENSG00000236762	RP11-159H3.1	210.727	-1.00662	0.190731	-5.27771	1.30811e-07	1.87515e-06	292.187	281.874	132.23	136.617
ENSG00000173540	GMPPB	281.696	-0.896788	0.169926	-5.27753	1.30934e-07	1.87523e-06	379.33	364.173	190.738	192.541
ENSG00000172086	KRCC1	192.694	1.05572	0.200084	5.27636	1.31777e-07	1.88563e-06	114.824	123.448	280.842	251.662
ENSG00000248626	GAPDHP40	76.796	-1.46323	0.277461	-5.27363	1.33751e-07	1.91216e-06	125.076	114.19	32.7649	35.1528
ENSG00000196767	POU3F4	18.4644	-1.8641	0.353541	-5.27265	1.34467e-07	1.92069e-06	35.8826	36.0058	1.17017	0.798927
ENSG00000198947	DMD	391.409	0.841597	0.159639	5.27189	1.35026e-07	1.92694e-06	241.951	306.564	526.578	490.541
ENSG00000105176	URI1	920.263	0.574453	0.109119	5.26446	1.40606e-07	2.00479e-06	734.055	735.547	1125.71	1085.74
ENSG00000146950	SHROOM2	893.807	-0.606131	0.115179	-5.2625	1.42113e-07	2.02447e-06	1145.17	1023.59	681.041	725.426
ENSG00000123094	RASSF8	641.224	0.65928	0.125307	5.26133	1.43015e-07	2.03551e-06	511.583	473.219	802.739	777.356
ENSG00000141552	ANAPC11	229.386	-1.03452	0.196708	-5.25916	1.44713e-07	2.05785e-06	276.808	353.886	131.059	155.791
ENSG00000130508	PXDN	2674.12	-0.427831	0.0813674	-5.25801	1.45621e-07	2.06893e-06	3076.67	3070.78	2223.33	2325.68
ENSG00000007541	PIGQ	316.693	-0.856677	0.162971	-5.25661	1.46732e-07	2.08287e-06	408.036	417.667	229.354	211.716
ENSG00000160959	LRRC14	455.475	-0.758875	0.144399	-5.25541	1.47698e-07	2.09472e-06	548.49	605.926	348.712	318.772
ENSG00000182107	TMEM30B	161.158	-1.11894	0.212962	-5.25417	1.48697e-07	2.10702e-06	219.396	233.523	100.635	91.0777
ENSG00000183908	LRRC55	211.664	1.00066	0.190517	5.25235	1.50171e-07	2.12603e-06	135.328	135.793	285.522	290.011
ENSG00000142546	NOSIP	277.36	-0.921434	0.175453	-5.25176	1.50657e-07	2.13032e-06	356.775	381.662	169.675	201.33
ENSG00000128951	DUT	247.561	-0.9821	0.187008	-5.25165	1.5074e-07	2.13032e-06	297.313	372.403	159.144	161.383
ENSG00000102908	NFAT5	698.197	0.719952	0.137098	5.25136	1.50984e-07	2.13189e-06	587.449	453.673	910.395	841.27
ENSG00000103035	PSMD7	1738.17	0.491746	0.0938228	5.24123	1.59513e-07	2.25033e-06	1366.61	1512.24	2050.14	2023.68
ENSG00000148339	SLC25A25	323.744	-0.901666	0.172077	-5.23991	1.60656e-07	2.26446e-06	457.246	400.179	193.079	244.472
ENSG00000153048	CARHSP1	1258.66	-0.523907	0.100001	-5.23901	1.61441e-07	2.27352e-06	1439.4	1538.99	1034.43	1021.83
ENSG00000242445	RPL7AP11	326.47	0.840002	0.160433	5.23584	1.64236e-07	2.3103e-06	224.522	233.523	423.603	424.23
ENSG00000085063	CD59	537.795	-0.723476	0.138181	-5.23572	1.64341e-07	2.3103e-06	727.903	622.386	399.029	401.86
ENSG00000213619	NDUFS3	399.764	-0.784711	0.14993	-5.23386	1.66005e-07	2.33165e-06	485.952	535.972	285.522	291.608
ENSG00000236533	AC009413.2	30.8941	-1.80176	0.344345	-5.23242	1.67301e-07	2.34779e-06	57.4121	53.4943	4.68069	7.98927
ENSG00000101493	ZNF516	333.843	0.938767	0.179437	5.23172	1.67937e-07	2.35465e-06	263.48	180.029	436.475	455.389
ENSG00000112852	PCDHB2	157.237	-1.1403	0.218005	-5.23062	1.68941e-07	2.36665e-06	204.018	240.725	97.1244	87.0831
ENSG00000189184	PCDH18	1347.12	-0.505233	0.096619	-5.22912	1.70319e-07	2.38387e-06	1613.69	1556.48	1106.98	1111.31
ENSG00000173230	GOLGB1	1489.97	0.505113	0.0966041	5.22869	1.70711e-07	2.38727e-06	1198.48	1254.03	1818.45	1688.93
ENSG00000100650	SRSF5	1416.09	0.49676	0.0950264	5.2276	1.71727e-07	2.39939e-06	1153.37	1187.16	1660.48	1663.37
ENSG00000185359	HGS	666.381	-0.647087	0.123806	-5.2266	1.72654e-07	2.41023e-06	842.727	794.185	497.324	531.287
ENSG00000139116	KIF21A	1093.42	0.547514	0.104762	5.22628	1.72953e-07	2.41114e-06	848.879	918.662	1307.08	1299.06
ENSG00000232499	RP11-512F24.1	109.699	1.31148	0.250943	5.22621	1.7302e-07	2.41114e-06	50.2356	61.7242	179.037	147.802
ENSG00000122779	TRIM24	3017.42	0.431951	0.0827122	5.22234	1.76679e-07	2.45998e-06	2454.37	2670.6	3526.9	3417.81
ENSG00000115207	GTF3C2	1677.23	-0.474943	0.0909498	-5.22204	1.76966e-07	2.46184e-06	1936.63	1975.18	1372.61	1424.49
ENSG00000101246	ARFRP1	316.375	-0.854556	0.163696	-5.22038	1.78559e-07	2.48185e-06	428.54	397.093	212.972	226.895
ENSG00000167766	ZNF83	247.67	0.938715	0.179883	5.21847	1.80407e-07	2.50536e-06	168.135	160.483	341.691	320.37
ENSG00000185787	MORF4L1	1142.22	-0.534684	0.102463	-5.21831	1.80567e-07	2.50541e-06	1395.32	1316.78	924.437	932.348
ENSG00000142449	FBN3	812.019	-0.609715	0.116848	-5.21799	1.80873e-07	2.50747e-06	1036.49	935.122	638.915	637.544
ENSG00000176986	SEC24C	1194.82	-0.52944	0.101498	-5.21625	1.82585e-07	2.52902e-06	1388.14	1445.38	945.5	1000.26
ENSG00000087302	C14orf166	1591.13	0.477243	0.0916443	5.20755	1.91349e-07	2.64812e-06	1316.38	1335.3	1861.75	1851.11
ENSG00000243547	HNRNPKP4	3494.38	-0.398263	0.0764814	-5.20732	1.91583e-07	2.64908e-06	4036.27	3922.58	3000.33	3018.35
ENSG00000126062	TMEM115	341.168	-0.819811	0.157468	-5.20619	1.92756e-07	2.66299e-06	449.045	432.07	239.886	243.673
ENSG00000127463	EMC1	794.219	-0.596827	0.11468	-5.20429	1.94739e-07	2.68775e-06	958.577	961.869	641.255	615.174
ENSG00000131238	PPT1	1416.43	-0.608776	0.11698	-5.20411	1.94934e-07	2.68775e-06	1933.56	1505.04	1104.64	1122.49
ENSG00000133739	LRRCC1	210.326	1.03468	0.198824	5.20399	1.95052e-07	2.68775e-06	122.001	140.937	317.117	261.249
ENSG00000205189	ZBTB10	621.554	0.705197	0.135529	5.2033	1.95778e-07	2.69543e-06	417.263	516.426	786.357	766.171
ENSG00000088256	GNA11	424.039	-0.758156	0.145718	-5.20289	1.96215e-07	2.69914e-06	551.566	524.656	299.564	320.37
ENSG00000140320	BAHD1	841.426	-0.597803	0.114917	-5.20206	1.97096e-07	2.70893e-06	1018.04	1019.48	630.724	697.463
ENSG00000130589	HELZ2	249.458	-0.963427	0.185248	-5.20074	1.98502e-07	2.72591e-06	355.75	316.851	146.272	178.96
ENSG00000108433	GOSR2	295.397	-0.874297	0.168149	-5.19953	1.99796e-07	2.74132e-06	403.935	371.374	197.759	208.52
ENSG00000100154	TTC28	585.058	0.710446	0.1367	5.1971	2.02419e-07	2.77494e-06	481.851	395.035	724.337	739.008
ENSG00000139289	PHLDA1	928.973	-0.579096	0.111448	-5.19609	2.03525e-07	2.78771e-06	1089.8	1143.96	773.485	708.648
ENSG00000133980	VRTN	2546.27	-0.468127	0.090106	-5.19529	2.04401e-07	2.79732e-06	2779.36	3146.91	2081.74	2177.08
ENSG00000100836	PABPN1	892.016	-0.595653	0.114715	-5.19247	2.07527e-07	2.83768e-06	1048.8	1110.01	664.659	744.6
ENSG00000138772	ANXA3	119.188	-1.3388	0.25791	-5.19096	2.09213e-07	2.85829e-06	221.447	136.822	56.1683	62.3163
ENSG00000130669	PAK4	519.341	-0.712714	0.137404	-5.187	2.13707e-07	2.9172e-06	628.457	672.794	366.264	409.85
ENSG00000250461	RP11-631M6.2	121.28	1.23029	0.237267	5.18523	2.15745e-07	2.94252e-06	63.5634	68.9254	169.675	182.954
ENSG00000107362	ABHD17B	554.863	-0.69749	0.134539	-5.18429	2.1684e-07	2.95492e-06	694.071	690.283	388.498	446.6
ENSG00000203811	HIST2H3C	99.1004	-1.31655	0.253961	-5.18406	2.17109e-07	2.95608e-06	152.757	142.994	50.3175	50.3324
ENSG00000196782	MAML3	142.206	1.15361	0.22261	5.18218	2.19302e-07	2.9834e-06	83.0425	81.2703	204.78	199.732
ENSG00000142937	RPS8	3640.59	-0.427425	0.0825166	-5.17987	2.22042e-07	3.01812e-06	3954.26	4412.25	3107.98	3087.85
ENSG00000123384	LRP1	3188.59	-0.47771	0.0922387	-5.17906	2.23011e-07	3.02871e-06	4038.33	3403.06	2662.15	2650.84
ENSG00000103089	FA2H	42.5974	-1.76524	0.340878	-5.1785	2.23681e-07	3.03524e-06	94.3199	56.5806	3.51052	15.9785
ENSG00000168675	LDLRAD4	55.4134	-1.59909	0.308962	-5.1757	2.27064e-07	3.07853e-06	103.547	78.184	17.5526	22.37
ENSG00000164896	FASTK	285.62	-0.877471	0.169731	-5.16976	2.3439e-07	3.17517e-06	373.179	377.547	187.228	204.525
ENSG00000234782	TPT1P9	397.099	-0.766969	0.148383	-5.16883	2.35565e-07	3.18839e-06	502.356	507.168	296.054	282.82
ENSG00000117408	IPO13	391.971	-0.786872	0.152312	-5.16619	2.38915e-07	3.22936e-06	530.037	473.219	273.821	290.81
ENSG00000118046	STK11	683.944	-0.667285	0.129165	-5.16613	2.38995e-07	3.22936e-06	814.021	877.513	478.601	565.64
ENSG00000253738	OTUD6B-AS1	306.926	0.878803	0.170194	5.16352	2.42344e-07	3.27185e-06	189.665	231.466	411.901	394.67
ENSG00000173821	RNF213	1448.81	0.518636	0.10045	5.16313	2.42859e-07	3.27604e-06	1225.13	1144.98	1800.9	1624.22
ENSG00000103363	TCEB2	889.637	-0.571197	0.110654	-5.16202	2.44296e-07	3.29265e-06	1045.72	1090.46	700.934	721.431
ENSG00000254277	RP11-1144P22.1	499.337	0.71553	0.138656	5.16047	2.46336e-07	3.31735e-06	360.876	384.748	654.127	597.598
ENSG00000124766	SOX4	2990.48	0.417885	0.0809986	5.15916	2.48058e-07	3.33774e-06	2489.22	2621.22	3351.38	3500.1
ENSG00000149923	PPP4C	698.626	-0.644464	0.124946	-5.15795	2.49671e-07	3.35483e-06	866.307	849.737	500.834	577.624
ENSG00000184575	XPOT	2508.7	0.420427	0.0815133	5.15777	2.49906e-07	3.35483e-06	2132.45	2149.03	2889.16	2864.15
ENSG00000011405	PIK3C2A	2765.78	0.414967	0.0804553	5.15773	2.49957e-07	3.35483e-06	2371.32	2358.89	3222.66	3110.22
ENSG00000162664	ZNF326	520.068	0.713231	0.13841	5.15304	2.56293e-07	3.43699e-06	408.036	369.317	684.552	618.37
ENSG00000215808	LINC01139	45.7136	1.68021	0.326097	5.15247	2.57081e-07	3.44467e-06	15.3782	12.3448	93.6139	61.5174
ENSG00000177156	TALDO1	1402.01	-0.490314	0.0952034	-5.15017	2.60246e-07	3.48416e-06	1651.62	1633.63	1146.77	1176.02
ENSG00000232794	HNRNPDP1	188.611	1.21193	0.235469	5.14687	2.64863e-07	3.54301e-06	138.404	69.9541	280.842	265.244
ENSG00000102178	UBL4A	387.018	-0.792479	0.15401	-5.14565	2.66602e-07	3.5633e-06	462.372	529.8	271.48	284.418
ENSG00000155368	DBI	1224.76	0.551879	0.107302	5.14322	2.70076e-07	3.60671e-06	915.518	1059.6	1497.82	1426.09
ENSG00000158711	ELK4	660.477	0.648858	0.126177	5.14242	2.71216e-07	3.61893e-06	537.213	481.449	835.504	787.742
ENSG00000119139	TJP2	1648.3	-0.489073	0.095121	-5.14159	2.72418e-07	3.63194e-06	2013.52	1845.55	1400.7	1333.41
ENSG00000105939	ZC3HAV1	1077.7	0.536131	0.104308	5.13988	2.74909e-07	3.6621e-06	885.787	864.139	1312.93	1247.92
ENSG00000122406	RPL5	2339.09	-0.451553	0.0878686	-5.13896	2.7627e-07	3.67717e-06	2585.59	2829.03	2011.53	1930.21
ENSG00000198258	UBL5	230.34	-1.02851	0.200277	-5.13544	2.81481e-07	3.74341e-06	264.506	367.259	149.782	139.812
ENSG00000118260	CREB1	1299.18	0.542898	0.10572	5.13527	2.81741e-07	3.74376e-06	974.98	1128.52	1583.24	1509.97
ENSG00000182117	NOP10	854.892	-0.593482	0.115591	-5.13432	2.83173e-07	3.75936e-06	1013.94	1050.34	716.146	639.142
ENSG00000242083	RPL7AP31	117.877	-1.24191	0.241891	-5.13417	2.83384e-07	3.75936e-06	180.438	164.598	56.1683	70.3056
ENSG00000277443	MARCKS	2814.83	0.476574	0.0928547	5.13248	2.85957e-07	3.79034e-06	2148.85	2543.04	3302.23	3265.22
ENSG00000182899	RPL35A	2070.27	-0.492391	0.0959766	-5.13033	2.89242e-07	3.83072e-06	2296.48	2559.5	1619.52	1805.58
ENSG00000229835	KHSRPP1	205.864	-1.07108	0.208797	-5.12979	2.90071e-07	3.83853e-06	329.094	243.811	112.337	138.214
ENSG00000108256	NUFIP2	4200.11	0.384621	0.075027	5.12643	2.95294e-07	3.90183e-06	3548.27	3726.09	4768.46	4757.61
ENSG00000008710	PKD1	776.541	-0.603222	0.11767	-5.1264	2.95342e-07	3.90183e-06	923.72	959.812	585.087	637.544
ENSG00000266019	MIR3609	95.0119	-1.35076	0.263506	-5.12609	2.95821e-07	3.90494e-06	125.076	161.512	50.3175	43.1421
ENSG00000075151	EIF4G3	1780.58	0.469322	0.091567	5.12544	2.96836e-07	3.91511e-06	1441.45	1534.88	2121.52	2024.48
ENSG00000160818	GPATCH4	986.811	0.657784	0.128384	5.12356	2.99818e-07	3.95118e-06	665.365	849.737	1300.06	1132.08
ENSG00000090316	MAEA	799.488	-0.586121	0.114408	-5.1231	3.00561e-07	3.95771e-06	963.703	964.956	621.362	647.93
ENSG00000189343	RPS2P46	3624.8	-0.408081	0.0796989	-5.12028	3.05086e-07	4.014e-06	3976.81	4305.27	3069.37	3147.77
ENSG00000280852	CTD-2319I12.10	885.15	0.567837	0.110914	5.11962	3.06156e-07	4.02477e-06	719.702	697.484	1082.41	1041
ENSG00000188636	LDOC1L	1081.04	-0.536841	0.104872	-5.11901	3.07138e-07	4.03437e-06	1325.6	1243.74	862.418	892.402
ENSG00000072110	ACTN1	3370.3	-0.482419	0.0942602	-5.11794	3.08884e-07	4.05398e-06	4293.6	3585.15	2718.31	2884.13
ENSG00000122783	C7orf49	392.371	-0.789941	0.154416	-5.11567	3.12634e-07	4.09983e-06	505.431	500.995	256.268	306.788
ENSG00000267002	RP11-242D8.1	131.188	1.19997	0.234651	5.11385	3.15657e-07	4.13609e-06	79.9668	65.8392	204.78	174.166
ENSG00000250568	RP11-333E13.2	248.351	-1.05222	0.205806	-5.11268	3.17622e-07	4.15843e-06	414.187	271.587	163.824	143.807
ENSG00000022840	RNF10	1128.67	-0.548527	0.10735	-5.10969	3.22683e-07	4.21869e-06	1419.92	1272.55	883.481	938.74
ENSG00000122483	CCDC18	258.971	0.902765	0.176678	5.10965	3.22751e-07	4.21869e-06	176.337	173.857	355.733	329.957
ENSG00000187713	TMEM203	277.534	-0.893744	0.174922	-5.10938	3.23217e-07	4.22134e-06	344.473	388.863	177.866	198.933
ENSG00000149131	SERPING1	612.344	0.647474	0.126918	5.10153	3.3692e-07	4.39672e-06	461.347	484.535	732.529	770.965
ENSG00000118412	CASP8AP2	861.905	0.576507	0.113076	5.09839	3.42555e-07	4.46661e-06	660.239	714.972	1027.41	1045
ENSG00000180964	TCEAL8	1563.92	0.51093	0.100229	5.09764	3.4391e-07	4.48062e-06	1192.33	1376.45	1827.81	1859.1
ENSG00000123213	NLN	2782.6	0.431888	0.0847343	5.09697	3.45131e-07	4.49288e-06	2256.5	2468.97	3265.95	3138.99
ENSG00000106263	EIF3B	3112.97	-0.396195	0.0777346	-5.09676	3.4551e-07	4.49416e-06	3558.52	3527.54	2675.02	2690.79
ENSG00000110583	NAA40	642.016	-0.712592	0.139859	-5.09509	3.48577e-07	4.53037e-06	901.165	705.714	493.813	467.372
ENSG00000177303	CASKIN2	448.614	-0.723923	0.142114	-5.09397	3.50645e-07	4.55354e-06	575.146	552.432	324.138	342.74
ENSG00000105464	GRIN2D	115.432	1.23264	0.242011	5.09331	3.51867e-07	4.56572e-06	66.639	58.638	161.484	174.965
ENSG00000181827	RFX7	1440.26	0.487993	0.0958849	5.08937	3.59263e-07	4.65791e-06	1231.28	1157.33	1700.26	1672.15
ENSG00000187240	DYNC2H1	389.758	0.794593	0.156174	5.08785	3.62138e-07	4.69138e-06	258.354	300.391	528.918	471.367
ENSG00000139679	LPAR6	28.4148	1.7665	0.34748	5.08374	3.70079e-07	4.79039e-06	5.12608	6.17242	45.6368	56.7238
ENSG00000138688	KIAA1109	970.484	0.579753	0.114062	5.0828	3.71918e-07	4.80737e-06	729.954	814.76	1227.51	1109.71
ENSG00000139618	BRCA2	1040.76	0.544927	0.107211	5.08276	3.71992e-07	4.80737e-06	806.845	876.484	1266.13	1213.57
ENSG00000158769	F11R	1370.49	-0.487982	0.0960261	-5.08176	3.73945e-07	4.82872e-06	1581.91	1626.43	1147.94	1125.69
ENSG00000116237	ICMT	2675.46	-0.413973	0.0814958	-5.07969	3.78053e-07	4.87544e-06	2993.63	3130.45	2273.65	2304.11
ENSG00000228887	EEF1DP1	416.445	-0.742889	0.146249	-5.07963	3.78172e-07	4.87544e-06	538.238	514.369	298.394	314.777
ENSG00000197582	GPX1P1	89.6136	-1.34555	0.265022	-5.07712	3.83196e-07	4.93623e-06	140.455	130.65	38.6157	48.7346
ENSG00000258300	NUTF2P2	130.181	1.17039	0.23054	5.07672	3.8401e-07	4.94274e-06	72.7903	75.0978	193.079	179.759
ENSG00000061936	SFSWAP	867.648	0.579424	0.114139	5.07649	3.84461e-07	4.94458e-06	655.113	727.317	1036.77	1051.39
ENSG00000089009	RPL6	2886.04	0.410291	0.0808245	5.07632	3.84818e-07	4.94519e-06	2421.56	2523.49	3364.25	3234.86
ENSG00000183248	PRR36	180.803	1.1001	0.216753	5.07536	3.86766e-07	4.96623e-06	126.102	90.5289	229.354	277.228
ENSG00000130204	TOMM40	1160.9	-0.515692	0.101653	-5.07306	3.91474e-07	5.02267e-06	1334.83	1406.28	950.181	952.321
ENSG00000127603	MACF1	5370.4	0.37234	0.0734176	5.07154	3.94601e-07	5.05872e-06	4633.98	4711.62	6248.73	5887.29
ENSG00000100263	RHBDD3	395.692	-0.762102	0.150294	-5.07074	3.9628e-07	5.07618e-06	526.961	478.363	289.033	288.413
ENSG00000041982	TNC	442.704	-1.62378	0.320392	-5.06811	4.01796e-07	5.14273e-06	957.552	513.34	152.123	147.802
ENSG00000163814	CDCP1	283.373	-0.864886	0.170659	-5.06791	4.02206e-07	5.14387e-06	360.876	381.662	187.228	203.726
ENSG00000232951	IPO7P1	145.122	1.13914	0.224812	5.06709	4.03939e-07	5.16146e-06	79.9668	88.4714	223.503	188.547
ENSG00000247556	OIP5-AS1	2582.9	0.413384	0.0815842	5.06696	4.04226e-07	5.16146e-06	2224.72	2195.33	3002.67	2908.89
ENSG00000081479	LRP2	162.669	1.07316	0.211853	5.06559	4.07138e-07	5.1945e-06	102.522	95.6726	219.993	232.488
ENSG00000148334	PTGES2	581.421	-0.651351	0.128689	-5.06144	4.161e-07	5.30461e-06	716.626	713.944	434.134	460.981
ENSG00000226015	CCT8P1	793.383	0.639367	0.126349	5.06031	4.18574e-07	5.33191e-06	549.516	679.995	967.734	976.289
ENSG00000159176	CSRP1	276.166	-0.960272	0.189804	-5.05928	4.20852e-07	5.35667e-06	429.565	314.794	166.165	194.139
ENSG00000158292	GPR153	253.176	0.89898	0.177702	5.05891	4.21662e-07	5.36271e-06	167.11	175.914	340.521	329.158
ENSG00000155760	FZD7	3122.89	-0.434685	0.085929	-5.05866	4.22223e-07	5.36558e-06	3387.31	3807.36	2601.3	2695.58
ENSG00000133477	FAM83F	669.58	-0.629178	0.124407	-5.05742	4.24965e-07	5.39477e-06	782.24	852.823	535.94	507.319
ENSG00000134748	PRPF38A	793.121	0.579383	0.114563	5.05732	4.25193e-07	5.39477e-06	628.457	634.731	966.563	942.734
ENSG00000183298	RPSAP19	527.157	-0.674152	0.133394	-5.05385	4.32994e-07	5.48939e-06	635.634	669.708	399.029	404.257
ENSG00000205339	IPO7	2880.2	0.405432	0.0802341	5.05312	4.34662e-07	5.50618e-06	2429.76	2515.26	3338.51	3237.25
ENSG00000131389	SLC6A6	2280.31	0.42123	0.0833842	5.05167	4.37957e-07	5.54353e-06	1931.51	1958.72	2615.34	2615.69
ENSG00000086504	MRPL28	533.567	-0.673262	0.133305	-5.05056	4.40528e-07	5.57167e-06	637.684	683.082	406.05	407.453
ENSG00000091483	FH	396.56	-0.751054	0.148746	-5.04924	4.43565e-07	5.60565e-06	488.003	516.426	290.203	291.608
ENSG00000179115	FARSA	764.714	-0.603534	0.119534	-5.04905	4.44008e-07	5.60683e-06	926.795	928.95	566.364	636.745
ENSG00000135968	GCC2	801.344	0.578681	0.114631	5.04819	4.46017e-07	5.62776e-06	646.911	629.587	982.946	945.93
ENSG00000137076	TLN1	2217.24	-0.449215	0.0890581	-5.04407	4.55742e-07	5.74594e-06	2694.27	2436.05	1869.94	1868.69
ENSG00000174886	NDUFA11	168.852	-1.05102	0.208439	-5.04236	4.59829e-07	5.7929e-06	228.623	238.667	99.4648	108.654
ENSG00000235028	HMGN1P30	45.8646	1.61441	0.320329	5.03985	4.65908e-07	5.86488e-06	14.353	16.4598	80.742	71.9035
ENSG00000231167	YBX1P2	1219.93	0.54314	0.107775	5.03955	4.66621e-07	5.86923e-06	909.366	1065.77	1454.53	1450.05
ENSG00000198087	CD2AP	1478.08	0.486448	0.0965351	5.03908	4.67784e-07	5.87924e-06	1176.95	1275.63	1756.43	1703.31
ENSG00000185339	TCN2	799.275	-0.752004	0.149271	-5.03786	4.70766e-07	5.91209e-06	1199.5	826.076	567.534	603.989
ENSG00000166226	CCT2	2684.7	-0.411849	0.0818329	-5.0328	4.83364e-07	6.06553e-06	2993.63	3147.94	2277.16	2320.08
ENSG00000111319	SCNN1A	1433.8	-0.477606	0.0950372	-5.02546	5.02222e-07	6.29724e-06	1641.37	1705.65	1184.22	1203.98
ENSG00000167085	PHB	1774.88	-0.458045	0.0911599	-5.02464	5.04388e-07	6.31945e-06	2009.42	2109.94	1451.02	1529.15
ENSG00000237214	RP11-12M9.3	274.982	-0.954988	0.190116	-5.02319	5.08201e-07	6.36225e-06	359.851	381.662	145.102	213.314
ENSG00000104549	SQLE	3422.21	0.425722	0.0847992	5.02036	5.15756e-07	6.45178e-06	2755.78	3072.84	3811.26	4048.96
ENSG00000279602	CTD-3014M21.1	287.635	-0.857103	0.170778	-5.0188	5.19945e-07	6.49763e-06	353.699	398.121	196.589	202.129
ENSG00000134308	YWHAQ	3889.4	-0.385925	0.0768974	-5.0187	5.20232e-07	6.49763e-06	4326.41	4500.73	3284.68	3445.77
ENSG00000152104	PTPN14	1337.7	-0.510379	0.101714	-5.01778	5.22732e-07	6.52376e-06	1667	1486.53	1101.13	1096.13
ENSG00000163714	U2SURP	2435.83	0.464034	0.0924817	5.01757	5.23292e-07	6.52567e-06	1893.57	2187.1	2887.99	2774.67
ENSG00000143847	PPFIA4	86.1393	1.35251	0.269603	5.01668	5.25728e-07	6.55093e-06	42.0339	41.1495	143.931	117.442
ENSG00000215021	PHB2	1870.66	-0.468922	0.0934766	-5.01646	5.26314e-07	6.55314e-06	2064.78	2291	1530.59	1596.26
ENSG00000056097	ZFR	2241.7	0.430709	0.0858858	5.0149	5.306e-07	6.60137e-06	1857.69	1950.49	2636.4	2522.21
ENSG00000214110	LDHAP4	430.281	-0.725855	0.144753	-5.01446	5.31835e-07	6.6116e-06	522.86	558.604	326.478	313.179
ENSG00000169733	RFNG	204.82	-0.969227	0.1933	-5.01411	5.32782e-07	6.61823e-06	282.96	270.558	127.549	138.214
ENSG00000071894	CPSF1	883.846	-0.560992	0.111917	-5.01259	5.37014e-07	6.66563e-06	1019.06	1096.63	712.636	707.051
ENSG00000172687	ZNF738	504.027	0.712007	0.142067	5.01177	5.39309e-07	6.68893e-06	342.422	411.495	634.234	627.957
ENSG00000126254	RBM42	362.465	-0.782812	0.156354	-5.00665	5.53859e-07	6.86127e-06	440.843	486.593	251.587	270.836
ENSG00000082258	CCNT2	928.575	0.555652	0.110984	5.00658	5.54061e-07	6.86127e-06	718.676	775.668	1137.41	1082.55
ENSG00000182307	C8orf33	701.156	-0.637027	0.127243	-5.00637	5.54648e-07	6.86323e-06	915.518	800.358	571.045	517.705
ENSG00000132466	ANKRD17	3617.06	0.378256	0.0755627	5.00586	5.56143e-07	6.87642e-06	3146.39	3133.53	4120.18	4068.14
ENSG00000253352	TUG1	2995.59	0.395235	0.0789777	5.00439	5.60399e-07	6.92369e-06	2604.05	2560.53	3456.69	3361.09
ENSG00000152926	ZNF117	421.522	0.735081	0.146894	5.00417	5.61022e-07	6.92605e-06	295.262	328.167	526.578	536.08
ENSG00000073350	LLGL2	388.961	-0.758092	0.151571	-5.00156	5.6869e-07	7.01531e-06	473.65	514.369	273.821	294.005
ENSG00000010404	IDS	419.828	0.774643	0.154912	5.00054	5.71699e-07	7.04699e-06	336.271	271.587	559.343	512.112
ENSG00000213096	ZNF254	752.05	0.639535	0.127899	5.0003	5.72419e-07	7.05044e-06	521.835	642.961	932.628	910.777
ENSG00000166595	FAM96B	171.564	-1.03942	0.207879	-5.00013	5.72904e-07	7.05099e-06	247.077	226.322	101.805	111.051
ENSG00000134453	RBM17	777.416	0.581547	0.116313	4.99983	5.73802e-07	7.05662e-06	605.903	630.616	958.372	914.772
ENSG00000068654	POLR1A	1752.3	-0.455523	0.0911162	-4.99936	5.75205e-07	7.06844e-06	2082.21	1979.29	1504.84	1442.86
ENSG00000123989	CHPF	568.656	-0.740058	0.148043	-4.99894	5.76458e-07	7.07841e-06	735.08	703.656	355.733	480.155
ENSG00000138180	CEP55	342.882	0.796116	0.159337	4.99643	5.84005e-07	7.16558e-06	234.774	256.156	456.368	424.23
ENSG00000186501	TMEM222	262.347	-0.894195	0.178984	-4.99596	5.85439e-07	7.17768e-06	359.851	334.34	162.654	192.541
ENSG00000198406	BZW1P2	1124.89	-0.560708	0.112251	-4.99512	5.87996e-07	7.20351e-06	1244.61	1449.49	865.929	939.538
ENSG00000136068	FLNB	3025.4	-0.392505	0.0786298	-4.99181	5.98148e-07	7.32228e-06	3405.77	3474.05	2583.74	2638.06
ENSG00000167792	NDUFV1	741.446	-0.594169	0.119179	-4.9855	6.18014e-07	7.5597e-06	906.291	887.8	560.513	611.179
ENSG00000148848	ADAM12	59.569	-1.51572	0.304047	-4.98513	6.19199e-07	7.5684e-06	111.749	79.2128	25.7438	21.571
ENSG00000111670	GNPTAB	1450.42	-0.498129	0.100031	-4.97974	6.36682e-07	7.77616e-06	1610.61	1795.15	1228.68	1167.23
ENSG00000076770	MBNL3	401.644	0.77997	0.156682	4.97804	6.42306e-07	7.83887e-06	322.943	257.184	520.727	505.721
ENSG00000198155	ZNF876P	58.5385	-1.50734	0.302945	-4.97564	6.50318e-07	7.93061e-06	97.3955	89.5001	28.0842	19.1743
ENSG00000100234	TIMP3	148.749	-1.10611	0.222436	-4.97269	6.60305e-07	8.04628e-06	225.547	192.374	94.7841	82.2895
ENSG00000130723	PRRC2B	3825.73	-0.418322	0.0841298	-4.97234	6.61512e-07	8.05486e-06	4661.66	4106.72	3291.7	3242.85
ENSG00000160058	BSDC1	572.196	-0.6477	0.130277	-4.9717	6.63668e-07	8.07497e-06	699.197	707.771	422.433	459.383
ENSG00000173113	TRMT112	647.968	-0.610323	0.122782	-4.97078	6.66849e-07	8.1075e-06	785.315	789.042	510.196	507.319
ENSG00000169760	NLGN1	150.065	1.0913	0.219555	4.97048	6.67874e-07	8.1138e-06	85.0929	94.6438	219.993	200.531
ENSG00000274652	RP11-457D13.4	131.501	1.15948	0.233331	4.96924	6.72153e-07	8.1596e-06	65.6138	84.3565	193.079	182.954
ENSG00000265185	SNORD3B-1	122.266	-1.17367	0.236298	-4.96692	6.80257e-07	8.25172e-06	165.06	186.201	66.6999	71.1045
ENSG00000161996	WDR90	480.704	-0.728195	0.146788	-4.96085	7.01838e-07	8.50706e-06	605.903	605.926	317.117	393.871
ENSG00000259419	HNRNPCP3	126.741	1.16425	0.23471	4.96038	7.03545e-07	8.5213e-06	73.8155	69.9541	195.419	167.775
ENSG00000090776	EFNB1	469.108	0.729694	0.147126	4.95966	7.06172e-07	8.54665e-06	329.094	367.259	544.131	635.946
ENSG00000087088	BAX	645.356	-0.631601	0.127352	-4.95949	7.06799e-07	8.54778e-06	830.425	746.863	518.387	485.748
ENSG00000000003	TSPAN6	597.717	-0.635291	0.128113	-4.95884	7.09156e-07	8.56982e-06	713.55	748.921	478.601	449.796
ENSG00000179051	RCC2	7052.41	-0.33921	0.0684232	-4.95753	7.13949e-07	8.62123e-06	7839.83	7930.54	6262.77	6176.51
ENSG00000033050	ABCF2	894.773	-0.552106	0.111388	-4.95659	7.174e-07	8.65638e-06	1037.52	1099.72	704.445	737.41
ENSG00000164190	NIPBL	1395.01	0.54125	0.109289	4.95247	7.32774e-07	8.83523e-06	1232.31	1026.68	1727.18	1593.86
ENSG00000159322	ADPGK	464.177	-0.703186	0.142021	-4.95127	7.37304e-07	8.88315e-06	610.003	549.346	352.222	345.137
ENSG00000234145	NAP1L4P3	280.64	0.841562	0.170008	4.95014	7.41583e-07	8.92799e-06	197.867	194.431	362.754	367.507
ENSG00000182628	SKA2	656.7	0.645446	0.130406	4.94951	7.44008e-07	8.95046e-06	463.398	550.374	828.483	784.547
ENSG00000196363	WDR5	697.183	-0.611138	0.123532	-4.94721	7.52842e-07	9.04439e-06	811.971	883.685	524.238	568.836
ENSG00000170522	ELOVL6	2255.21	0.421931	0.0852872	4.94718	7.52946e-07	9.04439e-06	1867.94	1978.26	2568.53	2606.1
ENSG00000115457	IGFBP2	1782.8	-0.438474	0.0886402	-4.94667	7.5495e-07	9.06167e-06	2056.58	2055.42	1506.01	1513.17
ENSG00000266074	BAHCC1	68.0529	1.43745	0.290814	4.94285	7.69871e-07	9.23384e-06	31.7817	27.7759	93.6139	119.04
ENSG00000165283	STOML2	976.091	-0.538224	0.108907	-4.94207	7.72988e-07	9.26428e-06	1119.54	1200.54	810.93	773.362
ENSG00000108107	RPL28	2589.31	0.429674	0.0869876	4.93948	7.83294e-07	9.38078e-06	2081.19	2319.8	3005.01	2951.24
ENSG00000083307	GRHL2	345.799	-0.782679	0.158479	-4.93868	7.86525e-07	9.41244e-06	457.246	427.955	237.545	260.45
ENSG00000064393	HIPK2	1491.85	0.5016	0.101653	4.93442	8.03891e-07	9.61307e-06	1320.48	1138.81	1755.26	1752.85
ENSG00000251022	THAP9-AS1	435.864	0.801161	0.162377	4.93395	8.05832e-07	9.6291e-06	259.38	363.144	561.683	559.249
ENSG00000230551	CTB-89H12.4	227.665	0.914523	0.185447	4.93144	8.16261e-07	9.74644e-06	150.707	154.311	312.436	293.206
ENSG00000146535	GNA12	1346.54	-0.500339	0.101469	-4.93095	8.1832e-07	9.76374e-06	1669.05	1496.81	1090.6	1129.68
ENSG00000102096	PIM2	3051.84	-0.395922	0.0803087	-4.93001	8.22274e-07	9.80362e-06	3378.09	3569.72	2591.93	2667.62
ENSG00000115540	MOB4	549.707	0.648633	0.131572	4.92986	8.22896e-07	9.80373e-06	414.187	433.098	689.232	662.311
ENSG00000177943	MAMDC4	139.222	-1.12656	0.228571	-4.9287	8.27798e-07	9.8548e-06	218.371	175.914	81.9122	80.6917
ENSG00000168758	SEMA4C	798.272	-0.565142	0.11468	-4.92797	8.30864e-07	9.88395e-06	944.224	970.099	626.043	652.724
ENSG00000266028	SRGAP2	587.556	0.633538	0.128658	4.92422	8.46992e-07	1.00683e-05	446.994	464.989	738.38	699.86
ENSG00000197894	ADH5	1727.27	-0.444121	0.090246	-4.92123	8.60042e-07	1.02159e-05	1982.77	2009.12	1428.78	1488.4
ENSG00000205181	LINC00654	24.2479	-1.72797	0.351177	-4.92051	8.63203e-07	1.02458e-05	45.1095	43.207	4.68069	3.99464
ENSG00000172053	QARS	1169.85	-0.498338	0.101287	-4.92005	8.65229e-07	1.02623e-05	1377.89	1369.25	991.137	941.136
ENSG00000256238	SUPT16HP1	1174.46	0.537367	0.109307	4.91614	8.82683e-07	1.04615e-05	878.61	1026.68	1428.78	1363.77
ENSG00000228300	C19orf24	173.212	-1.05574	0.214806	-4.91483	8.88588e-07	1.05237e-05	232.724	248.954	88.9332	122.236
ENSG00000111605	CPSF6	2793.12	0.409421	0.0833138	4.9142	8.91444e-07	1.05497e-05	2294.43	2493.66	3173.51	3210.89
ENSG00000244754	N4BP2L2	585.202	0.63584	0.129393	4.91402	8.92255e-07	1.05515e-05	434.692	473.219	711.466	721.431
ENSG00000101199	ARFGAP1	999.751	-0.564564	0.114903	-4.91341	8.95061e-07	1.05769e-05	1232.31	1166.59	734.869	865.238
ENSG00000124177	CHD6	1570.36	0.455633	0.0927491	4.91253	8.9909e-07	1.06167e-05	1350.21	1290.04	1819.62	1821.55
ENSG00000114491	UMPS	716.746	-0.594276	0.120977	-4.9123	9.0016e-07	1.06215e-05	892.963	841.507	545.301	587.212
ENSG00000179899	PHC1P1	4506.99	0.395648	0.080558	4.91134	9.04567e-07	1.06656e-05	3670.27	4098.49	5210.78	5048.42
ENSG00000136279	DBNL	482.959	-0.699556	0.142513	-4.90873	9.16667e-07	1.08003e-05	646.911	558.604	360.413	365.909
ENSG00000213225	AC018804.7	326.867	-0.808376	0.164754	-4.90655	9.26931e-07	1.09097e-05	388.557	453.673	237.545	227.694
ENSG00000114439	BBX	756.297	0.580324	0.118277	4.90647	9.2731e-07	1.09097e-05	576.171	627.53	913.906	907.581
ENSG00000132356	PRKAA1	431.492	0.726483	0.148103	4.90526	9.33017e-07	1.09688e-05	299.363	340.512	565.194	520.901
ENSG00000207133	SNORD116-7	145.728	-1.08729	0.221694	-4.90444	9.3693e-07	1.10067e-05	191.715	216.035	91.2735	83.8874
ENSG00000180596	HIST1H2BC	1540.45	0.523797	0.106847	4.90232	9.47099e-07	1.1118e-05	1162.59	1353.82	1711.96	1933.4
ENSG00000090432	MUL1	248.461	-0.873542	0.178243	-4.90084	9.54289e-07	1.11942e-05	330.12	323.024	167.335	173.367
ENSG00000164106	SCRG1	22.2621	-1.73283	0.35366	-4.89972	9.59753e-07	1.125e-05	54.3364	28.8046	3.51052	2.39678
ENSG00000006327	TNFRSF12A	297.919	-0.826303	0.168661	-4.89918	9.62356e-07	1.12723e-05	399.834	371.374	222.333	198.134
ENSG00000161981	SNRNP25	358.372	-0.78908	0.161093	-4.8983	9.66709e-07	1.13098e-05	467.498	452.644	230.524	282.82
ENSG00000117122	MFAP2	479.156	0.71895	0.146777	4.89824	9.6697e-07	1.13098e-05	318.842	395.035	597.959	604.788
ENSG00000104765	BNIP3L	621.072	0.644335	0.131652	4.89423	9.8692e-07	1.15347e-05	477.751	480.42	821.462	704.654
ENSG00000100941	PNN	2179.69	0.976785	0.199589	4.89397	9.88221e-07	1.15415e-05	1227.18	1585.28	3205.11	2701.17
ENSG00000164050	PLXNB1	1930.82	-0.428399	0.0875889	-4.89102	1.00314e-06	1.17072e-05	2225.74	2212.81	1675.69	1609.04
ENSG00000100523	DDHD1	436.24	0.711154	0.145413	4.89056	1.00547e-06	1.17259e-05	307.565	344.627	553.492	539.276
ENSG00000236312	RPL34P34	107.563	-1.20215	0.245855	-4.88968	1.01002e-06	1.17703e-05	157.883	154.311	57.3385	60.7185
ENSG00000144893	MED12L	467.756	0.681081	0.139386	4.88628	1.02762e-06	1.19657e-05	350.624	359.029	590.938	570.434
ENSG00000196507	TCEAL3	251.674	0.874797	0.179044	4.88595	1.02934e-06	1.19657e-05	163.009	182.087	327.649	333.952
ENSG00000158941	CCAR2	1903.06	-0.436995	0.0894402	-4.88589	1.02961e-06	1.19657e-05	2119.12	2268.37	1612.5	1612.24
ENSG00000237008	LAPTM4BP1	124.243	-1.1916	0.243893	-4.88574	1.0304e-06	1.19657e-05	150.707	208.834	65.5297	71.9035
ENSG00000136810	TXN	321.077	-0.806621	0.165098	-4.88572	1.03052e-06	1.19657e-05	386.506	441.328	219.993	236.482
ENSG00000138759	FRAS1	2358.1	-0.406497	0.0832509	-4.88279	1.04595e-06	1.2136e-05	2738.35	2646.94	2031.42	2015.69
ENSG00000130449	ZSWIM6	248.98	0.879732	0.180208	4.88175	1.05149e-06	1.21915e-05	168.135	171.799	345.201	310.783
ENSG00000169972	PUSL1	182.39	-1.02154	0.209516	-4.87569	1.08426e-06	1.25624e-05	245.027	257.184	97.1244	130.225
ENSG00000146834	MEPCE	869.486	-0.60219	0.123555	-4.87385	1.09445e-06	1.26713e-05	948.325	1159.39	692.743	677.49
ENSG00000064102	ASUN	532.906	0.649391	0.13328	4.87238	1.10263e-06	1.27567e-05	401.885	419.725	638.915	671.099
ENSG00000152795	HNRNPDL	2948.53	0.44168	0.0906629	4.87168	1.10655e-06	1.27929e-05	2298.53	2688.09	3386.48	3421.01
ENSG00000146223	RPL7L1	1854.02	-0.431718	0.0887456	-4.86466	1.14652e-06	1.32453e-05	2093.49	2174.75	1553.99	1593.86
ENSG00000073792	IGF2BP2	1398.02	0.481153	0.0989176	4.86418	1.1493e-06	1.32679e-05	1207.7	1116.18	1681.54	1586.67
ENSG00000156515	HK1	2939.59	0.392273	0.0806756	4.86234	1.16003e-06	1.33822e-05	2461.54	2612.99	3329.14	3354.7
ENSG00000256968	SNRPEP2	91.0788	-1.31667	0.270888	-4.86055	1.1706e-06	1.34943e-05	130.202	145.052	33.935	55.126
ENSG00000143933	CALM2	2578.34	-0.401529	0.0826288	-4.85943	1.17726e-06	1.35614e-05	2877.78	3002.88	2176.52	2256.17
ENSG00000157916	RER1	526.007	-0.64652	0.133056	-4.859	1.17979e-06	1.35701e-05	648.962	642.961	414.241	397.866
ENSG00000145687	SSBP2	149.128	1.06147	0.218455	4.85898	1.1799e-06	1.35701e-05	88.1686	93.6151	211.801	202.928
ENSG00000179010	MRFAP1	2079.14	-0.414528	0.0853136	-4.85887	1.18056e-06	1.35701e-05	2362.1	2397.99	1786.86	1769.62
ENSG00000104228	TRIM35	377.796	-0.734032	0.151107	-4.85771	1.18752e-06	1.36401e-05	484.927	468.075	276.161	282.021
ENSG00000134817	APLNR	37.2386	1.61786	0.33306	4.85757	1.18836e-06	1.36401e-05	11.2774	11.3161	60.849	65.512
ENSG00000100014	SPECC1L	379.581	-0.735683	0.151488	-4.85639	1.19543e-06	1.37115e-05	493.129	464.989	274.991	285.217
ENSG00000185839	RP4-592A1.2	375.002	0.761233	0.15682	4.85417	1.2089e-06	1.38561e-05	296.287	249.983	487.962	465.775
ENSG00000177951	BET1L	360.683	-0.745544	0.153602	-4.85373	1.21159e-06	1.38769e-05	458.271	454.702	262.119	267.641
ENSG00000071282	LMCD1	124.696	-1.17108	0.241305	-4.85309	1.2155e-06	1.39117e-05	205.043	153.282	72.5508	67.9088
ENSG00000147065	MSN	3689.55	0.364878	0.0752129	4.85127	1.22672e-06	1.40302e-05	3230.46	3209.66	4171.67	4146.43
ENSG00000186076	RP11-887P2.3	481.204	-0.694574	0.143242	-4.84896	1.24113e-06	1.41849e-05	553.617	646.047	359.243	365.909
ENSG00000116685	KIAA2013	395.457	-0.720503	0.1486	-4.84862	1.24325e-06	1.41989e-05	505.431	487.622	299.564	289.212
ENSG00000149231	CCDC82	241.261	0.892977	0.184196	4.84798	1.24722e-06	1.42342e-05	163.009	163.569	342.861	295.603
ENSG00000124383	MPHOSPH10	466.788	0.676869	0.139668	4.84629	1.25792e-06	1.4346e-05	363.952	345.656	583.917	573.63
ENSG00000102158	MAGT1	787.586	-0.561257	0.11585	-4.84469	1.26809e-06	1.44517e-05	916.543	970.099	621.362	642.338
ENSG00000198792	TMEM184B	863.309	-0.562114	0.116039	-4.84419	1.27131e-06	1.44781e-05	1086.73	982.444	665.829	718.236
ENSG00000181450	ZNF678	783.696	0.570625	0.117811	4.84357	1.27529e-06	1.45131e-05	601.802	650.162	971.244	911.576
ENSG00000131495	NDUFA2	166.994	-1.0219	0.211002	-4.84305	1.27861e-06	1.45406e-05	213.245	245.868	101.805	107.056
ENSG00000227097	RPS28P7	2004.64	-0.457129	0.0943931	-4.84283	1.28005e-06	1.45466e-05	2178.58	2473.08	1647.6	1719.29
ENSG00000077312	SNRPA	1536.69	0.464754	0.0959787	4.84227	1.28365e-06	1.45771e-05	1229.23	1344.56	1765.79	1807.17
ENSG00000236493	EIF2S2P3	80.2742	1.31877	0.272415	4.84104	1.29159e-06	1.46569e-05	39.9834	39.092	118.188	123.834
ENSG00000118971	CCND2	4712.5	0.353137	0.0729534	4.84058	1.29462e-06	1.4681e-05	4169.55	4094.37	5372.27	5213.8
ENSG00000183688	FAM101B	708.895	-0.607006	0.125429	-4.83944	1.30206e-06	1.47548e-05	890.913	832.249	517.217	595.201
ENSG00000103245	NARFL	211.044	-0.986528	0.203956	-4.83695	1.31846e-06	1.49237e-05	320.893	254.098	118.188	150.997
ENSG00000124702	KLHDC3	1130.66	-0.529542	0.10948	-4.8369	1.31882e-06	1.49237e-05	1242.56	1439.2	922.097	918.766
ENSG00000111087	GLI1	233.571	-0.894471	0.184938	-4.83659	1.32083e-06	1.49358e-05	317.817	299.363	168.505	148.6
ENSG00000008324	SS18L2	208.874	-0.929764	0.192268	-4.83577	1.32631e-06	1.49872e-05	266.556	292.161	134.57	142.209
ENSG00000143756	FBXO28	762.334	-0.564254	0.116745	-4.83322	1.34345e-06	1.51702e-05	889.887	937.18	616.682	605.587
ENSG00000011426	ANLN	1458.23	0.458449	0.0948595	4.83293	1.34538e-06	1.51708e-05	1221.03	1228.31	1652.29	1731.28
ENSG00000228057	SEC63P1	269.354	0.861715	0.178305	4.83282	1.34615e-06	1.51708e-05	205.043	166.655	353.392	352.327
ENSG00000116128	BCL9	1536.34	0.466042	0.0964334	4.83279	1.34635e-06	1.51708e-05	1349.18	1222.14	1786.86	1787.2
ENSG00000216624	GAPDHP72	199.654	-0.942032	0.195042	-4.82989	1.36611e-06	1.53826e-05	276.808	259.242	127.549	135.019
ENSG00000124193	SRSF6	1818.27	-0.43763	0.090681	-4.82603	1.39279e-06	1.56721e-05	2022.75	2170.64	1530.59	1549.12
ENSG00000165300	SLITRK5	85.4463	1.31428	0.272453	4.82387	1.40799e-06	1.58319e-05	34.8573	49.3794	136.91	120.638
ENSG00000101132	PFDN4	503.833	0.652215	0.135225	4.82319	1.41282e-06	1.58751e-05	385.481	389.891	612.001	627.957
ENSG00000072506	HSD17B10	486.664	-0.663594	0.137593	-4.82289	1.41495e-06	1.58879e-05	585.398	616.214	379.136	365.909
ENSG00000159166	LAD1	321.88	-0.815548	0.169167	-4.82096	1.42871e-06	1.60244e-05	459.297	372.403	230.524	225.297
ENSG00000250420	AACSP1	59.1681	1.45711	0.302248	4.8209	1.42911e-06	1.60244e-05	22.5547	26.7472	81.9122	105.458
ENSG00000215193	PEX26	954.135	-0.523364	0.108591	-4.81959	1.43856e-06	1.61191e-05	1157.47	1100.75	794.548	763.774
ENSG00000130545	CRB3	72.1516	-1.36715	0.283847	-4.81651	1.46093e-06	1.63584e-05	117.9	103.902	29.2543	37.5496
ENSG00000187837	HIST1H1C	5471.61	-0.344003	0.0714355	-4.81557	1.46779e-06	1.64224e-05	6047.75	6208.43	4754.42	4875.85
ENSG00000176542	USF3	857.107	0.539342	0.112002	4.81545	1.4687e-06	1.64224e-05	678.693	710.858	1009.86	1029.02
ENSG00000167962	ZNF598	490.584	-0.675028	0.140249	-4.81306	1.4864e-06	1.66087e-05	585.398	631.645	352.222	393.072
ENSG00000205544	TMEM256	92.0856	-1.26759	0.263392	-4.81255	1.49015e-06	1.6639e-05	120.975	152.253	47.9771	47.1367
ENSG00000134775	FHOD3	473.922	0.668564	0.138931	4.81222	1.49265e-06	1.66552e-05	362.926	360.058	601.469	571.233
ENSG00000063177	RPL18	2216.19	-0.411259	0.0854681	-4.81184	1.49547e-06	1.66751e-05	2485.12	2585.22	1859.41	1935
ENSG00000153015	CWC27	421.504	0.788272	0.163837	4.81131	1.49944e-06	1.67078e-05	257.329	348.742	505.515	574.429
ENSG00000131408	NR1H2	268.333	-0.853712	0.177519	-4.80913	1.51592e-06	1.68796e-05	370.103	332.282	172.016	198.933
ENSG00000145833	DDX46	1614.2	0.534671	0.111183	4.80893	1.51742e-06	1.68846e-05	1158.49	1462.86	1963.55	1871.89
ENSG00000001036	FUCA2	643.848	-0.601847	0.125196	-4.80724	1.53028e-06	1.70159e-05	793.517	766.409	528.918	486.547
ENSG00000065534	MYLK	578.301	0.63986	0.133132	4.80622	1.53808e-06	1.70907e-05	416.238	478.363	724.337	694.268
ENSG00000160551	TAOK1	2892.25	0.392571	0.0816832	4.80602	1.53966e-06	1.70964e-05	2461.54	2528.64	3393.5	3185.32
ENSG00000084623	EIF3I	1424.45	-0.468923	0.0976074	-4.80418	1.55391e-06	1.72427e-05	1591.14	1726.22	1174.85	1205.58
ENSG00000240509	RPL34P18	440.868	-0.695381	0.144757	-4.80378	1.55701e-06	1.72652e-05	521.835	577.122	339.35	325.163
ENSG00000124795	DEK	3198.04	0.411214	0.0856227	4.80263	1.56593e-06	1.7352e-05	2575.34	2901.04	3727	3588.78
ENSG00000179195	ZNF664	1458.45	0.458349	0.0954568	4.80164	1.57369e-06	1.74259e-05	1261.02	1188.19	1675.69	1708.91
ENSG00000168496	FEN1	1460.88	-0.465549	0.0969656	-4.80117	1.5774e-06	1.7455e-05	1664.95	1731.36	1271.98	1175.22
ENSG00000078403	MLLT10	745.955	0.574231	0.119614	4.8007	1.58111e-06	1.7484e-05	586.423	602.84	937.309	857.249
ENSG00000147548	WHSC1L1	1313.5	0.468259	0.0975432	4.80053	1.58246e-06	1.74867e-05	1112.36	1083.26	1553.99	1504.38
ENSG00000226784	PGAM4	117.319	-1.14683	0.23901	-4.79825	1.6006e-06	1.76751e-05	171.211	163.569	71.3806	63.1153
ENSG00000122970	IFT81	189.849	0.967856	0.201762	4.79702	1.61047e-06	1.77717e-05	115.849	129.621	272.65	241.276
ENSG00000103356	EARS2	934.746	-0.525211	0.109506	-4.79616	1.61733e-06	1.78352e-05	1070.33	1143.96	764.123	760.579
ENSG00000136450	SRSF1	5753.51	-0.348672	0.0727082	-4.7955	1.62268e-06	1.78818e-05	6254.84	6650.79	5052.81	5055.61
ENSG00000081760	AACS	697.462	-0.578638	0.120676	-4.79499	1.62679e-06	1.79091e-05	814.021	865.168	557.003	553.657
ENSG00000102317	RBM3	1512.4	-0.446601	0.0931404	-4.79492	1.62739e-06	1.79091e-05	1730.56	1767.37	1263.79	1287.87
ENSG00000207460	SNORD116-19	254.887	-0.858936	0.179176	-4.79381	1.63647e-06	1.79967e-05	355.75	311.707	175.526	176.563
ENSG00000196821	C6orf106	1436.32	-0.535729	0.111864	-4.7891	1.67532e-06	1.84113e-05	1889.47	1524.59	1145.6	1185.61
ENSG00000139197	PEX5	476.111	-0.681292	0.142378	-4.78509	1.70913e-06	1.877e-05	629.483	552.432	368.605	353.925
ENSG00000234882	EIF3EP1	328.274	0.773964	0.161853	4.78189	1.73658e-06	1.90583e-05	241.951	232.495	439.985	398.665
ENSG00000161671	EMC10	518.045	-0.649098	0.135771	-4.78083	1.74577e-06	1.91461e-05	666.39	607.984	394.349	403.458
ENSG00000262001	DLGAP1-AS2	188.703	0.964761	0.201813	4.78046	1.74893e-06	1.91676e-05	129.177	115.219	269.14	241.276
ENSG00000166741	NNMT	15.0847	-1.67142	0.349759	-4.77878	1.76361e-06	1.93152e-05	36.9078	22.6322	0	0.798927
ENSG00000147684	NDUFB9	634.978	-0.602606	0.126109	-4.77845	1.76649e-06	1.93336e-05	737.13	802.415	509.026	491.34
ENSG00000155876	RRAGA	303.587	-0.823284	0.172308	-4.77798	1.77064e-06	1.93658e-05	433.666	352.857	215.312	212.515
ENSG00000180992	MRPL14	292.606	-0.801459	0.16776	-4.77742	1.77562e-06	1.9407e-05	372.153	381.662	200.1	216.509
ENSG00000060982	BCAT1	9352.11	0.342126	0.0716282	4.77642	1.7844e-06	1.94797e-05	7918.77	8553.95	10659.1	10276.6
ENSG00000149357	LAMTOR1	510.253	-0.647336	0.135528	-4.77639	1.78471e-06	1.94797e-05	643.836	611.07	382.647	403.458
ENSG00000161204	ABCF3	334.518	-0.763774	0.159913	-4.77617	1.78661e-06	1.94872e-05	405.985	445.443	244.566	242.075
ENSG00000127483	HP1BP3	1234.03	0.474808	0.0994166	4.77594	1.78868e-06	1.94965e-05	1008.81	1048.28	1454.53	1424.49
ENSG00000102935	ZNF423	1484.22	0.454933	0.0953067	4.77336	1.81176e-06	1.97346e-05	1278.44	1218.03	1680.37	1760.04
ENSG00000115275	MOGS	754.316	-0.585791	0.122734	-4.77284	1.81645e-06	1.97723e-05	874.509	947.467	559.343	635.946
ENSG00000167680	SEMA6B	488.882	-0.653826	0.136995	-4.77261	1.81855e-06	1.97817e-05	611.029	593.581	367.435	383.485
ENSG00000165525	NEMF	440.549	0.709226	0.148623	4.77198	1.82427e-06	1.98304e-05	303.464	354.914	575.725	528.091
ENSG00000095319	NUP188	1662.9	-0.434257	0.0910098	-4.77154	1.82823e-06	1.986e-05	1892.55	1939.17	1389	1430.88
ENSG00000108821	COL1A1	1401.15	-1.26844	0.265983	-4.76887	1.85265e-06	2.01116e-05	2546.64	1616.15	706.785	735.013
ENSG00000275126	HIST1H4L	244.227	0.86891	0.182229	4.76824	1.8584e-06	2.01603e-05	165.06	170.77	300.735	340.343
ENSG00000114127	XRN1	296.444	0.795688	0.166986	4.76499	1.88863e-06	2.04744e-05	207.094	217.064	370.945	390.675
ENSG00000109113	RAB34	890.973	-0.531654	0.111587	-4.76449	1.89331e-06	2.05113e-05	1019.06	1095.61	730.188	719.035
ENSG00000103067	ESRP2	517.902	-0.650499	0.136536	-4.76429	1.89523e-06	2.05182e-05	658.189	617.242	379.136	417.04
ENSG00000151729	SLC25A4	475.138	-0.664561	0.139577	-4.76124	1.92404e-06	2.0816e-05	603.852	570.949	351.052	374.697
ENSG00000180198	RCC1	1310.36	-0.506765	0.10644	-4.76106	1.92575e-06	2.08204e-05	1440.43	1648.04	1032.09	1120.89
ENSG00000257043	RP11-137N23.1	154.955	-1.05407	0.221512	-4.75852	1.95021e-06	2.10707e-05	188.64	241.753	95.9542	93.4745
ENSG00000177853	ZNF518A	944.47	0.555608	0.116857	4.75458	1.98856e-06	2.14705e-05	695.096	824.019	1151.45	1107.31
ENSG00000139180	NDUFA9	150.038	-1.03078	0.216839	-4.75366	1.99767e-06	2.15544e-05	209.144	204.719	93.6139	92.6756
ENSG00000138646	HERC5	179.567	-0.994248	0.209236	-4.75181	2.01606e-06	2.17381e-05	272.707	217.064	115.847	112.649
ENSG00000137713	PPP2R1B	1284.79	-0.463296	0.0975368	-4.74996	2.03454e-06	2.19227e-05	1479.39	1507.1	1078.9	1073.76
ENSG00000008735	MAPK8IP2	147.424	-1.06367	0.224011	-4.74828	2.05151e-06	2.20906e-05	211.194	200.604	77.2315	100.665
ENSG00000144567	FAM134A	521.796	-0.638345	0.134444	-4.74805	2.0539e-06	2.21015e-05	662.289	617.242	400.199	407.453
ENSG00000112902	SEMA5A	368.376	0.741966	0.156272	4.74791	2.05529e-06	2.21016e-05	256.304	285.989	444.666	486.547
ENSG00000102780	DGKH	234.821	0.877187	0.184778	4.74724	2.06215e-06	2.21605e-05	165.06	155.339	326.478	292.407
ENSG00000198561	CTNND1	2893.07	-0.400088	0.0843169	-4.74506	2.08448e-06	2.23854e-05	3451.9	3143.82	2450.34	2526.21
ENSG00000086758	HUWE1	5896.7	0.360472	0.0760305	4.74115	2.1251e-06	2.28064e-05	5137.36	5170.43	6955.51	6323.51
ENSG00000080802	CNOT4	476.686	0.661238	0.139484	4.7406	2.13089e-06	2.2838e-05	351.649	378.575	575.725	600.793
ENSG00000204121	ECEL1P1	85.0588	-1.3412	0.282918	-4.7406	2.1309e-06	2.2838e-05	156.858	101.845	47.9771	33.5549
ENSG00000147869	CER1	60.4466	-1.41165	0.297793	-4.74038	2.13317e-06	2.28471e-05	102.522	86.4139	28.0842	24.7667
ENSG00000240342	RPS2P5	6041.3	0.330185	0.0696714	4.73918	2.14587e-06	2.29677e-05	5330.1	5362.81	6693.39	6778.9
ENSG00000111640	GAPDH	28172.5	-0.308006	0.065003	-4.73833	2.1549e-06	2.30489e-05	30371	32018.4	24803	25497.8
ENSG00000162062	C16orf59	323.153	-0.78379	0.165446	-4.73745	2.16429e-06	2.31339e-05	388.557	438.242	246.907	218.906
ENSG00000147180	ZNF711	323.442	0.782483	0.165176	4.73728	2.16608e-06	2.31376e-05	215.295	249.983	430.624	397.866
ENSG00000107372	ZFAND5	1402.32	-0.459046	0.0969481	-4.73497	2.1909e-06	2.33872e-05	1677.25	1579.11	1156.13	1196.79
ENSG00000084774	CAD	2782.87	-0.377949	0.0799042	-4.73003	2.24486e-06	2.39472e-05	3186.37	3113.99	2402.37	2428.74
ENSG00000120685	PROSER1	1277.73	0.499897	0.105728	4.72812	2.26603e-06	2.41569e-05	1119.54	988.617	1441.65	1561.1
ENSG00000137802	MAPKBP1	385.69	-0.721556	0.152654	-4.72673	2.28169e-06	2.43076e-05	512.608	456.759	291.373	282.021
ENSG00000166557	TMED3	539.079	-0.627422	0.132753	-4.72625	2.28704e-06	2.43485e-05	681.769	635.76	417.752	421.035
ENSG00000059573	ALDH18A1	1450.6	-0.474742	0.100453	-4.726	2.28981e-06	2.43618e-05	1598.31	1786.92	1174.85	1242.33
ENSG00000188186	LAMTOR4	316.189	-0.807813	0.170964	-4.72505	2.30055e-06	2.44598e-05	377.279	437.213	245.736	204.525
ENSG00000136869	TLR4	33.7645	1.59949	0.338562	4.72438	2.30823e-06	2.45231e-05	10.2522	9.25864	62.0192	53.5281
ENSG00000238041	RP11-59K5.1	63.0782	1.38862	0.293934	4.72426	2.30957e-06	2.45231e-05	25.6304	30.8621	95.9542	99.8659
ENSG00000148690	FRA10AC1	96.9267	1.20878	0.25594	4.72289	2.32511e-06	2.46718e-05	49.2104	55.5518	143.931	139.013
ENSG00000170035	UBE2E3	369.083	-0.731669	0.154926	-4.72269	2.32746e-06	2.46804e-05	486.978	444.415	262.119	282.82
ENSG00000167460	TPM4	6070.4	0.342511	0.0725551	4.72071	2.35023e-06	2.49053e-05	5449.02	5240.39	6973.06	6619.11
ENSG00000088298	EDEM2	173.734	-1.01988	0.216063	-4.72029	2.35505e-06	2.49399e-05	271.682	206.776	100.635	115.844
ENSG00000114107	CEP70	187.992	0.955576	0.202515	4.71855	2.37536e-06	2.51383e-05	118.925	125.506	272.65	234.885
ENSG00000100503	NIN	693.765	0.577665	0.122466	4.71694	2.39424e-06	2.53099e-05	556.692	547.288	872.95	798.128
ENSG00000122484	RPAP2	475.901	0.674683	0.143035	4.71689	2.39473e-06	2.53099e-05	344.473	378.575	623.703	556.852
ENSG00000262074	SNORD3B-2	296.788	-0.923357	0.195798	-4.71586	2.40691e-06	2.54218e-05	311.666	481.449	191.908	202.129
ENSG00000251664	PCDHA12	85.9689	-1.25327	0.2658	-4.71509	2.41608e-06	2.55019e-05	133.278	121.391	44.4666	44.7399
ENSG00000157741	UBN2	1065.93	0.488143	0.103601	4.71174	2.4561e-06	2.59071e-05	883.736	882.657	1263.79	1233.54
ENSG00000105202	FBL	1123.86	-0.478522	0.101629	-4.70851	2.49537e-06	2.6304e-05	1322.53	1302.38	934.969	935.544
ENSG00000157193	LRP8	1435.23	0.459396	0.0975906	4.70738	2.50921e-06	2.64151e-05	1149.27	1259.17	1667.5	1664.96
ENSG00000185187	SIGIRR	146.372	-1.03271	0.21938	-4.70738	2.50921e-06	2.64151e-05	204.018	200.604	86.5929	94.2734
ENSG00000055070	SZRD1	1413.09	-0.465672	0.098947	-4.70628	2.5228e-06	2.65408e-05	1613.69	1675.81	1124.54	1238.34
ENSG00000207442	SNORD116-6	285.706	0.840317	0.178569	4.70583	2.52837e-06	2.65819e-05	193.766	203.69	415.412	329.957
ENSG00000006047	YBX2	327.798	0.751102	0.159618	4.70561	2.53109e-06	2.6593e-05	239.901	239.696	417.752	413.844
ENSG00000134575	ACP2	283.943	-0.79904	0.169856	-4.70421	2.54851e-06	2.67585e-05	357.8	372.403	210.631	194.938
ENSG00000135390	ATP5G2	1360.4	-0.488657	0.103892	-4.7035	2.55745e-06	2.68348e-05	1485.54	1702.56	1104.64	1148.86
ENSG00000180901	KCTD2	659.401	-0.573512	0.121958	-4.70252	2.56974e-06	2.6946e-05	792.492	793.156	523.068	528.89
ENSG00000163590	PPM1L	281.09	0.864595	0.18388	4.70196	2.57678e-06	2.70022e-05	163.009	223.236	384.987	353.126
ENSG00000280142	RP13-16D10.1	60.5868	1.39606	0.296934	4.70157	2.58168e-06	2.70358e-05	26.6556	26.7472	99.4648	89.4799
ENSG00000102189	EEA1	478.336	0.659677	0.140318	4.70129	2.58528e-06	2.70421e-05	377.279	354.914	615.511	565.64
ENSG00000053254	FOXN3	3074.07	0.371698	0.0790634	4.70126	2.58566e-06	2.70421e-05	2635.83	2713.81	3530.41	3416.21
ENSG00000160789	LMNA	426.742	-0.73667	0.156708	-4.70092	2.58997e-06	2.70696e-05	603.852	474.248	310.096	318.772
ENSG00000125676	THOC2	933.581	0.508667	0.108235	4.69965	2.60605e-06	2.72199e-05	759.685	773.61	1110.49	1090.54
ENSG00000079215	SLC1A3	213.074	0.991045	0.210916	4.69877	2.61735e-06	2.73201e-05	104.572	166.655	287.863	293.206
ENSG00000091129	NRCAM	137.017	1.05975	0.225578	4.6979	2.62844e-06	2.7418e-05	78.9416	87.4427	190.738	190.944
ENSG00000124092	CTCFL	31.4701	1.61651	0.344115	4.69759	2.63245e-06	2.74286e-05	5.12608	11.3161	50.3175	59.1206
ENSG00000100297	MCM5	3259.65	-0.411636	0.0876275	-4.69756	2.63288e-06	2.74286e-05	3510.34	3949.32	2682.04	2896.91
ENSG00000130305	NSUN5	315.196	-0.760692	0.161979	-4.69624	2.64994e-06	2.75883e-05	396.759	405.323	227.014	231.689
ENSG00000138592	USP8	898.386	0.521506	0.111059	4.69577	2.656e-06	2.76334e-05	729.954	736.576	1098.79	1028.22
ENSG00000115020	PIKFYVE	1101.72	0.493885	0.105211	4.69423	2.67607e-06	2.78242e-05	872.459	948.496	1316.45	1269.5
ENSG00000114648	KLHL18	620.74	-0.592187	0.12617	-4.69356	2.68493e-06	2.78982e-05	726.878	774.639	482.112	499.33
ENSG00000095906	NUBP2	359.15	-0.726776	0.15485	-4.6934	2.68697e-06	2.79013e-05	437.767	467.047	260.949	270.836
ENSG00000086475	SEPHS1	5204.67	-0.337195	0.0718669	-4.69194	2.7063e-06	2.80838e-05	5817.07	5814.42	4674.84	4512.34
ENSG00000229204	PTGES3P3	392.156	0.711723	0.151746	4.69022	2.72914e-06	2.83025e-05	273.733	311.707	492.643	490.541
ENSG00000127948	POR	879.123	-0.557637	0.118904	-4.68981	2.73456e-06	2.83403e-05	971.905	1132.64	685.722	726.225
ENSG00000111783	RFX4	27.8359	1.6277	0.347128	4.68906	2.74457e-06	2.84256e-05	7.17651	6.17242	44.4666	53.5281
ENSG00000067064	IDI1	1792.47	0.492046	0.104957	4.68806	2.75809e-06	2.85472e-05	1333.81	1632.61	2058.34	2145.12
ENSG00000165916	PSMC3	1118.8	-0.481657	0.102759	-4.68726	2.76893e-06	2.86409e-05	1301	1315.76	904.544	953.919
ENSG00000089682	RBM41	494.355	0.640224	0.1367	4.68344	2.82096e-06	2.91603e-05	386.506	377.547	621.362	592.005
ENSG00000066933	MYO9A	478.222	0.663745	0.141873	4.67846	2.89043e-06	2.98591e-05	391.632	339.483	589.768	592.005
ENSG00000165813	CCDC186	463.275	0.677707	0.144861	4.67832	2.8924e-06	2.98601e-05	322.943	380.633	568.704	580.82
ENSG00000145214	DGKQ	155.763	-1.02223	0.218538	-4.6776	2.90255e-06	2.99456e-05	235.8	193.403	94.7841	99.067
ENSG00000075292	ZNF638	2242.5	0.412858	0.0882768	4.67686	2.91304e-06	3.00345e-05	1826.93	2010.15	2593.1	2539.79
ENSG00000183808	RBM12B	1162.67	0.494783	0.105862	4.67384	2.95613e-06	3.04591e-05	908.341	1012.28	1403.04	1327.02
ENSG00000100767	PAPLN	522.186	-0.644491	0.137916	-4.67306	2.96743e-06	3.05559e-05	683.819	598.725	410.731	395.469
ENSG00000283041	RP11-371A22.1	10262.6	-0.323743	0.0692896	-4.67231	2.97829e-06	3.0648e-05	11074.4	11767.7	8964.7	9243.59
ENSG00000114573	ATP6V1A	1233.54	-0.472896	0.101239	-4.67109	2.99607e-06	3.08112e-05	1479.39	1398.05	998.158	1058.58
ENSG00000196642	RABL6	570.31	-0.614761	0.131667	-4.66907	3.02561e-06	3.1095e-05	706.374	681.024	470.41	423.431
ENSG00000129932	DOHH	126.99	-1.10925	0.237681	-4.66698	3.05663e-06	3.13937e-05	183.514	176.943	62.0192	85.4852
ENSG00000144369	FAM171B	734.839	0.559896	0.119995	4.666	3.07116e-06	3.15227e-05	607.953	570.949	910.395	850.059
ENSG00000130638	ATXN10	711.099	-0.661749	0.14184	-4.66546	3.07934e-06	3.15864e-05	1006.76	749.95	532.429	555.254
ENSG00000115904	SOS1	619.704	0.591951	0.1269	4.6647	3.09074e-06	3.16831e-05	472.625	507.168	768.804	730.219
ENSG00000128311	TST	212.626	-0.893579	0.191618	-4.66333	3.11131e-06	3.18735e-05	294.237	269.529	135.74	150.997
ENSG00000076003	MCM6	1820.54	-0.415702	0.0891591	-4.66248	3.12425e-06	3.19856e-05	2132.45	2037.93	1558.67	1553.11
ENSG00000024526	DEPDC1	679.082	0.607819	0.130373	4.66216	3.12912e-06	3.2015e-05	480.826	585.352	829.653	820.498
ENSG00000166432	ZMAT1	77.6398	1.30253	0.279493	4.66033	3.15702e-06	3.22799e-05	33.8321	42.1782	129.889	104.659
ENSG00000122218	COPA	1617.17	-0.439625	0.0943699	-4.65853	3.18482e-06	3.25433e-05	1923.3	1807.49	1410.06	1327.82
ENSG00000205744	DENND1C	48.7308	1.48125	0.318076	4.65691	3.20986e-06	3.27782e-05	19.4791	17.4885	92.4437	65.512
ENSG00000072135	PTPN18	147.377	1.01859	0.218735	4.65675	3.21233e-06	3.27826e-05	92.2694	91.5576	205.951	199.732
ENSG00000275342	SGK223	584.492	-0.717548	0.154095	-4.65654	3.21569e-06	3.27959e-05	825.299	645.018	380.306	487.346
ENSG00000224183	SDHDP6	101.934	-1.16677	0.250696	-4.65412	3.25368e-06	3.31623e-05	142.505	151.224	59.6789	54.3271
ENSG00000147596	PRDM14	583.077	-0.608871	0.130865	-4.65266	3.27682e-06	3.33769e-05	670.491	746.863	456.368	458.584
ENSG00000129317	PUS7L	845.406	0.626054	0.134577	4.65202	3.28703e-06	3.34595e-05	559.768	756.122	1039.11	1026.62
ENSG00000181449	SOX2	3140.92	0.378873	0.0814594	4.65107	3.30221e-06	3.35927e-05	2612.25	2838.29	3566.69	3546.44
ENSG00000206634	SNORA22	55.2025	1.44269	0.310207	4.65073	3.30761e-06	3.36263e-05	19.4791	25.7184	72.5508	103.062
ENSG00000132286	TIMM10B	672.782	0.563269	0.121196	4.6476	3.35821e-06	3.41191e-05	536.188	542.145	805.079	807.715
ENSG00000072501	SMC1A	2445.28	0.405805	0.0873207	4.64729	3.36326e-06	3.41487e-05	2006.35	2189.15	2869.27	2716.35
ENSG00000143570	SLC39A1	2335.09	-0.389023	0.0837169	-4.64688	3.36988e-06	3.4185e-05	2600.97	2703.52	2033.76	2002.11
ENSG00000231989	PPP1R2P3	128.851	1.06918	0.230092	4.64675	3.37206e-06	3.4185e-05	78.9416	76.1266	181.377	178.96
ENSG00000253719	ATXN7L3B	1653.68	-0.426634	0.0918149	-4.64668	3.37324e-06	3.4185e-05	1850.51	1950.49	1412.4	1401.32
ENSG00000033100	CHPF2	419.108	-0.676063	0.145505	-4.64631	3.37926e-06	3.42243e-05	521.835	518.484	307.756	328.359
ENSG00000100372	SLC25A17	278.32	-0.793068	0.170716	-4.64553	3.39199e-06	3.43316e-05	353.699	361.087	205.951	192.541
ENSG00000186716	BCR	1573.69	-0.438478	0.0943992	-4.64493	3.40188e-06	3.441e-05	1799.25	1833.21	1280.17	1382.14
ENSG00000106009	BRAT1	505.477	-0.652411	0.140461	-4.64479	3.4042e-06	3.44116e-05	625.382	621.357	355.733	419.437
ENSG00000214881	TMEM14DP	73.0547	-1.31151	0.282588	-4.64108	3.46594e-06	3.50136e-05	104.572	117.276	30.4245	39.9464
ENSG00000142549	IGLON5	533.194	0.624412	0.134551	4.64071	3.47211e-06	3.50538e-05	414.187	415.61	682.211	620.766
ENSG00000130159	ECSIT	326.275	-0.743935	0.160359	-4.63918	3.49794e-06	3.52924e-05	407.011	418.696	246.907	232.488
ENSG00000153147	SMARCA5	3655.67	0.351245	0.075718	4.63885	3.50346e-06	3.53258e-05	3167.92	3247.72	4088.59	4118.47
ENSG00000035862	TIMP2	587.066	-0.633976	0.136771	-4.63532	3.56379e-06	3.59116e-05	784.29	654.277	442.326	467.372
ENSG00000102409	BEX4	426.166	0.675322	0.145747	4.63353	3.59479e-06	3.61971e-05	312.691	335.368	512.536	544.069
ENSG00000178409	BEND3	1422.53	-0.437615	0.0944474	-4.63342	3.59665e-06	3.61971e-05	1642.4	1638.78	1201.77	1207.18
ENSG00000148606	POLR3A	851.478	-0.542228	0.117063	-4.63195	3.62246e-06	3.64339e-05	1074.43	954.668	668.169	708.648
ENSG00000110107	PRPF19	872.755	-0.521007	0.112499	-4.63123	3.63504e-06	3.65376e-05	1071.35	993.76	719.657	706.252
ENSG00000256210	AC005255.3	158.891	-0.982127	0.212132	-4.62979	3.66044e-06	3.67697e-05	217.346	215.006	104.145	99.067
ENSG00000137942	FNBP1L	2050.23	0.39719	0.0858488	4.62663	3.71668e-06	3.73113e-05	1745.94	1784.86	2353.22	2316.89
ENSG00000064933	PMS1	583.846	0.5987	0.129434	4.62553	3.73649e-06	3.74866e-05	441.868	478.363	718.487	696.665
ENSG00000167394	ZNF668	202.64	-0.903503	0.195529	-4.62081	3.8225e-06	3.83256e-05	257.329	281.874	127.549	143.807
ENSG00000135837	CEP350	1240.48	0.458562	0.0992458	4.62047	3.82871e-06	3.83638e-05	1021.12	1060.63	1455.7	1424.49
ENSG00000120539	MASTL	858.927	0.515263	0.111563	4.6186	3.86345e-06	3.86877e-05	709.449	697.484	998.158	1030.62
ENSG00000141699	FAM134C	612.822	-0.584993	0.126666	-4.61838	3.8674e-06	3.87031e-05	733.029	746.863	468.069	503.324
ENSG00000107186	MPDZ	763.658	0.551219	0.119414	4.61603	3.91144e-06	3.91193e-05	580.272	650.162	917.416	906.782
ENSG00000164692	COL1A2	1184.01	-1.04263	0.225958	-4.61427	3.94487e-06	3.9429e-05	1912.03	1373.36	671.68	778.954
ENSG00000133818	RRAS2	912.1	-0.510343	0.110654	-4.61205	3.9872e-06	3.98273e-05	1114.41	1036.97	752.422	744.6
ENSG00000117114	ADGRL2	2409.46	0.391903	0.0850431	4.60828	4.06009e-06	4.05301e-05	2058.63	2098.62	2835.33	2645.25
ENSG00000140015	KCNH5	86.8374	1.22645	0.266165	4.60788	4.06804e-06	4.05841e-05	46.1347	45.2644	136.91	119.04
ENSG00000175832	ETV4	1024.13	0.495943	0.107672	4.60606	4.10379e-06	4.09152e-05	817.097	873.398	1240.38	1165.63
ENSG00000136451	VEZF1	979.29	0.49754	0.108072	4.6038	4.1485e-06	4.13352e-05	786.341	829.162	1178.36	1123.29
ENSG00000160193	WDR4	258.842	-0.881272	0.191496	-4.60204	4.18367e-06	4.16598e-05	392.658	290.104	187.228	165.378
ENSG00000125445	MRPS7	578.916	-0.622835	0.135386	-4.60042	4.21632e-06	4.19588e-05	684.844	730.404	413.071	487.346
ENSG00000166012	TAF1D	1041.29	0.487434	0.105983	4.59918	4.24164e-06	4.21846e-05	839.652	885.743	1248.58	1191.2
ENSG00000158109	TPRG1L	208.22	-0.986934	0.214609	-4.59876	4.25012e-06	4.22427e-05	343.447	224.265	135.74	129.426
ENSG00000164128	NPY1R	150.965	-1.01565	0.220859	-4.59861	4.25325e-06	4.22476e-05	226.573	189.288	88.9332	99.067
ENSG00000178445	GLDC	608.948	0.596973	0.129839	4.59778	4.27015e-06	4.23891e-05	509.532	451.616	719.657	754.986
ENSG00000109586	GALNT7	1309.02	-0.479154	0.104228	-4.59715	4.28305e-06	4.24908e-05	1631.12	1426.86	1101.13	1076.95
ENSG00000173327	MAP3K11	549.181	-0.605701	0.131769	-4.59668	4.29267e-06	4.25599e-05	655.113	677.938	445.836	417.839
ENSG00000141655	TNFRSF11A	210.564	-0.877751	0.191002	-4.59552	4.31677e-06	4.27724e-05	266.556	289.075	140.421	146.204
ENSG00000108091	CCDC6	1870.67	-0.406096	0.0884224	-4.59269	4.37578e-06	4.33303e-05	2180.63	2092.45	1594.95	1614.63
ENSG00000106211	HSPB1	533.992	0.623995	0.135915	4.59105	4.41017e-06	4.36438e-05	416.238	414.581	691.573	613.576
ENSG00000185130	HIST1H2BL	1375.69	-0.479573	0.104484	-4.58994	4.43378e-06	4.38503e-05	1496.82	1719.02	1109.32	1177.62
ENSG00000259781	RP11-673C5.1	853.26	-0.541737	0.118059	-4.58868	4.46065e-06	4.40889e-05	947.299	1084.29	707.955	673.496
ENSG00000183684	ALYREF	901.456	-0.53079	0.115677	-4.58854	4.46358e-06	4.40906e-05	1014.96	1126.47	697.424	766.97
ENSG00000176834	VSIG10	938.498	-0.521257	0.113621	-4.58769	4.48182e-06	4.42435e-05	1182.07	1039.02	772.315	760.579
ENSG00000197579	TOPORS	957.838	0.533968	0.116397	4.58746	4.48677e-06	4.4265e-05	710.475	844.593	1153.79	1122.49
ENSG00000092853	CLSPN	813.255	0.55485	0.120982	4.58622	4.51348e-06	4.45012e-05	604.877	702.628	1005.18	940.337
ENSG00000240463	RPS19P3	108.788	-1.13265	0.247162	-4.58264	4.59147e-06	4.52422e-05	168.135	142.994	58.5087	65.512
ENSG00000087245	MMP2	883.162	-0.617302	0.134711	-4.58243	4.59607e-06	4.52597e-05	1221.03	933.065	645.936	732.616
ENSG00000172301	COPRS	288.344	-0.791717	0.172782	-4.58216	4.60192e-06	4.52894e-05	396.759	343.598	216.482	196.536
ENSG00000139278	GLIPR1	37.2495	-1.53425	0.335054	-4.5791	4.66977e-06	4.59289e-05	72.7903	52.4656	9.36139	14.3807
ENSG00000170779	CDCA4	614.446	-0.592209	0.129394	-4.57679	4.72176e-06	4.64118e-05	705.349	781.84	468.069	502.525
ENSG00000029363	BCLAF1	2801.52	0.394975	0.0863797	4.57255	4.81819e-06	4.73305e-05	2287.26	2540.98	3263.61	3114.22
ENSG00000105404	RABAC1	257.498	-0.805029	0.176078	-4.57201	4.83064e-06	4.74238e-05	320.893	343.598	182.547	182.954
ENSG00000162522	KIAA1522	901.299	-0.561789	0.122979	-4.56818	4.91976e-06	4.82691e-05	1191.3	969.071	713.806	731.018
ENSG00000236552	RPL13AP5	12170.4	-0.301882	0.0660869	-4.56796	4.92497e-06	4.82906e-05	13206.8	13694.6	10792.5	10987.6
ENSG00000182173	TSEN54	223.714	-0.849295	0.186001	-4.56608	4.96922e-06	4.86947e-05	301.413	283.932	152.123	157.389
ENSG00000077009	NMRK2	475.716	-1.47266	0.322546	-4.56576	4.97695e-06	4.87406e-05	1007.79	534.943	173.186	186.949
ENSG00000185651	UBE2L3	1348.23	0.468633	0.10267	4.56448	5.0074e-06	4.90088e-05	1093.91	1157.33	1660.48	1481.21
ENSG00000182752	PAPPA	164.556	-1.02094	0.223696	-4.56395	5.01992e-06	4.91014e-05	266.556	187.23	102.975	101.464
ENSG00000119685	TTLL5	542.705	0.60523	0.132661	4.56224	5.06102e-06	4.94731e-05	412.137	440.3	672.85	645.533
ENSG00000085733	CTTN	1834.96	-0.409365	0.0897522	-4.56105	5.08973e-06	4.97234e-05	2102.72	2094.51	1522.4	1620.22
ENSG00000112972	HMGCS1	6090.32	0.76944	0.168763	4.5593	5.13247e-06	5.01104e-05	3861.99	4951.31	7617.83	7930.15
ENSG00000110092	CCND1	908.199	0.533729	0.117106	4.55768	5.17225e-06	5.0468e-05	780.189	693.369	1137.41	1021.83
ENSG00000241061	RPL5P1	746.563	0.572966	0.12572	4.55749	5.17679e-06	5.04816e-05	542.339	648.105	918.586	877.222
ENSG00000106853	PTGR1	201.505	0.890243	0.195404	4.55591	5.21587e-06	5.08318e-05	144.555	127.563	272.65	261.249
ENSG00000237506	RPSAP15	716.664	-0.569591	0.125074	-4.55404	5.26264e-06	5.12563e-05	800.694	921.749	557.003	587.212
ENSG00000233016	SNHG7	327.254	-0.725854	0.15942	-4.5531	5.28606e-06	5.14532e-05	412.137	412.524	239.886	244.472
ENSG00000176058	TPRN	278.695	-0.785443	0.172608	-4.55043	5.35356e-06	5.20785e-05	347.548	368.288	187.228	211.716
ENSG00000100416	TRMU	483.762	-0.631613	0.138846	-4.54903	5.38933e-06	5.23946e-05	575.146	610.041	361.584	388.279
ENSG00000160094	ZNF362	432.918	0.655039	0.144084	4.54623	5.4616e-06	5.30651e-05	323.968	340.512	520.727	546.466
ENSG00000174574	AKIRIN1	2892.99	-0.361467	0.0795132	-4.546	5.46745e-06	5.30896e-05	3232.51	3284.76	2490.13	2564.56
ENSG00000147164	SNX12	627.395	-0.570429	0.12554	-4.5438	5.52494e-06	5.36154e-05	763.786	744.806	483.282	517.705
ENSG00000262814	MRPL12	67.7563	-1.36578	0.300622	-4.54317	5.5415e-06	5.37434e-05	105.597	105.96	18.7228	40.7453
ENSG00000230979	AC079250.1	311.575	-0.739699	0.162826	-4.54287	5.5493e-06	5.37865e-05	395.733	392.978	223.503	234.086
ENSG00000242265	PEG10	3400.69	0.387349	0.0852924	4.54143	5.58744e-06	5.41234e-05	3125.88	2753.93	3904.87	3818.07
ENSG00000184007	PTP4A2	1764.31	0.422464	0.0930302	4.54114	5.59499e-06	5.41638e-05	1435.3	1571.91	1992.81	2057.24
ENSG00000127586	CHTF18	672.781	-0.550615	0.121266	-4.54057	5.61029e-06	5.42792e-05	814.021	793.156	538.28	545.667
ENSG00000126001	CEP250	803.903	0.536877	0.118271	4.53936	5.64248e-06	5.45361e-05	645.886	656.334	1012.2	901.19
ENSG00000273983	HIST1H3G	1776.11	-0.480612	0.105878	-4.53932	5.64366e-06	5.45361e-05	1976.62	2178.87	1337.51	1611.44
ENSG00000105559	PLEKHA4	139.541	1.01896	0.224492	4.53897	5.65286e-06	5.4592e-05	91.2442	82.299	184.887	199.732
ENSG00000136938	ANP32B	144.214	1.01237	0.223139	4.53695	5.70727e-06	5.50843e-05	94.3199	85.3852	211.801	185.351
ENSG00000134291	TMEM106C	207.957	-0.87063	0.191923	-4.53636	5.72331e-06	5.52058e-05	283.985	263.357	146.272	138.214
ENSG00000165804	ZNF219	1024.09	-0.514749	0.11356	-4.53284	5.81968e-06	5.61016e-05	1165.67	1256.09	775.825	898.793
ENSG00000078018	MAP2	770.129	0.553087	0.122022	4.53269	5.82365e-06	5.61061e-05	667.416	571.978	927.948	913.174
ENSG00000157593	SLC35B2	439.546	-0.690916	0.152462	-4.53172	5.85049e-06	5.63308e-05	605.903	489.679	335.84	326.761
ENSG00000121089	NACA3P	776.692	-0.530579	0.117093	-4.53125	5.86348e-06	5.64219e-05	890.913	953.64	616.682	645.533
ENSG00000181555	SETD2	1543.76	0.425036	0.093862	4.52831	5.94587e-06	5.71803e-05	1333.81	1293.12	1818.45	1729.68
ENSG00000167522	ANKRD11	2887.61	0.38759	0.08561	4.5274	5.97146e-06	5.73919e-05	2636.86	2355.81	3271.81	3285.99
ENSG00000127022	CANX	9795.99	-0.313842	0.0693718	-4.52406	6.06659e-06	5.82713e-05	11223	10512.7	8676.84	8771.42
ENSG00000092621	PHGDH	3373.49	-0.374695	0.0828475	-4.52271	6.10536e-06	5.86085e-05	4010.64	3619.1	2961.71	2902.5
ENSG00000101752	MIB1	2138.91	0.404196	0.0893944	4.52148	6.14077e-06	5.89131e-05	1756.19	1917.57	2383.64	2498.25
ENSG00000125354	SEPT6	693.112	0.582879	0.12893	4.52088	6.15819e-06	5.90448e-05	499.28	600.783	851.886	820.498
ENSG00000154134	ROBO3	93.2659	1.18515	0.262169	4.52057	6.16734e-06	5.90972e-05	56.3869	45.2644	125.209	146.204
ENSG00000133136	GNG5P2	64.3458	1.33242	0.294759	4.52037	6.17305e-06	5.91166e-05	30.7565	28.8046	112.337	85.4852
ENSG00000100304	TTLL12	1982.88	-0.411225	0.0910267	-4.51763	6.25361e-06	5.98523e-05	2163.21	2374.33	1667.5	1726.48
ENSG00000118965	WDR35	698.24	0.545554	0.120797	4.5163	6.29283e-06	6.01916e-05	544.39	583.294	831.993	833.281
ENSG00000156970	BUB1B	1706.14	0.433263	0.0959736	4.51439	6.34984e-06	6.07007e-05	1359.44	1534.88	1957.7	1972.55
ENSG00000105393	BABAM1	245.958	-0.809436	0.179496	-4.50951	6.49786e-06	6.20786e-05	305.514	330.225	175.526	172.568
ENSG00000226608	FTLP3	859.049	-1.2325	0.273385	-4.5083	6.53495e-06	6.23958e-05	1569.61	973.186	438.815	454.59
ENSG00000197905	TEAD4	466.555	-0.636924	0.141536	-4.50007	6.79301e-06	6.48211e-05	550.541	594.61	346.371	374.697
ENSG00000176087	SLC35A4	698.68	-0.607534	0.135019	-4.4996	6.80805e-06	6.49258e-05	949.35	748.921	549.982	546.466
ENSG00000160294	MCM3AP	1751.3	-0.413454	0.0919093	-4.4985	6.84351e-06	6.52252e-05	2078.11	1930.94	1516.55	1479.61
ENSG00000100280	AP1B1	1187.01	-0.468452	0.104185	-4.49634	6.91322e-06	6.58504e-05	1408.65	1357.93	939.649	1041.8
ENSG00000174903	RAB1B	853.939	-0.54274	0.120725	-4.49567	6.93518e-06	6.60079e-05	1007.79	1029.77	627.213	750.992
ENSG00000185122	HSF1	587.194	-0.573566	0.127584	-4.49558	6.938e-06	6.60079e-05	708.424	704.685	458.708	476.96
ENSG00000243964	RPL23AP65	85.9555	-1.21305	0.26989	-4.49459	6.97042e-06	6.62769e-05	131.228	122.42	37.4456	52.7292
ENSG00000125844	RRBP1	2650.83	0.364217	0.0810416	4.49419	6.98348e-06	6.63617e-05	2337.49	2288.94	3027.24	2949.64
ENSG00000103024	NME3	102.842	-1.15952	0.258018	-4.49396	6.991e-06	6.63937e-05	132.253	165.627	47.9771	65.512
ENSG00000138658	ZGRF1	582.334	0.577784	0.12858	4.49356	7.00429e-06	6.64805e-05	451.095	475.277	710.295	692.67
ENSG00000260260	SNHG19	94.5363	-1.16757	0.259841	-4.49342	7.0087e-06	6.6483e-05	125.076	149.167	47.9771	55.9249
ENSG00000118058	KMT2A	2565.29	0.38197	0.0850274	4.49232	7.04513e-06	6.6789e-05	2257.53	2186.07	3023.73	2793.85
ENSG00000088325	TPX2	3139.87	0.356686	0.0794232	4.49095	7.0905e-06	6.71793e-05	2689.14	2807.42	3594.77	3468.14
ENSG00000100097	LGALS1	91.482	-1.17315	0.261281	-4.48999	7.12256e-06	6.74432e-05	139.429	126.535	45.6368	54.3271
ENSG00000117335	CD46	932.168	0.495354	0.110346	4.48912	7.15191e-06	6.7681e-05	737.13	802.415	1090.6	1098.52
ENSG00000182389	CACNB4	63.1286	1.37994	0.307662	4.48524	7.28332e-06	6.8884e-05	16.4035	38.0633	102.975	95.0723
ENSG00000070756	PABPC1	5988.17	0.430341	0.0959601	4.48458	7.30578e-06	6.90555e-05	5675.6	4494.55	6832.64	6949.87
ENSG00000170855	TRIAP1	361.425	-0.707014	0.157686	-4.48368	7.33665e-06	6.93064e-05	437.767	469.104	250.417	288.413
ENSG00000139697	SBNO1	1507.49	0.418001	0.0932462	4.48277	7.36812e-06	6.95627e-05	1305.1	1268.43	1728.35	1728.08
ENSG00000136527	TRA2B	3104.65	0.402516	0.0898009	4.48232	7.38368e-06	6.96685e-05	2467.69	2866.06	3613.5	3471.34
ENSG00000140992	PDPK1	454.557	-0.631007	0.140822	-4.48088	7.43342e-06	7.00966e-05	570.02	543.173	348.712	356.322
ENSG00000261278	RP11-430C1.2	32.8515	1.51851	0.338901	4.4807	7.4397e-06	7.01144e-05	10.2522	10.2874	57.3385	53.5281
ENSG00000251188	RP11-478C6.6	12.3246	-1.54086	0.343991	-4.47936	7.48654e-06	7.05144e-05	23.58	25.7184	0	0
ENSG00000198933	TBKBP1	284.13	-0.770057	0.171923	-4.4791	7.49601e-06	7.05621e-05	387.532	338.455	203.61	206.922
ENSG00000011009	LYPLA2	606.89	-0.577911	0.129035	-4.47871	7.50963e-06	7.06488e-05	764.811	696.455	497.324	468.97
ENSG00000119559	C19orf25	399.603	-0.68167	0.152269	-4.47676	7.57858e-06	7.12555e-05	503.381	491.736	277.331	325.962
ENSG00000130881	LRP3	353.206	-0.692131	0.15464	-4.47577	7.6136e-06	7.15428e-05	437.767	443.386	265.629	266.043
ENSG00000181350	LRRC75A	144.378	1.01578	0.226991	4.47498	7.64198e-06	7.17674e-05	100.471	79.2128	183.717	214.113
ENSG00000155254	MARVELD1	614.572	-0.577566	0.129093	-4.47403	7.67573e-06	7.20421e-05	754.559	727.317	458.708	517.705
ENSG00000142408	CACNG8	167.92	0.965036	0.215804	4.47182	7.75572e-06	7.27502e-05	93.2946	122.42	241.056	214.911
ENSG00000092051	JPH4	1005.39	0.542611	0.121384	4.4702	7.81459e-06	7.32595e-05	719.702	906.318	1177.19	1218.36
ENSG00000184887	BTBD6	186.816	-0.898079	0.200957	-4.46901	7.85825e-06	7.36257e-05	258.354	237.638	132.23	119.04
ENSG00000178209	PLEC	2141.1	-0.414647	0.0928434	-4.46609	7.96621e-06	7.45936e-05	2562.01	2344.49	1738.88	1919.02
ENSG00000137200	CMTR1	445.387	-0.641119	0.143583	-4.46515	8.00123e-06	7.48777e-05	531.062	563.748	328.819	357.919
ENSG00000265107	GJA5	52.9897	1.36914	0.306664	4.46462	8.02107e-06	7.50195e-05	22.5547	23.661	84.2525	81.4906
ENSG00000119681	LTBP2	55.3666	-1.41804	0.317678	-4.46378	8.05267e-06	7.52711e-05	114.824	61.7242	25.7438	19.1743
ENSG00000141431	ASXL3	48.3091	1.40087	0.313846	4.46357	8.06045e-06	7.52972e-05	20.5043	19.546	74.8911	78.2949
ENSG00000185900	POMK	421.813	-0.666767	0.14939	-4.46327	8.07171e-06	7.52972e-05	547.465	497.909	300.735	341.142
ENSG00000117859	OSBPL9	839.833	0.502114	0.1125	4.46325	8.07249e-06	7.52972e-05	697.147	685.139	1006.35	970.697
ENSG00000181019	NQO1	683.811	-1.19004	0.266634	-4.46321	8.07427e-06	7.52972e-05	1208.73	789.042	345.201	392.273
ENSG00000064666	CNN2	5503.54	-0.354496	0.0794302	-4.46299	8.08252e-06	7.53302e-05	6541.9	5828.83	4755.59	4887.84
ENSG00000052126	PLEKHA5	989.596	0.481174	0.107866	4.46084	8.16393e-06	7.60447e-05	790.441	853.852	1159.64	1154.45
ENSG00000166326	TRIM44	1149.24	0.472438	0.105929	4.45996	8.19763e-06	7.63142e-05	902.19	1014.34	1357.4	1323.02
ENSG00000189143	CLDN4	51.0067	-1.3794	0.30938	-4.4586	8.2498e-06	7.67553e-05	75.866	84.3565	22.2333	21.571
ENSG00000173486	FKBP2	315.404	0.730495	0.163852	4.45827	8.26236e-06	7.68275e-05	220.421	244.839	404.88	391.474
ENSG00000171453	POLR1C	230.885	-0.819396	0.183808	-4.45789	8.27709e-06	7.69198e-05	289.111	309.65	164.994	159.785
ENSG00000206579	XKR4	85.2513	-1.19782	0.268773	-4.4566	8.32704e-06	7.73391e-05	136.354	113.161	49.1473	42.3431
ENSG00000149084	HSD17B12	1131.45	0.50206	0.112681	4.4556	8.36592e-06	7.76551e-05	863.232	1000.96	1260.28	1401.32
ENSG00000169180	XPO6	1722.07	-0.413949	0.0929642	-4.45278	8.47643e-06	7.85821e-05	2006.35	1939.17	1411.23	1531.54
ENSG00000167965	MLST8	536.183	-0.603965	0.13564	-4.4527	8.4799e-06	7.85821e-05	690.996	611.07	422.433	420.236
ENSG00000147874	HAUS6	1145.71	0.476036	0.10691	4.45268	8.48051e-06	7.85821e-05	892.963	1015.36	1321.13	1353.38
ENSG00000160957	RECQL4	561.103	-0.594822	0.133619	-4.45162	8.52267e-06	7.89271e-05	646.911	712.915	423.603	460.981
ENSG00000148143	ZNF462	4353.81	0.349833	0.0785908	4.45132	8.53438e-06	7.89886e-05	3689.75	3952.41	5043.45	4729.65
ENSG00000159199	ATP5G1	215.881	-0.853664	0.191783	-4.4512	8.53918e-06	7.89886e-05	260.405	305.535	149.782	147.802
ENSG00000179387	ELMOD2	502.362	0.61213	0.137604	4.4485	8.64715e-06	7.99004e-05	374.204	412.524	597.959	624.761
ENSG00000170624	SGCD	20.1542	-1.57389	0.353804	-4.44849	8.64773e-06	7.99004e-05	46.1347	27.7759	3.51052	3.19571
ENSG00000160326	SLC2A6	314.442	-0.74255	0.16698	-4.44694	8.71038e-06	8.04329e-05	367.027	430.012	225.844	234.885
ENSG00000165678	GHITM	984.265	-0.477811	0.107489	-4.44522	8.78031e-06	8.10319e-05	1160.54	1139.84	792.208	844.466
ENSG00000185222	WBP5	642.425	0.57464	0.129296	4.44438	8.81462e-06	8.13017e-05	474.675	548.317	795.718	750.992
ENSG00000167447	SMG8	372.487	-0.675929	0.152137	-4.44289	8.87579e-06	8.18187e-05	458.271	467.047	273.821	290.81
ENSG00000124688	MAD2L1BP	266.948	-0.777454	0.175007	-4.44241	8.89576e-06	8.19557e-05	323.968	360.058	187.228	196.536
ENSG00000162063	CCNF	1087.95	-0.458036	0.103113	-4.44206	8.9101e-06	8.20406e-05	1245.64	1280.78	901.034	924.359
ENSG00000248605	CTD-2306M5.1	86.4443	1.22572	0.276211	4.43763	9.09534e-06	8.36981e-05	38.9582	50.4081	150.952	105.458
ENSG00000172409	CLP1	267.738	-0.806152	0.18169	-4.43695	9.12417e-06	8.39151e-05	369.078	324.052	168.505	209.319
ENSG00000196792	STRN3	633.607	0.558073	0.125792	4.43649	9.14361e-06	8.40456e-05	489.028	527.742	774.655	743.002
ENSG00000138028	CGREF1	79.7863	1.20991	0.272785	4.43541	9.18989e-06	8.44226e-05	45.1095	39.092	113.507	121.437
ENSG00000103021	CCDC113	208.419	0.85055	0.191783	4.43496	9.20878e-06	8.45476e-05	149.682	137.851	278.501	267.641
ENSG00000213763	ACTBP2	580.481	-0.581128	0.131081	-4.43333	9.2787e-06	8.51064e-05	737.13	662.507	466.899	455.389
ENSG00000270246	RP11-701H24.8	243.861	-0.8193	0.184806	-4.4333	9.28027e-06	8.51064e-05	345.498	287.018	174.356	168.574
ENSG00000169710	FASN	13683.4	-0.341944	0.0771594	-4.43166	9.35089e-06	8.57049e-05	15069.6	15568.9	11241.9	12853.1
ENSG00000131475	VPS25	466.69	-0.617243	0.139389	-4.4282	9.50206e-06	8.70406e-05	582.323	555.518	368.605	360.316
ENSG00000103202	NME4	2219.27	0.391303	0.0883882	4.4271	9.55102e-06	8.74391e-05	1822.83	2008.1	2513.53	2532.6
ENSG00000135052	GOLM1	1917.94	0.385524	0.087098	4.42633	9.58512e-06	8.76887e-05	1653.67	1664.5	2194.08	2159.5
ENSG00000131504	DIAPH1	1190.05	-0.549686	0.124188	-4.42623	9.58924e-06	8.76887e-05	1598.31	1245.8	899.864	1016.24
ENSG00000100603	SNW1	770.848	0.51075	0.115406	4.42569	9.61334e-06	8.78555e-05	636.659	627.53	909.225	909.978
ENSG00000162407	PLPP3	439.586	-0.630443	0.142454	-4.42558	9.61845e-06	8.78555e-05	525.936	550.374	341.691	340.343
ENSG00000121073	SLC35B1	316.157	-0.715739	0.161815	-4.42321	9.72467e-06	8.8775e-05	403.935	390.92	231.694	238.08
ENSG00000116127	ALMS1	2189.04	0.37734	0.0853463	4.42129	9.81153e-06	8.95169e-05	1855.64	1944.31	2499.49	2456.7
ENSG00000147010	SH3KBP1	253.584	0.787607	0.178164	4.42069	9.8384e-06	8.9711e-05	189.665	172.828	334.67	317.174
ENSG00000198625	MDM4	1083.18	0.462738	0.104692	4.42	9.86989e-06	8.99469e-05	933.972	879.57	1284.85	1234.34
ENSG00000113141	IK	435.703	0.635662	0.143854	4.4188	9.92494e-06	9.03972e-05	341.397	333.311	516.047	552.059
ENSG00000105325	FZR1	390.844	-0.657986	0.148922	-4.41834	9.94616e-06	9.05389e-05	491.078	474.248	296.054	301.994
ENSG00000128422	KRT17	22.4857	-1.56298	0.353846	-4.41712	1.00026e-05	9.1001e-05	51.2608	30.8621	7.02104	0.798927
ENSG00000108960	MMD	384.186	0.706083	0.159864	4.41678	1.00184e-05	9.1093e-05	253.228	320.966	470.41	492.139
ENSG00000163597	SNHG16	3240.39	-0.374886	0.084929	-4.41411	1.01425e-05	9.21686e-05	3480.61	3851.59	2727.67	2901.7
ENSG00000105726	ATP13A1	836.535	-0.495714	0.112313	-4.4137	1.0162e-05	9.22941e-05	988.308	977.3	679.871	700.659
ENSG00000112893	MAN2A1	1428.38	-0.417915	0.094699	-4.41309	1.01906e-05	9.25015e-05	1613.69	1661.41	1221.66	1216.77
ENSG00000184208	C22orf46	202.203	0.875892	0.198547	4.41152	1.02647e-05	9.31209e-05	139.429	134.765	292.543	242.075
ENSG00000018625	ATP1A2	1954.63	0.902366	0.204664	4.40902	1.03839e-05	9.41493e-05	1102.11	1511.22	2659.8	2545.38
ENSG00000108465	CDK5RAP3	509.893	0.598648	0.135828	4.40741	1.04614e-05	9.47983e-05	418.288	384.748	621.362	615.174
ENSG00000125733	TRIP10	548.863	0.575512	0.130605	4.40652	1.05043e-05	9.51326e-05	434.692	439.271	659.978	661.512
ENSG00000145860	RNF145	641.478	-0.570538	0.129514	-4.40521	1.05681e-05	9.56569e-05	735.08	808.588	479.771	542.472
ENSG00000005073	HOXA11	12.3184	-1.51005	0.342859	-4.40429	1.0613e-05	9.60082e-05	30.7565	18.5173	0	0
ENSG00000116991	SIPA1L2	497.789	0.709433	0.161172	4.40173	1.07392e-05	9.70954e-05	439.818	302.449	622.532	626.359
ENSG00000026025	VIM	3271.03	-0.357053	0.0811309	-4.40096	1.07775e-05	9.7387e-05	3802.53	3557.37	2787.35	2936.86
ENSG00000108298	RPL19	4910.88	-0.331707	0.0754268	-4.39773	1.09389e-05	9.8738e-05	5279.86	5679.66	4305.07	4378.92
ENSG00000212664	RP11-592N21.1	404.851	0.668104	0.151921	4.39772	1.09394e-05	9.8738e-05	282.96	333.311	510.196	492.938
ENSG00000152137	HSPB8	88.8784	-1.17054	0.266177	-4.3976	1.09456e-05	9.87387e-05	144.555	114.19	45.6368	51.1313
ENSG00000105427	CNFN	72.1159	1.28233	0.291655	4.39675	1.09883e-05	9.90683e-05	24.6052	45.2644	112.337	106.257
ENSG00000132718	SYT11	850.193	-0.505401	0.114984	-4.39542	1.10561e-05	9.96228e-05	986.258	1015.36	736.039	663.11
ENSG00000128512	DOCK4	346.115	0.689587	0.156898	4.39513	1.10708e-05	9.96991e-05	260.405	261.299	417.752	445.002
ENSG00000174276	ZNHIT2	59.8004	-1.31181	0.298537	-4.39413	1.11218e-05	0.000100102	88.1686	95.6726	23.4035	31.9571
ENSG00000132017	DCAF15	566.587	-0.576684	0.131258	-4.39351	1.11535e-05	0.000100332	676.642	689.254	428.284	472.166
ENSG00000175931	UBE2O	1374.78	-0.419648	0.0955552	-4.39168	1.12478e-05	0.000101123	1562.43	1591.46	1177.19	1168.03
ENSG00000162430	SEPN1	1532.88	0.42832	0.0975645	4.39012	1.13286e-05	0.000101792	1361.49	1244.77	1706.11	1819.16
ENSG00000244485	RPL18P13	47.8045	1.38145	0.314703	4.38968	1.13516e-05	0.000101942	18.4539	21.6035	76.0613	75.0992
ENSG00000105971	CAV2	33.4926	-1.51395	0.344939	-4.38904	1.13854e-05	0.000102188	65.6138	48.3507	15.2123	4.79356
ENSG00000139998	RAB15	1113.5	-0.45945	0.104691	-4.38865	1.14055e-05	0.000102311	1329.7	1258.15	901.034	965.104
ENSG00000253293	HOXA10	12.573	-1.50285	0.342472	-4.38824	1.14269e-05	0.000102446	33.8321	16.4598	0	0
ENSG00000182544	MFSD5	188.773	-0.87007	0.19855	-4.38212	1.17528e-05	0.000105308	255.279	242.782	125.209	131.823
ENSG00000146757	ZNF92	713.843	0.550741	0.125715	4.38087	1.18207e-05	0.000105857	527.986	621.357	864.758	841.27
ENSG00000103978	TMEM87A	303.715	-0.72403	0.165283	-4.38054	1.18383e-05	0.000105956	393.683	371.374	231.694	218.107
ENSG00000169679	BUB1	2504.61	0.424956	0.0970554	4.37849	1.19506e-05	0.000106901	1944.83	2316.72	2973.41	2783.46
ENSG00000226976	COX6A1P2	723.103	0.535406	0.122428	4.37325	1.22413e-05	0.000109441	583.348	590.495	808.59	909.978
ENSG00000096872	IFT74	174.581	0.915764	0.209457	4.37209	1.23062e-05	0.000109959	102.522	128.592	238.715	228.493
ENSG00000138738	PRDM5	324.682	0.740634	0.169446	4.37092	1.23727e-05	0.000110491	213.245	262.328	436.475	386.681
ENSG00000100220	RTCB	1107.76	-0.462331	0.105779	-4.37072	1.23835e-05	0.000110526	1229.23	1345.59	947.841	908.38
ENSG00000145741	BTF3	2284.57	0.37674	0.0862066	4.3702	1.24135e-05	0.000110732	1911	2055.42	2617.68	2554.17
ENSG00000178105	DDX10	599.152	0.579526	0.132618	4.36988	1.24316e-05	0.000110832	453.145	497.909	766.464	679.088
ENSG00000254726	MEX3A	2159.84	0.38124	0.0872479	4.36962	1.24463e-05	0.000110892	1941.76	1801.32	2466.73	2429.54
ENSG00000164741	DLC1	82.256	-1.18764	0.271801	-4.36952	1.24522e-05	0.000110892	131.228	110.075	39.7859	47.9356
ENSG00000198794	SCAMP5	550.773	-0.598908	0.13708	-4.36906	1.24785e-05	0.000111064	711.5	625.472	410.731	455.389
ENSG00000196376	SLC35F1	291.391	0.767559	0.175714	4.36823	1.25256e-05	0.000111422	184.539	236.61	372.115	372.3
ENSG00000130768	SMPDL3B	608.977	-0.56184	0.128713	-4.36506	1.27087e-05	0.000112988	692.021	768.467	483.282	492.139
ENSG00000165959	CLMN	116.245	1.09612	0.251303	4.36173	1.2904e-05	0.000114661	64.5886	69.9541	195.419	135.019
ENSG00000232176	RP11-146N23.1	66.3698	-1.25558	0.28794	-4.36055	1.29734e-05	0.000115214	104.572	94.6438	35.1052	31.1582
ENSG00000105887	MTPN	1600.91	-0.39773	0.091298	-4.3564	1.32221e-05	0.000117357	1815.66	1832.18	1378.46	1377.35
ENSG00000177302	TOP3A	582.697	-0.565313	0.129789	-4.35562	1.3269e-05	0.000117708	682.794	714.972	485.622	447.399
ENSG00000126768	TIMM17B	576.455	0.592441	0.136089	4.35333	1.34085e-05	0.00011888	418.288	492.765	669.339	725.426
ENSG00000131462	TUBG1	693.387	0.528	0.121325	4.35196	1.34928e-05	0.000119561	547.465	580.208	841.355	804.52
ENSG00000174547	MRPL11	576.755	-0.567153	0.130391	-4.34965	1.36358e-05	0.000120761	682.794	703.656	438.815	481.753
ENSG00000165566	AMER2	41.3952	1.41683	0.325767	4.34921	1.36629e-05	0.000120934	18.4539	13.3736	69.0402	64.7131
ENSG00000128159	TUBGCP6	571.006	-0.562183	0.129291	-4.34819	1.37268e-05	0.0001214	675.617	694.398	445.836	468.171
ENSG00000171649	ZIK1	671.113	-0.54882	0.12622	-4.34812	1.37307e-05	0.0001214	767.887	836.363	511.366	568.836
ENSG00000148843	PDCD11	2252.45	-0.371252	0.0854025	-4.34709	1.37959e-05	0.000121909	2483.07	2605.79	1996.32	1924.62
ENSG00000158715	SLC45A3	223.564	-0.812199	0.186857	-4.34663	1.38244e-05	0.000122094	274.758	304.506	156.803	158.188
ENSG00000156482	RPL30	3274.65	-0.422569	0.0973005	-4.34293	1.40593e-05	0.0001241	3375.01	4145.81	2746.4	2831.4
ENSG00000111554	MDM1	142.648	0.962654	0.221801	4.34017	1.42371e-05	0.000125601	91.2442	91.5576	202.44	185.351
ENSG00000109089	CDR2L	427.693	-0.628536	0.144824	-4.34001	1.42477e-05	0.000125625	539.264	508.196	322.968	340.343
ENSG00000005175	RPAP3	549.364	0.572665	0.132076	4.33587	1.45183e-05	0.00012794	435.717	439.271	685.722	636.745
ENSG00000196072	BLOC1S2	321.545	-0.715742	0.165132	-4.33436	1.46185e-05	0.000128752	432.641	376.518	229.354	247.667
ENSG00000006468	ETV1	1389.63	0.461422	0.106471	4.33377	1.46577e-05	0.000129026	1068.27	1259.17	1665.16	1565.9
ENSG00000131652	THOC6	239.2	-0.781613	0.180408	-4.33248	1.47442e-05	0.000129717	307.565	306.564	168.505	174.166
ENSG00000162601	MYSM1	1199.62	0.432701	0.0999465	4.32933	1.49566e-05	0.000131513	1028.29	1006.11	1399.53	1364.57
ENSG00000180879	SSR4	372.366	-0.658302	0.152112	-4.32773	1.50654e-05	0.000132397	448.019	472.19	280.842	288.413
ENSG00000112379	ARFGEF3	1195.98	-0.49002	0.113248	-4.32697	1.51173e-05	0.00013278	1534.75	1269.46	1012.2	967.501
ENSG00000174437	ATP2A2	3694.75	-0.328563	0.0759485	-4.32612	1.51755e-05	0.000133219	4153.15	4085.12	3217.98	3322.74
ENSG00000070061	IKBKAP	620.664	-0.539041	0.124622	-4.32541	1.52246e-05	0.000133491	740.206	737.605	505.515	499.33
ENSG00000102290	PCDH11X	287.696	0.762056	0.176185	4.32533	1.52306e-05	0.000133491	200.942	215.006	404.88	329.957
ENSG00000144589	STK11IP	232.314	-0.789434	0.182515	-4.32531	1.52316e-05	0.000133491	294.237	303.478	166.165	165.378
ENSG00000063244	U2AF2	2236.91	-0.370145	0.0855901	-4.32463	1.52791e-05	0.000133834	2508.7	2546.12	1887.49	2005.31
ENSG00000148985	PGAP2	360.358	-0.670557	0.155089	-4.32369	1.53439e-05	0.000134328	455.196	439.271	260.949	286.016
ENSG00000099795	NDUFB7	451.758	-0.630528	0.14586	-4.32282	1.5405e-05	0.00013479	543.364	564.777	321.798	377.094
ENSG00000138722	MMRN1	54.9516	1.31602	0.304475	4.32224	1.54451e-05	0.000135067	23.58	26.7472	78.4016	91.0777
ENSG00000235776	AC000089.3	58.8557	-1.29011	0.298521	-4.32168	1.54849e-05	0.000135341	82.0173	97.73	26.914	28.7614
ENSG00000144867	SRPRB	414.539	-0.635491	0.147084	-4.32062	1.55595e-05	0.000135918	524.911	492.765	308.926	331.555
ENSG00000277877	RP11-11N7.5	32.1472	1.47196	0.3408	4.31912	1.5665e-05	0.000136765	8.20173	12.3448	58.5087	49.5335
ENSG00000136231	IGF2BP3	2872.29	0.342716	0.0793555	4.31874	1.56923e-05	0.000136929	2559.96	2496.75	3219.15	3213.29
ENSG00000206053	HN1L	2977.65	-0.343267	0.0794946	-4.31812	1.57362e-05	0.000137237	3263.26	3406.15	2624.7	2616.49
ENSG00000198355	PIM3	264.233	-0.748946	0.173517	-4.31627	1.58689e-05	0.000138319	339.346	332.282	189.568	195.737
ENSG00000175220	ARHGAP1	625.823	-0.598731	0.138727	-4.31588	1.58966e-05	0.000138485	845.803	672.794	479.771	504.922
ENSG00000182149	IST1	1291.44	-0.432863	0.100309	-4.31531	1.5938e-05	0.000138771	1436.33	1537.96	1125.71	1065.77
ENSG00000162512	SDC3	1007.99	0.46092	0.106848	4.31377	1.60491e-05	0.000139662	817.097	872.369	1158.47	1184.01
ENSG00000124942	AHNAK	294.424	-0.763207	0.176945	-4.31325	1.60871e-05	0.000139917	415.212	335.368	228.184	198.933
ENSG00000063241	ISOC2	362.462	-0.703761	0.163167	-4.31312	1.60964e-05	0.000139922	403.935	504.081	274.991	266.842
ENSG00000279800	BCLAF1P2	791.386	0.511519	0.118639	4.31156	1.62105e-05	0.000140837	608.978	688.225	925.607	942.734
ENSG00000033800	PIAS1	624.028	0.549337	0.127426	4.31101	1.62508e-05	0.000141111	530.037	475.277	745.401	745.399
ENSG00000166337	TAF10	437.52	0.633697	0.147	4.31087	1.62612e-05	0.000141124	314.741	362.116	552.322	520.901
ENSG00000167637	ZNF283	18.9689	1.5243	0.353832	4.30799	1.64746e-05	0.000142899	4.10086	2.05747	40.9561	28.7614
ENSG00000196323	ZBTB44	2218.09	0.411391	0.0955239	4.30668	1.65726e-05	0.000143671	1756.19	2038.96	2616.51	2460.7
ENSG00000214413	BBIP1	152.676	0.936745	0.217535	4.30618	1.661e-05	0.000143917	92.2694	106.989	198.93	212.515
ENSG00000204120	GIGYF2	1345.97	0.420318	0.0976211	4.30561	1.66529e-05	0.000144211	1170.8	1123.38	1579.73	1509.97
ENSG00000112159	MDN1	3838.43	0.356579	0.0828213	4.30541	1.6668e-05	0.000144264	3206.88	3511.08	4482.94	4152.82
ENSG00000167508	MVD	960.26	-0.51181	0.118883	-4.30516	1.66863e-05	0.000144344	1068.27	1201.57	724.337	846.863
ENSG00000170540	ARL6IP1	1843.6	-0.387467	0.0900128	-4.30458	1.67301e-05	0.000144645	2029.93	2158.29	1571.54	1614.63
ENSG00000160877	NACC1	3163.78	-0.352879	0.0820071	-4.30303	1.68475e-05	0.000145581	3634.39	3476.1	2664.49	2880.13
ENSG00000115504	EHBP1	562.727	0.559391	0.130048	4.30143	1.69698e-05	0.000146504	459.297	443.386	661.148	687.077
ENSG00000226950	DANCR	1537.02	-0.469313	0.109107	-4.3014	1.69726e-05	0.000146504	1629.07	1954.6	1215.81	1348.59
ENSG00000163032	VSNL1	292.56	0.740066	0.172094	4.30035	1.70527e-05	0.000147116	198.892	229.408	392.008	349.93
ENSG00000167378	IRGQ	1230.2	-0.428484	0.0996552	-4.29967	1.71054e-05	0.000147415	1448.63	1381.59	1051.99	1038.61
ENSG00000154518	ATP5G3	1023.84	-0.485398	0.112892	-4.29966	1.71057e-05	0.000147415	1121.59	1277.69	813.271	882.815
ENSG00000203930	LINC00632	53.8639	1.33682	0.310981	4.29874	1.71773e-05	0.000147952	27.6808	19.546	97.1244	71.1045
ENSG00000166123	GPT2	1062.9	-0.458427	0.106655	-4.29822	1.72174e-05	0.000148218	1283.57	1184.08	913.906	870.032
ENSG00000178921	PFAS	2795.22	-0.37616	0.0875539	-4.29632	1.73656e-05	0.000149413	2984.4	3343.4	2368.43	2484.66
ENSG00000182636	NDN	250.091	-0.763909	0.177878	-4.29458	1.75027e-05	0.000150512	329.094	309.65	177.866	183.753
ENSG00000165322	ARHGAP12	932.693	0.467197	0.108795	4.29428	1.75259e-05	0.000150631	797.618	761.266	1076.56	1095.33
ENSG00000176619	LMNB2	3856.9	-0.343934	0.0802087	-4.28799	1.80301e-05	0.000154881	4197.23	4446.2	3260.1	3524.07
ENSG00000171105	INSR	1078.47	-0.441088	0.102901	-4.28652	1.81496e-05	0.000155765	1250.76	1240.66	906.885	915.571
ENSG00000185246	PRPF39	380.268	0.666349	0.155453	4.28648	1.81524e-05	0.000155765	293.212	284.96	506.685	436.214
ENSG00000165732	DDX21	5572.79	0.318948	0.0744418	4.28453	1.83129e-05	0.000157045	4776.48	5129.28	6095.43	6289.95
ENSG00000198887	SMC5	608.513	0.555252	0.129598	4.28443	1.83212e-05	0.000157045	458.271	519.512	719.657	736.611
ENSG00000170860	LSM3	594.764	0.545942	0.127446	4.28373	1.83786e-05	0.000157452	470.574	488.65	723.167	696.665
ENSG00000174748	RPL15	6190.07	0.325933	0.076117	4.282	1.85218e-05	0.000158594	5209.12	5761.96	6919.24	6869.98
ENSG00000155256	ZFYVE27	208.22	-0.822123	0.192009	-4.28169	1.85483e-05	0.000158736	257.329	283.932	148.612	143.008
ENSG00000142444	C19orf52	128.811	-1.00714	0.235246	-4.28121	1.85877e-05	0.000158989	155.833	199.575	80.742	79.0938
ENSG00000116539	ASH1L	832.64	0.490859	0.114669	4.28065	1.86349e-05	0.000159307	698.172	677.938	1015.71	938.74
ENSG00000100526	CDKN3	132.195	0.977133	0.228275	4.28051	1.86465e-05	0.000159321	87.1434	80.2415	187.228	174.166
ENSG00000204160	ZDHHC18	447.162	-0.626842	0.146485	-4.27924	1.87536e-05	0.000160151	565.919	529.8	320.628	372.3
ENSG00000144043	TEX261	307.939	-0.73425	0.171592	-4.27904	1.87698e-05	0.000160204	430.591	348.742	222.333	230.091
ENSG00000204628	GNB2L1	11181	-0.312313	0.0730067	-4.27786	1.88696e-05	0.00016097	11799.2	13001.2	9793.18	10130.4
ENSG00000041802	LSG1	906.39	-0.471146	0.110148	-4.27738	1.89105e-05	0.000161232	1067.25	1047.25	733.699	777.356
ENSG00000003249	DBNDD1	831.258	-0.482452	0.112809	-4.27673	1.89658e-05	0.000161618	952.426	992.732	690.402	689.474
ENSG00000164684	ZNF704	213.569	0.843174	0.197236	4.27495	1.91178e-05	0.000162827	163.009	131.678	300.735	258.852
ENSG00000138081	FBXO11	568.682	0.568218	0.132947	4.27402	1.91976e-05	0.000163384	482.877	424.869	695.083	671.898
ENSG00000152193	RNF219	445.101	0.61328	0.143492	4.27395	1.92036e-05	0.000163384	333.195	362.116	557.003	528.091
ENSG00000254454	RCC2P6	482.966	-0.585495	0.136998	-4.27375	1.92216e-05	0.00016345	582.323	584.323	387.327	377.893
ENSG00000163661	PTX3	50.6556	1.32382	0.309767	4.27359	1.92353e-05	0.00016348	23.58	21.6035	80.742	76.697
ENSG00000168116	KIAA1586	389.819	0.646756	0.151404	4.27172	1.93968e-05	0.000164764	294.237	304.506	504.345	456.187
ENSG00000278771	Metazoa_SRP	3041.37	0.406898	0.0952695	4.27102	1.94578e-05	0.000165196	2356.97	2857.83	3477.76	3472.94
ENSG00000167920	TMEM99	84.7634	-1.13893	0.266839	-4.26825	1.97013e-05	0.000167174	120.975	123.448	51.4876	43.1421
ENSG00000083817	ZNF416	154.462	-0.916844	0.214927	-4.26583	1.99159e-05	0.000168905	216.321	197.518	104.145	99.8659
ENSG00000136895	GARNL3	100.672	1.12514	0.263841	4.26446	2.00388e-05	0.000169858	45.1095	67.8967	162.654	127.029
ENSG00000063176	SPHK2	618.942	-0.560981	0.13156	-4.26407	2.00735e-05	0.000170062	726.878	759.208	455.198	534.482
ENSG00000105701	FKBP8	1813.39	-0.387522	0.0908855	-4.26385	2.00938e-05	0.000170144	2135.52	1983.41	1572.71	1561.9
ENSG00000141367	CLTC	6609.55	-0.330821	0.0776051	-4.26288	2.01811e-05	0.000170793	7792.67	6953.24	5897.68	5794.62
ENSG00000217950	AC073869.20	75.7866	-1.17365	0.275432	-4.26112	2.03407e-05	0.000172053	113.799	108.017	39.7859	41.5442
ENSG00000187140	FOXD3	271.071	-0.746657	0.175275	-4.25992	2.045e-05	0.000172886	367.027	321.995	190.738	204.525
ENSG00000133706	LARS	2998.59	0.345485	0.0811128	4.25931	2.05057e-05	0.000173265	2543.56	2729.24	3372.44	3349.1
ENSG00000267185	PTP4A2P1	228.635	0.789618	0.185406	4.25886	2.05476e-05	0.000173527	158.908	166.655	307.756	281.222
ENSG00000117984	CTSD	1298.03	-1.04059	0.244431	-4.2572	2.06999e-05	0.000174721	2156.03	1468.01	737.209	830.884
ENSG00000136098	NEK3	111.798	1.03378	0.242857	4.25675	2.07416e-05	0.000174982	65.6138	69.9541	163.824	147.802
ENSG00000243759	ST13P15	280.198	0.740573	0.174028	4.25547	2.08606e-05	0.000175893	220.421	190.316	339.35	370.702
ENSG00000100578	KIAA0586	355.003	0.679657	0.159737	4.25486	2.09178e-05	0.000176282	253.228	282.903	469.24	414.643
ENSG00000116793	PHTF1	464.682	0.607856	0.142884	4.25419	2.09803e-05	0.000176716	339.346	388.863	561.683	568.836
ENSG00000135324	MRAP2	145.919	-0.931375	0.218978	-4.25327	2.10668e-05	0.000177351	195.816	197.518	91.2735	99.067
ENSG00000186480	INSIG1	1351.31	0.458567	0.10788	4.2507	2.13101e-05	0.000179305	1048.8	1219.05	1490.8	1646.59
ENSG00000115368	WDR75	1012.36	0.456424	0.107398	4.24985	2.13912e-05	0.000179892	828.374	870.312	1212.3	1138.47
ENSG00000185721	DRG1	483.131	-0.582429	0.137074	-4.249	2.14723e-05	0.00018048	581.297	585.352	376.796	389.078
ENSG00000091844	RGS17	122.968	1.0204	0.240209	4.24797	2.15718e-05	0.000181221	64.5886	86.4139	160.314	180.558
ENSG00000167969	ECI1	264	-0.748373	0.17628	-4.24536	2.18241e-05	0.000183199	353.699	316.851	200.1	185.351
ENSG00000185950	IRS2	354.023	-0.728197	0.17153	-4.2453	2.18302e-05	0.000183199	513.633	380.633	259.779	262.048
ENSG00000135966	TGFBRAP1	536.389	-0.585487	0.13793	-4.24483	2.18763e-05	0.000183491	698.172	597.696	429.454	420.236
ENSG00000112658	SRF	1305.33	-0.425095	0.100189	-4.24292	2.20631e-05	0.00018496	1566.53	1434.06	1104.64	1116.1
ENSG00000147454	SLC25A37	568.363	0.585816	0.138077	4.24269	2.20859e-05	0.000185054	463.398	435.156	747.741	627.158
ENSG00000241680	RPL31P49	35.0771	-1.41795	0.33427	-4.24194	2.21597e-05	0.000185576	56.3869	58.638	11.7017	13.5818
ENSG00000267383	CTC-260E6.6	396.917	0.627223	0.147902	4.24081	2.22714e-05	0.000186414	307.565	308.621	480.941	490.541
ENSG00000132434	LANCL2	329.297	-0.702166	0.165663	-4.23853	2.2499e-05	0.00018822	419.313	404.294	271.48	222.102
ENSG00000126457	PRMT1	3009.18	-0.365897	0.0863404	-4.23784	2.25685e-05	0.000188703	3223.28	3567.66	2533.43	2712.36
ENSG00000240950	RP11-372E1.1	361.429	-0.650112	0.153413	-4.23765	2.2587e-05	0.000188759	444.944	446.472	271.48	282.82
ENSG00000116132	PRRX1	16.5421	-1.48883	0.35141	-4.23674	2.26787e-05	0.000189332	44.0843	18.5173	1.17017	2.39678
ENSG00000114738	MAPKAPK3	740.117	-0.509591	0.120279	-4.23672	2.26806e-05	0.000189332	907.316	840.478	583.917	628.756
ENSG00000147883	CDKN2B	21.9669	-1.49533	0.352954	-4.23662	2.2691e-05	0.000189332	47.1599	30.8621	5.85087	3.99464
ENSG00000130202	PVRL2	1675.57	-0.403441	0.0952346	-4.23629	2.27245e-05	0.000189513	2007.37	1818.81	1410.06	1466.03
ENSG00000132155	RAF1	1194.08	-0.442224	0.104396	-4.23603	2.27501e-05	0.000189628	1361.49	1400.11	951.351	1063.37
ENSG00000177311	ZBTB38	313.927	0.705927	0.166654	4.23588	2.27661e-05	0.000189662	254.254	213.977	392.008	395.469
ENSG00000065029	ZNF76	306.777	-0.691817	0.163333	-4.23564	2.27907e-05	0.000189768	383.431	382.69	231.694	229.292
ENSG00000171425	ZNF581	325.137	-0.714577	0.168717	-4.23536	2.28185e-05	0.000189901	414.187	405.323	211.801	269.238
ENSG00000069998	CECR5	564.573	-0.547239	0.129247	-4.23405	2.29516e-05	0.00019091	681.769	666.622	450.517	459.383
ENSG00000061794	MRPS35	416.798	-0.631008	0.149056	-4.23337	2.30211e-05	0.000191388	512.608	510.254	298.394	345.935
ENSG00000160688	FLAD1	735.95	-0.500502	0.118375	-4.2281	2.35675e-05	0.000195829	843.753	888.829	594.448	616.772
ENSG00000133114	GPALPP1	373.357	0.662276	0.156671	4.22718	2.36642e-05	0.000196522	266.556	303.478	437.645	485.748
ENSG00000114796	KLHL24	456.855	0.626035	0.148101	4.22707	2.36754e-05	0.000196522	390.607	318.909	554.662	563.244
ENSG00000180376	CCDC66	329.416	0.68486	0.162093	4.22511	2.38825e-05	0.000198138	241.951	254.098	434.134	387.48
ENSG00000137815	RTF1	1093.28	0.437753	0.103615	4.22479	2.39163e-05	0.000198316	947.299	903.231	1242.72	1279.88
ENSG00000134824	FADS2	5967.5	-0.296124	0.0701334	-4.2223	2.41818e-05	0.000200413	6613.67	6555.11	5284.5	5416.73
ENSG00000071967	CYBRD1	106.944	-1.06549	0.252375	-4.22184	2.42313e-05	0.00020072	168.135	132.707	70.2104	56.7238
ENSG00000205476	CCDC85C	536.243	-0.575636	0.136358	-4.2215	2.42681e-05	0.00020092	616.155	676.909	403.71	448.198
ENSG00000198917	C9orf114	828.329	-0.475949	0.112765	-4.22073	2.43515e-05	0.000201507	952.426	982.444	683.381	695.067
ENSG00000175707	KDF1	123.002	-1.00998	0.239323	-4.22016	2.44126e-05	0.000201909	158.908	182.087	65.5297	85.4852
ENSG00000230793	SMARCE1P5	155.478	0.907555	0.215065	4.2199	2.44409e-05	0.000202038	104.572	101.845	196.589	218.906
ENSG00000009954	BAZ1B	2966.44	0.331975	0.0786822	4.21918	2.45193e-05	0.000202581	2596.87	2647.97	3304.57	3316.35
ENSG00000177508	IRX3	20.2459	1.49184	0.353596	4.21904	2.45347e-05	0.000202604	4.10086	4.11495	30.4245	42.3431
ENSG00000102390	PBDC1	334.516	0.669172	0.158732	4.21573	2.4897e-05	0.000205385	246.052	262.328	414.241	415.442
ENSG00000140521	POLG	618.914	-0.550391	0.130557	-4.21573	2.48971e-05	0.000205385	792.492	687.197	492.643	503.324
ENSG00000204842	ATXN2	489.277	0.582673	0.1383	4.2131	2.51887e-05	0.000207639	394.708	381.662	566.364	614.375
ENSG00000103549	RNF40	1172.45	-0.427435	0.101455	-4.21303	2.51963e-05	0.000207639	1310.23	1386.74	998.158	994.664
ENSG00000179364	PACS2	728.003	-0.500013	0.118704	-4.21227	2.52813e-05	0.000208233	851.954	862.082	580.406	617.571
ENSG00000187555	USP7	1956.98	0.379429	0.090093	4.21153	2.53647e-05	0.000208812	1710.06	1681.99	2309.92	2125.95
ENSG00000116661	FBXO2	269.208	-0.740062	0.175765	-4.21052	2.54781e-05	0.000209638	366.002	316.851	194.249	199.732
ENSG00000172270	BSG	4145.78	-0.326268	0.0775349	-4.20801	2.57625e-05	0.000211869	4533.5	4705.44	3544.46	3799.7
ENSG00000143387	CTSK	62.2387	1.23885	0.294442	4.20745	2.58269e-05	0.00021229	33.8321	27.7759	99.4648	87.882
ENSG00000143418	CERS2	1234.83	-0.415096	0.0986887	-4.20612	2.59795e-05	0.000213435	1402.5	1426.86	1060.18	1049.79
ENSG00000125885	MCM8	726.1	0.512317	0.121815	4.20569	2.60291e-05	0.000213732	570.02	618.271	894.013	822.096
ENSG00000131148	EMC8	336.799	-0.665528	0.158252	-4.2055	2.60502e-05	0.000213796	418.288	415.61	265.629	247.667
ENSG00000176971	FIBIN	22.7906	-1.47864	0.351776	-4.20335	2.62995e-05	0.000215695	44.0843	36.0058	4.68069	6.39142
ENSG00000144395	CCDC150	213.256	0.843003	0.200559	4.20327	2.63085e-05	0.000215695	161.984	131.678	310.096	249.265
ENSG00000018189	RUFY3	297.128	0.703654	0.167446	4.20227	2.64252e-05	0.000216541	233.749	209.862	368.605	376.295
ENSG00000167863	ATP5H	452.241	-0.602996	0.143528	-4.20124	2.65461e-05	0.00021742	561.818	535.972	375.626	335.549
ENSG00000232917	HSPE1P6	71.2057	1.18472	0.282238	4.1976	2.69758e-05	0.000220826	39.9834	34.9771	109.996	99.8659
ENSG00000170955	PRKCDBP	236.121	-0.814525	0.194131	-4.19574	2.71981e-05	0.000222532	262.455	350.799	162.654	168.574
ENSG00000136504	KAT7	2388.84	0.398362	0.0949647	4.19484	2.7306e-05	0.000223302	1885.37	2225.16	2694.91	2749.91
ENSG00000102144	PGK1	2562.32	-0.35977	0.0857736	-4.19441	2.73586e-05	0.000223617	2796.79	2970.99	2322.79	2158.7
ENSG00000235554	AC005822.1	366.842	-0.654607	0.156131	-4.19268	2.75682e-05	0.000225216	435.717	471.162	263.289	297.201
ENSG00000215835	RP11-9L18.2	1305.21	0.418548	0.0998685	4.19099	2.77738e-05	0.00022678	1088.78	1136.75	1551.65	1443.66
ENSG00000099860	GADD45B	57.9738	-1.29233	0.308574	-4.18807	2.81338e-05	0.00022957	111.749	66.8679	26.914	26.3646
ENSG00000226549	SCDP1	586.133	0.538609	0.12861	4.18792	2.81526e-05	0.00022957	486.978	461.903	682.211	713.442
ENSG00000110046	ATG2A	345.728	-0.662859	0.158281	-4.18787	2.81586e-05	0.00022957	446.994	408.409	272.65	254.858
ENSG00000162409	PRKAA2	258.403	0.744097	0.177758	4.186	2.83909e-05	0.000231346	192.741	184.144	347.542	309.185
ENSG00000148677	ANKRD1	168.509	-0.975422	0.233032	-4.18579	2.84177e-05	0.000231447	286.035	174.885	107.656	105.458
ENSG00000106948	AKNA	996.098	0.442232	0.105661	4.18539	2.84673e-05	0.000231733	844.778	837.392	1154.96	1147.26
ENSG00000122824	NUDT10	284.98	0.707657	0.169127	4.18419	2.86191e-05	0.000232765	208.119	216.035	367.435	348.332
ENSG00000233383	RP11-324F21.1	17.2977	-1.47936	0.353562	-4.18415	2.86232e-05	0.000232765	36.9078	26.7472	2.34035	3.19571
ENSG00000004777	ARHGAP33	213.061	0.821838	0.196494	4.1825	2.88322e-05	0.000234345	130.202	167.684	269.14	285.217
ENSG00000104907	TRMT1	568.998	-0.539388	0.129057	-4.17944	2.9223e-05	0.000237401	690.996	664.564	461.048	459.383
ENSG00000226361	TERF1P5	364.559	0.647184	0.154863	4.17908	2.92691e-05	0.000237656	266.556	293.19	459.878	438.611
ENSG00000234558	API5P1	531.372	0.557031	0.133331	4.1778	2.94336e-05	0.000238871	440.843	411.495	643.596	629.555
ENSG00000112308	C6orf62	1750.99	-0.373578	0.089429	-4.17737	2.94899e-05	0.000239152	1952.01	2008.1	1525.91	1517.96
ENSG00000146826	C7orf43	121.436	-0.983464	0.23543	-4.17731	2.94982e-05	0.000239152	170.186	162.541	81.9122	71.1045
ENSG00000112304	ACOT13	500.811	0.582141	0.139364	4.17714	2.95201e-05	0.000239208	423.414	370.345	616.682	592.804
ENSG00000163545	NUAK2	204.059	-0.858903	0.205629	-4.17696	2.95429e-05	0.000239272	308.59	228.38	147.442	131.823
ENSG00000182108	DEXI	177.092	-0.853616	0.20439	-4.17641	2.96142e-05	0.000239728	236.825	229.408	113.507	128.627
ENSG00000110400	PVRL1	1909.09	-0.380545	0.0911332	-4.17571	2.97064e-05	0.000240353	2253.42	2072.91	1687.39	1622.62
ENSG00000110172	CHORDC1	556.298	0.566922	0.135816	4.17419	2.99049e-05	0.000241837	425.465	461.903	711.466	626.359
ENSG00000139971	C14orf37	426.818	-0.599111	0.143679	-4.1698	3.04865e-05	0.000246416	523.885	512.311	332.329	338.745
ENSG00000215256	DHRS4-AS1	167.897	0.894165	0.214537	4.16787	3.07453e-05	0.000248382	98.4207	125.506	237.545	210.118
ENSG00000175221	MED16	349.296	-0.656693	0.157566	-4.16774	3.07636e-05	0.000248405	449.045	413.552	277.331	257.255
ENSG00000166477	LEO1	461.919	0.602866	0.144674	4.16708	3.08532e-05	0.000249002	333.195	391.949	561.683	560.847
ENSG00000249489	GAPDHP70	104.385	-1.04081	0.249876	-4.16532	3.10922e-05	0.000250805	152.757	139.908	56.1683	68.7077
ENSG00000127054	CPSF3L	801.175	-0.473498	0.11369	-4.16482	3.11598e-05	0.000251224	937.047	933.065	663.488	671.099
ENSG00000149428	HYOU1	4059.6	-0.310162	0.0745083	-4.16279	3.14385e-05	0.000253343	4517.1	4480.15	3675.52	3565.61
ENSG00000173599	PC	409.82	-0.629858	0.151312	-4.16265	3.14577e-05	0.00025337	541.314	462.932	319.457	315.576
ENSG00000072274	TFRC	1705.57	-0.392467	0.0942911	-4.16229	3.15071e-05	0.000253641	1980.72	1902.14	1400.7	1538.73
ENSG00000074842	MYDGF	126.36	-0.982516	0.236169	-4.16022	3.17941e-05	0.000255823	156.858	189.288	86.5929	72.7024
ENSG00000049656	CLPTM1L	329.199	-0.665434	0.160019	-4.15847	3.20383e-05	0.000257658	403.935	412.524	239.886	260.45
ENSG00000185591	SP1	2839.75	0.333761	0.0803142	4.1557	3.243e-05	0.000260677	2507.68	2508.06	3240.21	3103.03
ENSG00000110958	PTGES3	2556.55	-0.342433	0.0824454	-4.15345	3.27501e-05	0.000263118	2802.94	2921.61	2283.01	2218.62
ENSG00000159423	ALDH4A1	240.829	-0.746614	0.179764	-4.15331	3.27707e-05	0.000263152	304.489	307.592	177.866	173.367
ENSG00000128309	MPST	493.507	-0.570438	0.137376	-4.15239	3.29024e-05	0.000264077	601.802	586.38	376.796	409.051
ENSG00000006744	ELAC2	903.627	-0.459719	0.110718	-4.15216	3.29347e-05	0.000264203	1014.96	1085.32	751.251	762.976
ENSG00000146830	GIGYF1	1888.01	-0.363888	0.0876449	-4.15184	3.29815e-05	0.000264315	2145.78	2112	1627.71	1666.56
ENSG00000170085	SIMC1	279.983	0.707347	0.17037	4.15184	3.29816e-05	0.000264315	216.321	200.604	349.882	353.126
ENSG00000078668	VDAC3	684.929	-0.510841	0.123044	-4.1517	3.30011e-05	0.000264339	786.341	832.249	537.11	584.016
[truncated: 58,676 more rows]

## Sheet: d14_mut_vs_wt
Gene ID	Gene Symbol	FC	Basemean	Log2FC	SE	Wald stat	p-val	p-adj	WT_d14_rep1	WT_d14_rep2	fsV33X_d14_rep1	fsV33X_d14_rep2
ENSG00000100146	SOX10	3.69452	677.428	1.88539	0.149306	12.6277	1.48616e-36	2.30785e-32	236.174	171.409	1343.86	958.269
ENSG00000250616	RP11-455F5.3	4.10162	214.922	2.03619	0.167972	12.1222	8.05864e-34	6.25713e-30	36.1798	40.7619	346.624	436.122
ENSG00000139684	ESD	2.0827	2267.28	1.05846	0.099311	10.658	1.60008e-26	8.28256e-23	1388.9	1413.08	2960.2	3306.93
ENSG00000205181	LINC00654	0.314708	83.7281	-1.66791	0.173092	-9.63597	5.63567e-22	2.18791e-18	175.874	151.55	6.48761	1.00028
ENSG00000185559	DLK1	0.592992	47790.7	-0.753916	0.0843065	-8.94256	3.80265e-19	1.01616e-15	64341.8	57193.1	33692.9	35935.1
ENSG00000144229	THSD7B	2.68682	495.785	1.4259	0.159514	8.93903	3.92617e-19	1.01616e-15	251.249	136.918	737.734	857.24
ENSG00000108001	EBF3	2.45532	291.039	1.29591	0.156714	8.26925	1.34801e-16	2.99046e-13	145.724	112.879	450.426	455.128
ENSG00000146833	TRIM4	0.39155	54.4691	-1.35273	0.166491	-8.12496	4.47523e-16	8.68698e-13	117.584	99.2917	0	1.00028
ENSG00000158887	MPZ	2.54577	204.444	1.3481	0.169124	7.97108	1.57292e-15	2.71399e-12	88.4396	58.5298	370.721	300.084
ENSG00000044524	EPHA3	2.14074	466.067	1.09811	0.138692	7.91765	2.42042e-15	3.75867e-12	249.239	271.746	695.101	648.182
ENSG00000227051	C14orf132	1.98306	2078.44	0.987727	0.125165	7.8914	2.98816e-15	4.21847e-12	1519.55	1046.22	2922.21	2825.79
ENSG00000132854	KANK4	2.49923	202.769	1.32148	0.168296	7.85215	4.08952e-15	5.29218e-12	86.4296	65.8461	370.721	288.081
ENSG00000018625	ATP1A2	0.592041	3935.26	-0.75623	0.0969855	-7.79735	6.32202e-15	7.5519e-12	4829	5233.2	2633.97	3044.85
ENSG00000077279	DCX	1.66734	2861.7	0.737548	0.0961848	7.66803	1.74661e-14	1.93737e-11	2202.95	1965.98	3723.89	3554
ENSG00000183779	ZNF703	0.483602	803.021	-1.04811	0.136892	-7.65646	1.91132e-14	1.97873e-11	1069.31	1211.36	389.257	542.152
ENSG00000162374	ELAVL4	1.98147	701.383	0.986572	0.129544	7.61571	2.6224e-14	2.5452e-11	455.263	403.438	1043.58	903.253
ENSG00000205542	TMSB4X	1.53316	14948.6	0.616507	0.0818433	7.53277	4.9675e-14	4.53767e-11	11071	12158.5	18248.7	18316.1
ENSG00000148908	RGS10	2.26583	362.518	1.18004	0.157734	7.4812	7.36462e-14	6.35362e-11	212.054	136.918	519.936	581.163
ENSG00000129538	RNASE1	2.41153	64.1273	1.26995	0.170128	7.46469	8.34972e-14	6.82435e-11	5.02498	8.36141	138.093	105.029
ENSG00000159899	NPR2	1.90192	927.323	0.927459	0.125116	7.41279	1.2367e-13	9.60237e-11	660.282	523.633	1228.01	1297.36
ENSG00000043355	ZIC2	0.577834	1971.04	-0.791272	0.106919	-7.40067	1.35503e-13	1.00201e-10	2558.72	2553.36	1257.67	1514.42
ENSG00000171786	NHLH1	1.85522	1071.81	0.891587	0.121739	7.32377	2.41102e-13	1.70185e-10	782.891	620.834	1467.13	1416.4
ENSG00000197457	STMN3	1.77416	1019.3	0.827138	0.113057	7.31614	2.55209e-13	1.7231e-10	720.582	677.274	1329.96	1349.38
ENSG00000148798	INA	1.87743	912.969	0.908759	0.125262	7.25489	4.02e-13	2.60111e-10	629.127	548.717	1345.72	1128.32
ENSG00000074416	MGLL	2.32942	180.69	1.21997	0.169606	7.19297	6.33991e-13	3.9381e-10	86.4296	58.5298	294.723	283.079
ENSG00000114115	RBP1	1.90894	588.763	0.932775	0.130209	7.16366	7.85514e-13	4.51787e-10	387.928	354.315	815.585	797.224
ENSG00000182168	UNC5C	2.30802	248.054	1.20666	0.168365	7.16691	7.67118e-13	4.51787e-10	132.659	74.2075	364.233	421.118
ENSG00000065361	ERBB3	1.97003	702.377	0.978214	0.13727	7.12622	1.03165e-12	5.72158e-10	480.388	367.902	1063.97	897.252
ENSG00000174080	CTSF	2.21744	45.0772	1.14889	0.161773	7.10187	1.23078e-12	6.37092e-10	0	1.04518	98.241	81.0227
ENSG00000109991	P2RX3	2.30023	250.376	1.20178	0.169126	7.10584	1.19596e-12	6.37092e-10	131.654	75.2527	449.499	345.097
ENSG00000162992	NEUROD1	2.23636	349.642	1.16115	0.166057	6.99248	2.7007e-12	1.35288e-09	204.014	110.789	473.596	610.171
ENSG00000112972	HMGCS1	1.59825	3283.3	0.676491	0.0972796	6.95408	3.54865e-12	1.72209e-09	2443.14	2478.11	4407.87	3804.07
ENSG00000124785	NRN1	2.25848	180.571	1.17535	0.170157	6.90747	4.93379e-12	2.32172e-09	79.3946	70.0268	331.795	241.068
ENSG00000160097	FNDC5	1.93323	621.606	0.951014	0.137851	6.89883	5.24324e-12	2.39477e-09	418.078	343.863	946.264	778.218
ENSG00000132872	SYT4	2.22133	214.462	1.15143	0.167354	6.88019	5.97709e-12	2.65195e-09	114.569	76.2978	355.892	311.087
ENSG00000138669	PRKG2	2.25489	76.1858	1.17306	0.170658	6.87373	6.25456e-12	2.69797e-09	17.0849	7.31623	173.312	107.03
ENSG00000185008	ROBO2	1.95193	454.69	0.9649	0.140542	6.86558	6.62195e-12	2.77925e-09	295.469	252.933	618.177	652.183
ENSG00000128591	FLNC	0.566981	1353.51	-0.818628	0.122408	-6.68771	2.26684e-11	9.26362e-09	1810	1761.12	789.635	1053.3
ENSG00000250305	KIAA1456	1.86735	566.594	0.90099	0.136298	6.61044	3.83186e-11	1.52577e-08	394.963	322.959	807.244	741.208
ENSG00000181291	TMEM132E	2.20154	162.467	1.13851	0.173437	6.56443	5.22328e-11	2.02781e-08	78.3896	47.0329	223.359	301.084
ENSG00000198400	NTRK1	2.19317	164.706	1.13302	0.173376	6.53501	6.36045e-11	2.40906e-08	84.4196	43.8974	260.431	270.076
ENSG00000144834	TAGLN3	1.6673	1609.74	0.737517	0.113447	6.50099	7.9794e-11	2.95029e-08	1155.74	1154.92	2281.79	1846.52
ENSG00000259663	CTD-2314G24.2	2.16688	81.5888	1.11562	0.172668	6.46108	1.0396e-10	3.75442e-08	27.1349	10.4518	142.727	146.041
ENSG00000076706	MCAM	1.72679	1012.63	0.788091	0.122232	6.44748	1.13728e-10	4.01381e-08	740.682	660.551	1443.96	1205.34
ENSG00000160307	S100B	2.17555	86.9193	1.12138	0.17466	6.42034	1.35971e-10	4.69222e-08	30.1499	20.9035	144.581	152.043
ENSG00000145794	MEGF10	2.11145	232.689	1.07823	0.16861	6.39483	1.60722e-10	5.35735e-08	121.604	95.111	430.963	283.079
ENSG00000139289	PHLDA1	2.02627	313.39	1.01882	0.159354	6.39349	1.62145e-10	5.35735e-08	200.999	134.828	435.597	482.135
ENSG00000164305	CASP3	1.64087	1149.48	0.71446	0.112523	6.34947	2.16061e-10	6.99003e-08	884.396	785.972	1492.15	1435.4
ENSG00000256683	ZNF350	0.506683	35.9182	-0.980845	0.154764	-6.3377	2.33225e-10	7.39132e-08	66.3297	77.343	0	0
ENSG00000169129	AFAP1L2	2.00176	309.881	1.00127	0.158097	6.33325	2.40054e-10	7.45559e-08	194.969	144.234	491.205	409.115
ENSG00000151468	CCDC3	2.1263	177.752	1.08834	0.172319	6.31586	2.6866e-10	8.18044e-08	93.4646	57.4847	240.968	319.089
ENSG00000118231	CRYGD	1.95837	37.8353	0.969656	0.154633	6.2707	3.59431e-10	1.07339e-07	0	0	59.3153	92.0258
ENSG00000198959	TGM2	2.13137	114.057	1.09178	0.174397	6.2603	3.84245e-10	1.12584e-07	46.2298	40.7619	200.189	169.047
ENSG00000146555	SDK1	1.80588	874.951	0.8527	0.137285	6.21115	5.2599e-10	1.51261e-07	663.297	474.51	1282.69	1079.3
ENSG00000130711	PRDM12	2.0423	187.011	1.03019	0.167543	6.14883	7.8055e-10	2.20385e-07	104.52	79.4334	291.016	273.077
ENSG00000180340	FZD2	0.670329	3555.64	-0.577058	0.0942912	-6.11995	9.36032e-10	2.59565e-07	4397.86	4232.96	2621.92	2969.83
ENSG00000168546	GFRA2	1.97898	229.65	0.984758	0.161338	6.10368	1.03652e-09	2.82388e-07	126.629	122.286	359.599	310.087
ENSG00000186907	RTN4RL2	2.03035	203.476	1.02173	0.167557	6.09778	1.0755e-09	2.85321e-07	109.544	91.9755	262.285	350.098
ENSG00000008196	TFAP2B	1.79426	504.362	0.843389	0.138339	6.09652	1.08403e-09	2.85321e-07	359.788	297.875	663.59	696.195
ENSG00000184144	CNTN2	1.56938	2102.39	0.650196	0.107266	6.06153	1.34833e-09	3.48969e-07	1731.61	1436.07	2707.19	2534.71
ENSG00000175745	NR2F1	1.66735	2039.97	0.737556	0.121949	6.04808	1.4658e-09	3.73154e-07	1498.45	1401.58	3048.25	2211.62
ENSG00000107105	ELAVL2	1.83802	441.238	0.878149	0.146761	5.98355	2.18331e-09	5.44161e-07	305.519	245.616	662.663	551.155
ENSG00000075290	WNT8B	1.74207	587.367	0.800803	0.133875	5.98174	2.20762e-09	5.44161e-07	417.073	375.218	835.975	721.202
ENSG00000124126	PREX1	1.56729	1453.98	0.648275	0.108455	5.97738	2.26752e-09	5.50193e-07	1145.69	1045.18	1904.58	1720.48
ENSG00000068615	REEP1	1.92854	259.31	0.947506	0.158858	5.96448	2.4542e-09	5.86326e-07	163.814	129.602	370.721	373.105
ENSG00000197415	VEPH1	1.68359	710.354	0.751537	0.127675	5.88633	3.94859e-09	9.29056e-07	487.423	506.91	850.804	996.279
ENSG00000163909	HEYL	1.90313	285.733	0.928374	0.158212	5.8679	4.41361e-09	1.02297e-06	189.944	139.008	406.866	407.114
ENSG00000130821	SLC6A8	0.684567	3788.76	-0.546737	0.0934441	-5.85095	4.88765e-09	1.11618e-06	4837.04	4274.77	2983.37	3059.86
ENSG00000103449	SALL1	0.606189	1755.86	-0.722161	0.124358	-5.80709	6.35681e-09	1.43065e-06	2187.87	2326.56	1043.58	1465.41
ENSG00000105655	ISYNA1	0.70694	5504.41	-0.50034	0.0865248	-5.78262	7.35444e-09	1.63153e-06	6620.91	6406.93	4311.48	4678.31
ENSG00000172201	ID4	1.58811	1022.68	0.667307	0.11699	5.70398	1.17043e-08	2.55995e-06	748.721	766.114	1196.5	1379.39
ENSG00000134954	ETS1	1.98185	109.664	0.986844	0.174519	5.65464	1.56171e-08	3.3683e-06	50.2498	42.8522	183.507	162.045
ENSG00000151615	POU4F2	1.85988	48.3695	0.895208	0.158801	5.6373	1.72738e-08	3.67459e-06	10.05	1.04518	109.363	73.0205
ENSG00000169071	ROR2	0.622838	1361.78	-0.68307	0.121377	-5.62768	1.82651e-08	3.83295e-06	1804.97	1649.29	866.559	1126.32
ENSG00000115232	ITGA4	1.97653	122.535	0.982967	0.174945	5.61873	1.92372e-08	3.93071e-06	63.3147	34.4908	224.286	168.047
ENSG00000184185	KCNJ12	1.95474	170.934	0.966979	0.172084	5.61923	1.91815e-08	3.93071e-06	101.505	62.7106	285.455	234.066
ENSG00000106341	PPP1R17	1.88795	803.55	0.91682	0.164277	5.58092	2.39245e-08	4.82498e-06	217.079	104.518	1529.22	1363.38
ENSG00000136960	ENPP2	1.70446	778.987	0.769312	0.138159	5.56832	2.57202e-08	5.12064e-06	437.173	623.97	1069.53	985.276
ENSG00000144642	RBMS3	1.89816	56.612	0.924601	0.166737	5.54528	2.93479e-08	5.76891e-06	12.0599	12.5421	128.825	73.0205
ENSG00000077274	CAPN6	1.39381	5095.9	0.479039	0.0864524	5.54107	3.0063e-08	5.8356e-06	4064.2	4336.43	6124.3	5858.64
ENSG00000198598	MMP17	1.88703	187.487	0.916116	0.16632	5.50815	3.62631e-08	6.95221e-06	95.4745	109.743	257.651	287.081
ENSG00000092068	SLC7A8	0.580538	797.128	-0.784538	0.142722	-5.49698	3.86341e-08	7.31645e-06	1078.36	1044.13	419.841	646.181
ENSG00000148848	ADAM12	1.92595	211.435	0.945567	0.172611	5.47802	4.30107e-08	7.95992e-06	138.689	65.8461	315.112	326.091
ENSG00000117632	STMN1	1.36014	11144.7	0.443758	0.0810098	5.47783	4.30571e-08	7.95992e-06	9377.61	9309.38	13405.3	12486.5
ENSG00000068078	FGFR3	0.649926	1184.33	-0.621652	0.113866	-5.45949	4.77497e-08	8.72358e-06	1363.78	1574.03	921.241	878.246
ENSG00000112139	MDGA1	1.70731	935.681	0.771729	0.141717	5.44557	5.16389e-08	9.32443e-06	753.746	509.001	1371.67	1108.31
ENSG00000143171	RXRG	1.84708	58.4155	0.885244	0.162761	5.43892	5.36032e-08	9.56787e-06	18.0899	3.13553	121.411	91.0255
ENSG00000188859	FAM78B	1.92278	116.271	0.943197	0.17388	5.42443	5.81397e-08	1.02597e-05	54.2697	53.304	171.458	186.052
ENSG00000104435	STMN2	1.92225	3661.42	0.942795	0.174272	5.40989	6.30625e-08	1.10034e-05	1984.87	1365	6350.44	4945.39
ENSG00000087303	NID2	0.57248	718.113	-0.804703	0.149222	-5.39265	6.94243e-08	1.19788e-05	934.646	1005.46	352.185	580.163
ENSG00000121905	HPCA	1.91801	175.126	0.939607	0.174682	5.37897	7.49139e-08	1.27839e-05	104.52	50.1684	218.725	327.092
ENSG00000106789	CORO2A	1.81909	234.197	0.863217	0.161793	5.33533	9.53734e-08	1.60984e-05	146.729	129.602	299.357	361.101
ENSG00000082397	EPB41L3	1.69302	612.787	0.7596	0.142796	5.31947	1.04071e-07	1.73777e-05	473.353	357.45	897.144	723.203
ENSG00000046653	GPM6B	1.40262	3022.38	0.488121	0.0922814	5.28949	1.22657e-07	2.02632e-05	2500.43	2450.94	3707.21	3430.96
ENSG00000166426	CRABP1	0.553554	22861.6	-0.853205	0.161472	-5.28393	1.26439e-07	2.06681e-05	30227.2	33943.1	11577.6	15698.4
ENSG00000162852	CNST	1.68678	512.901	0.754275	0.14362	5.25186	1.50567e-07	2.43558e-05	357.778	338.637	772.026	583.164
ENSG00000204262	COL5A2	1.43701	1920.9	0.523068	0.0996887	5.24702	1.54582e-07	2.45076e-05	1603.97	1483.1	2343.88	2252.63
ENSG00000077782	FGFR1	0.734165	8206.74	-0.445823	0.0849685	-5.24692	1.54662e-07	2.45076e-05	9363.54	9731.63	6548.78	7183.01
ENSG00000110881	ASIC1	1.58982	895.162	0.668864	0.127881	5.23038	1.69159e-07	2.62686e-05	691.437	617.699	1263.23	1008.28
ENSG00000182985	CADM1	1.42154	2699.26	0.507451	0.0969879	5.2321	1.67593e-07	2.62686e-05	2313.5	2061.09	3284.58	3137.88
ENSG00000173404	INSM1	1.75158	288.537	0.808656	0.155084	5.2143	1.84509e-07	2.80905e-05	188.939	176.635	361.453	427.12
ENSG00000123307	NEUROD4	1.88143	142.862	0.911829	0.17485	5.21493	1.83885e-07	2.80905e-05	86.4296	40.7619	200.189	244.068
ENSG00000139364	TMEM132B	0.639478	793.274	-0.645033	0.123922	-5.20514	1.93854e-07	2.92267e-05	973.84	1019.05	544.032	636.178
ENSG00000059804	SLC2A3	0.614879	1028.27	-0.701627	0.135239	-5.18803	2.12525e-07	3.17336e-05	1306.49	1344.1	592.226	870.244
ENSG00000143995	MEIS1	1.56803	734.487	0.648957	0.125142	5.18578	2.15117e-07	3.18148e-05	524.608	564.395	978.702	870.244
ENSG00000015592	STMN4	1.73298	539.039	0.793259	0.153281	5.17519	2.27683e-07	3.33556e-05	390.943	304.146	874.901	586.164
ENSG00000136002	ARHGEF4	0.629791	782.7	-0.667055	0.129275	-5.15999	2.46967e-07	3.55107e-05	910.526	1076.53	524.57	619.174
ENSG00000150687	PRSS23	0.719996	5566.83	-0.47394	0.0918414	-5.16041	2.46406e-07	3.55107e-05	6544.53	6543.85	4259.58	4919.38
ENSG00000181804	SLC9A9	1.8664	85.6831	0.90026	0.174739	5.15203	2.57685e-07	3.67118e-05	30.1499	39.7167	128.825	144.04
ENSG00000063180	CA11	0.654921	909.848	-0.610607	0.118639	-5.14678	2.64996e-07	3.74102e-05	1087.4	1167.46	654.322	730.205
ENSG00000100095	SEZ6L	1.86387	137.262	0.898301	0.174787	5.13941	2.75601e-07	3.85568e-05	83.4146	41.807	230.774	193.054
ENSG00000162551	ALPL	0.726549	3856.71	-0.460868	0.0901463	-5.11245	3.18011e-07	4.40928e-05	4502.38	4524.57	3051.96	3347.94
ENSG00000237424	FOXD2-AS1	1.84265	79.4162	0.881783	0.172784	5.10338	3.33635e-07	4.58497e-05	24.1199	32.4005	163.117	98.0275
ENSG00000129910	CDH15	1.77182	49.8419	0.825228	0.162438	5.08026	3.76909e-07	5.13423e-05	14.0699	7.31623	63.9493	114.032
ENSG00000188897	CTD-3088G3.8	1.8022	59.1534	0.849757	0.168057	5.05636	4.27343e-07	5.73568e-05	18.0899	15.6776	128.825	74.0208
ENSG00000155760	FZD7	0.694679	2609.62	-0.525581	0.103955	-5.05586	4.28449e-07	5.73568e-05	3006.95	3251.54	1907.36	2272.64
ENSG00000077942	FBLN1	0.680707	6339.77	-0.554895	0.110034	-5.04292	4.58472e-07	6.08513e-05	8832.9	6548.03	4953.75	5024.41
ENSG00000196159	FAT4	1.54309	726.746	0.625819	0.124147	5.04094	4.63259e-07	6.09657e-05	518.578	572.756	881.388	934.262
ENSG00000156150	ALX3	1.74491	53.1141	0.803151	0.159607	5.03204	4.85291e-07	6.33284e-05	12.0599	8.36141	139.02	53.0149
ENSG00000188517	COL25A1	1.837	84.3054	0.877351	0.174627	5.02414	5.05699e-07	6.54416e-05	31.1549	38.6715	147.361	120.034
ENSG00000130707	ASS1	0.640333	713.968	-0.643105	0.128313	-5.012	5.38665e-07	6.91317e-05	935.651	862.27	483.79	574.161
ENSG00000123560	PLP1	1.39501	4991.05	0.480277	0.0958971	5.00825	5.49266e-07	6.99144e-05	3801.9	4390.78	6166.94	5604.57
ENSG00000078804	TP53INP2	1.69042	351.769	0.75738	0.151757	4.99073	6.01511e-07	7.5942e-05	262.304	203.809	495.839	445.125
ENSG00000260769	RP11-491F9.5	1.62713	24.7101	0.702326	0.141245	4.97241	6.61243e-07	8.281e-05	0	0	52.8277	46.0129
ENSG00000020181	ADGRA2	1.82193	91.1783	0.865464	0.174719	4.95346	7.29036e-07	9.05696e-05	48.2398	29.2649	137.167	150.042
ENSG00000005108	THSD7A	1.80919	138.076	0.855347	0.173164	4.93953	7.8313e-07	9.65177e-05	85.4246	57.4847	198.336	211.059
ENSG00000112333	NR2E1	1.58893	490.183	0.66806	0.135873	4.91678	8.79797e-07	0.000107578	360.793	348.044	598.714	653.183
ENSG00000170017	ALCAM	1.50694	905.102	0.591621	0.120603	4.90554	9.31718e-07	0.000113036	711.537	676.229	1198.35	1034.29
ENSG00000149257	SERPINH1	0.721805	5808.38	-0.470319	0.0961112	-4.89349	9.90651e-07	0.000119254	6891.25	6766.47	4351.33	5224.47
ENSG00000169116	PARM1	1.73824	254.581	0.797631	0.163578	4.87614	1.08183e-06	0.000129228	186.929	124.376	342.917	364.102
ENSG00000161249	DMKN	0.644928	613.621	-0.63279	0.130063	-4.86524	1.14317e-06	0.000135513	735.657	806.876	432.816	479.134
ENSG00000145362	ANK2	1.48097	958.199	0.566545	0.116523	4.86208	1.1616e-06	0.000135627	789.926	702.358	1175.18	1165.33
ENSG00000231817	LINC01198	1.79913	87.7043	0.847297	0.174253	4.86246	1.15934e-06	0.000135627	31.1549	41.807	166.824	111.031
ENSG00000075275	CELSR1	0.69217	1216.12	-0.530802	0.10946	-4.84926	1.2392e-06	0.000142921	1397.95	1530.14	973.142	963.27
ENSG00000153253	SCN3A	1.79478	130.745	0.843808	0.174026	4.84874	1.24247e-06	0.000142921	73.3647	59.575	227.993	162.045
ENSG00000151320	AKAP6	1.7613	248.268	0.816641	0.168692	4.84102	1.29176e-06	0.000147498	164.819	122.286	431.889	274.077
ENSG00000103723	AP3B2	1.74232	218.826	0.801009	0.165953	4.82671	1.38806e-06	0.000157169	152.759	109.743	332.722	280.079
ENSG00000196361	ELAVL3	1.64067	483.18	0.714286	0.148024	4.82548	1.3967e-06	0.000157169	382.903	281.152	576.471	692.194
ENSG00000053438	NNAT	0.720088	5295.93	-0.473754	0.0983432	-4.81736	1.45473e-06	0.000162521	6757.59	5717.11	4130.75	4578.28
ENSG00000115828	QPCT	1.61215	405.32	0.688989	0.143468	4.80238	1.56793e-06	0.000173917	263.309	308.327	525.496	524.147
ENSG00000121966	CXCR4	1.6087	540.433	0.685892	0.143281	4.78703	1.69264e-06	0.000186419	425.113	338.637	774.806	623.175
ENSG00000072071	ADGRL1	0.745197	3523.69	-0.424307	0.0887678	-4.77996	1.75331e-06	0.000191741	4157.67	3993.62	2916.64	3026.85
ENSG00000102935	ZNF423	0.709665	1867.88	-0.49479	0.103559	-4.77784	1.77187e-06	0.000192415	2359.73	2076.76	1486.59	1548.43
ENSG00000130182	ZSCAN10	0.582448	46.6482	-0.7798	0.163911	-4.75746	1.96047e-06	0.000211418	69.3447	91.9755	9.26801	16.0045
ENSG00000154864	PIEZO2	1.68512	236.984	0.752847	0.160144	4.70108	2.58794e-06	0.00027716	165.824	139.008	329.015	314.088
ENSG00000121653	MAPK8IP1	1.4591	914.781	0.545078	0.116421	4.68197	2.84129e-06	0.000300965	743.696	696.087	1139.04	1080.3
ENSG00000185532	PRKG1	1.7057	197.734	0.770363	0.164558	4.68142	2.84898e-06	0.000300965	118.589	126.466	255.797	290.081
ENSG00000163531	NFASC	1.67037	491.171	0.740169	0.158277	4.67642	2.91927e-06	0.000305905	359.788	283.243	816.512	505.142
ENSG00000164106	SCRG1	1.73688	64.4727	0.7965	0.170363	4.67531	2.93514e-06	0.000305905	22.1099	24.039	79.7049	132.037
ENSG00000177551	NHLH2	1.70001	48.7076	0.765545	0.164194	4.66243	3.12497e-06	0.000321376	18.0899	9.40658	97.3142	70.0196
ENSG00000149090	PAMR1	0.65554	801.894	-0.609245	0.130642	-4.66346	3.10933e-06	0.000321376	1094.44	907.213	547.74	658.185
ENSG00000100297	MCM5	0.754632	5410.26	-0.406155	0.0874062	-4.64675	3.37201e-06	0.0003445	6344.54	6095.47	4397.67	4803.35
ENSG00000164434	FABP7	1.35638	3044.16	0.439767	0.0949504	4.63154	3.62958e-06	0.000365998	2613.99	2474.98	3725.74	3361.94
ENSG00000148516	ZEB1	1.47111	1251.35	0.556901	0.120218	4.63242	3.6141e-06	0.000365998	1046.2	906.167	1675.66	1377.39
ENSG00000167641	PPP1R14A	1.74164	82.5535	0.80045	0.172998	4.62694	3.71103e-06	0.000371797	42.2098	25.0842	102.875	160.045
ENSG00000144596	GRIP2	1.74982	127.122	0.807209	0.174702	4.62049	3.82833e-06	0.000381091	66.3297	62.7106	235.408	144.04
ENSG00000029534	ANK1	1.74613	76.3632	0.804159	0.174127	4.61823	3.87021e-06	0.000382805	37.1848	29.2649	126.972	112.031
ENSG00000146592	CREB5	1.53807	706.491	0.621124	0.134652	4.61282	3.9725e-06	0.000388388	453.253	596.795	852.657	923.259
ENSG00000075223	SEMA3C	1.74782	109.302	0.805558	0.174643	4.6126	3.97667e-06	0.000388388	60.2997	51.2136	181.653	144.04
ENSG00000144668	ITGA9	1.73787	137.892	0.797319	0.172929	4.61066	4.01393e-06	0.000389577	75.3746	76.2978	229.847	170.048
ENSG00000079459	FDFT1	1.35188	4802.09	0.434972	0.0946764	4.59431	4.34188e-06	0.000416204	3922.5	4123.22	5999.19	5163.45
ENSG00000119547	ONECUT2	1.65793	375.808	0.729381	0.158752	4.59448	4.33828e-06	0.000416204	287.429	206.945	585.739	423.119
ENSG00000113361	CDH6	1.49243	919.072	0.577659	0.125855	4.58987	4.4353e-06	0.000422551	724.602	686.681	1004.65	1260.35
ENSG00000104112	SCG3	1.65059	281.289	0.722982	0.157573	4.58824	4.46998e-06	0.000423258	181.904	191.267	330.868	421.118
ENSG00000182968	SOX1	0.749877	2950.17	-0.415274	0.090694	-4.57885	4.67534e-06	0.000440021	3449.14	3359.2	2448.61	2543.71
ENSG00000062096	ARSF	1.62707	32.7513	0.702276	0.15397	4.56112	5.08803e-06	0.000475976	7.03497	5.22588	66.7297	52.0146
ENSG00000116039	ATP6V1B1	0.608348	274.727	-0.717031	0.157488	-4.55292	5.29063e-06	0.000485764	369.838	362.676	160.337	206.058
ENSG00000137309	HMGA1	0.74691	21255.1	-0.420994	0.0924887	-4.55184	5.31779e-06	0.000485764	24052.6	25111.4	16269.1	19587.5
ENSG00000113389	NPR3	1.64292	266.18	0.716265	0.157295	4.55363	5.27276e-06	0.000485764	87.4346	38.6715	525.496	413.116
ENSG00000156299	TIAM1	0.712123	1286.65	-0.489801	0.107578	-4.55298	5.28918e-06	0.000485764	1551.71	1504.01	1005.58	1085.3
ENSG00000102996	MMP15	1.45734	838.327	0.543335	0.119605	4.54273	5.55293e-06	0.000504277	677.367	639.648	974.995	1061.3
ENSG00000154122	ANKH	1.59537	389.732	0.673894	0.148469	4.53897	5.65292e-06	0.000510373	298.484	249.797	550.52	460.129
ENSG00000143933	CALM2	1.30672	7169.86	0.385953	0.0852203	4.52888	5.92971e-06	0.000532269	5876.21	6429.92	8305.07	8068.26
ENSG00000079931	MOXD1	1.73129	124.672	0.791847	0.174957	4.52594	6.01272e-06	0.000536618	70.3497	52.2588	240.042	136.038
ENSG00000115297	TLX2	1.65936	60.5184	0.730626	0.161728	4.51763	6.25364e-06	0.00055493	27.1349	6.27106	80.6317	128.036
ENSG00000198910	L1CAM	1.72796	1126.06	0.789067	0.174913	4.5112	6.44631e-06	0.000568777	705.507	433.748	1639.51	1725.48
ENSG00000159251	ACTC1	1.68955	214.161	0.756641	0.167776	4.50982	6.48827e-06	0.000568912	123.614	137.963	240.968	354.099
ENSG00000108309	RUNDC3A	1.6497	249.989	0.722201	0.160178	4.50875	6.52111e-06	0.000568912	180.899	147.37	359.599	312.088
ENSG00000141314	RHBDL3	1.58785	664.72	0.667077	0.148014	4.50685	6.57981e-06	0.000570826	538.677	401.348	1004.65	714.2
ENSG00000148200	NR6A1	0.739279	5093.52	-0.435809	0.0967264	-4.50558	6.61915e-06	0.000571048	5915.4	5934.51	3875.88	4648.3
ENSG00000076641	PAG1	1.72433	98.0192	0.786038	0.17494	4.49318	7.01683e-06	0.000602013	56.2797	41.807	139.947	154.043
ENSG00000143320	CRABP2	0.74787	5511.35	-0.419141	0.0933112	-4.49186	7.06047e-06	0.000602428	6327.45	6415.29	4289.24	5013.41
ENSG00000164438	TLX3	1.66754	48.3639	0.737718	0.164393	4.48751	7.20594e-06	0.000611481	20.0999	9.40658	76.9245	87.0244
ENSG00000174721	FGFBP3	0.710986	1657.28	-0.492108	0.10974	-4.48433	7.3145e-06	0.00061732	1971.8	1970.16	1218.74	1468.41
ENSG00000073670	ADAM11	1.70171	952.725	0.766985	0.171201	4.48002	7.46352e-06	0.000626492	490.438	269.655	1653.41	1397.39
ENSG00000163328	GPR155	1.68406	57.1587	0.751943	0.167942	4.47739	7.55611e-06	0.000630854	23.1149	16.7228	116.777	72.0202
ENSG00000161638	ITGA5	0.70473	1604.82	-0.504858	0.113051	-4.46577	7.97813e-06	0.000662526	1826.08	2011.96	1166.84	1414.4
ENSG00000123384	LRP1	0.763718	3847.83	-0.388888	0.0872652	-4.4564	8.33486e-06	0.000688468	4426	4373.02	3224.34	3367.94
ENSG00000122254	HS3ST2	1.68107	74.7869	0.749376	0.168461	4.44837	8.65248e-06	0.000710923	41.2048	12.5421	109.363	136.038
ENSG00000154736	ADAMTS5	1.66633	50.7228	0.736678	0.166188	4.4328	9.30151e-06	0.000760227	21.1049	12.5421	73.2173	96.0269
ENSG00000103222	ABCC1	0.725519	1360.69	-0.462915	0.104798	-4.41723	9.9973e-06	0.000812817	1569.8	1631.52	1125.14	1116.31
ENSG00000213190	MLLT11	1.34426	3618.67	0.426809	0.0967259	4.41257	1.02153e-05	0.000826214	3262.21	2816.75	4083.49	4312.21
ENSG00000100889	PCK2	0.655552	547.749	-0.609219	0.138227	-4.40736	1.04636e-05	0.000841914	645.207	730.578	366.087	449.126
ENSG00000165868	HSPA12A	1.64592	226.388	0.718897	0.163262	4.40333	1.06602e-05	0.000853308	167.834	125.421	301.21	311.087
ENSG00000118242	MREG	1.61528	261.176	0.691784	0.157518	4.39177	1.12432e-05	0.000895362	173.864	179.77	316.966	374.105
ENSG00000131165	CHMP1A	0.717266	1302.14	-0.479421	0.109778	-4.36717	1.25869e-05	0.000997253	1458.25	1627.34	1092.7	1030.29
ENSG00000134248	LAMTOR5	1.40525	1398.9	0.490822	0.112472	4.36395	1.27735e-05	0.0010069	1102.48	1163.28	1805.41	1524.43
ENSG00000164659	KIAA1324L	1.41862	932.401	0.50449	0.115702	4.36026	1.29909e-05	0.00101887	778.871	718.036	1109.38	1123.32
ENSG00000072657	TRHDE	1.68365	67.4924	0.75159	0.172775	4.35011	1.3607e-05	0.00106183	31.1549	27.1746	93.6069	118.033
ENSG00000144369	FAM171B	1.48841	600.332	0.573768	0.132244	4.33871	1.43324e-05	0.00111284	419.083	498.549	753.49	730.205
ENSG00000135905	DOCK10	1.62316	250.852	0.698803	0.161113	4.33734	1.44216e-05	0.0011142	189.944	143.189	352.185	318.089
ENSG00000160703	NLRX1	0.65051	381.199	-0.620357	0.143282	-4.32962	1.49367e-05	0.00114342	496.468	469.284	278.967	280.079
ENSG00000105426	PTPRS	0.78481	8118.45	-0.349584	0.0807453	-4.32947	1.49471e-05	0.00114342	9334.4	8975.97	7135.44	7027.97
ENSG00000138722	MMRN1	1.44879	1114.5	0.534852	0.123646	4.32568	1.52061e-05	0.00115753	860.276	892.58	1521.81	1183.33
ENSG00000124493	GRM4	1.64636	69.0999	0.719279	0.166575	4.31804	1.57421e-05	0.00118669	37.1848	11.4969	92.6801	135.038
ENSG00000105281	SLC1A5	0.736483	2031.72	-0.441276	0.102179	-4.31867	1.56971e-05	0.00118669	2221.04	2522.01	1654.34	1729.49
ENSG00000162998	FRZB	1.29743	4900.56	0.37566	0.0871485	4.31057	1.62832e-05	0.00122156	4075.26	4367.79	5449.59	5709.6
ENSG00000169783	LINGO1	0.671512	964.386	-0.574514	0.133399	-4.30673	1.65688e-05	0.001237	1131.62	1254.21	614.469	857.24
ENSG00000084774	CAD	0.758134	3322.3	-0.399475	0.0929115	-4.29952	1.71168e-05	0.0012718	3798.88	3834.75	2977.81	2677.75
ENSG00000071894	CPSF1	0.768159	5411.74	-0.380524	0.0886076	-4.29448	1.751e-05	0.00129482	6375.69	5970.04	4445.87	4855.36
ENSG00000132182	NUP210	0.773355	3820.32	-0.370798	0.0865118	-4.2861	1.81841e-05	0.00132759	4333.54	4351.07	3269.76	3326.93
ENSG00000087495	PHACTR3	1.6816	131.301	0.749839	0.174952	4.28598	1.81939e-05	0.00132759	89.4446	44.9426	230.774	160.045
ENSG00000154917	RAB6B	1.41879	1061.98	0.504663	0.117753	4.28578	1.82095e-05	0.00132759	887.411	815.237	1367.96	1177.33
ENSG00000135447	PPP1R1A	1.46623	719.454	0.552115	0.128913	4.28287	1.84499e-05	0.00133882	615.057	500.639	887.876	874.245
ENSG00000080824	HSP90AA1	1.25406	25364.7	0.326606	0.0763722	4.2765	1.89857e-05	0.0013713	22506.9	22205.8	28925.5	27820.8
ENSG00000171365	CLCN5	1.38935	1094.69	0.474414	0.110972	4.27508	1.91072e-05	0.00137368	895.451	892.58	1337.37	1253.35
ENSG00000121989	ACVR2A	1.50904	504.48	0.593634	0.138897	4.27392	1.92065e-05	0.00137446	405.013	351.179	676.565	585.164
ENSG00000165606	DRGX	1.57256	38.1314	0.653112	0.153385	4.25798	2.06278e-05	0.0014694	13.0649	4.1807	85.2657	50.014
ENSG00000116285	ERRFI1	1.43609	812.372	0.522146	0.122742	4.25402	2.09968e-05	0.00148885	687.417	598.886	1013.92	949.266
ENSG00000184232	OAF	1.48931	592.617	0.574642	0.135124	4.2527	2.11207e-05	0.00149084	501.493	400.302	728.466	740.208
ENSG00000182199	SHMT2	0.76934	3250.5	-0.378306	0.0892421	-4.2391	2.24414e-05	0.00157689	3631.05	3780.4	2775.77	2814.79
ENSG00000175197	DDIT3	1.60417	232.219	0.681826	0.161	4.23496	2.28594e-05	0.00158475	169.844	142.144	293.796	323.091
ENSG00000168528	SERINC2	0.721163	1084.94	-0.471604	0.111346	-4.23547	2.28073e-05	0.00158475	1313.53	1252.12	862.852	911.256
ENSG00000197935	ZNF311	1.48316	23.9569	0.568676	0.134248	4.236	2.27538e-05	0.00158475	0	2.09035	66.7297	27.0076
ENSG00000250420	AACSP1	1.64882	158.748	0.721431	0.170476	4.23185	2.31774e-05	0.00159962	87.4346	106.608	241.895	199.056
ENSG00000164929	BAALC	1.47393	1081.39	0.559671	0.132283	4.23086	2.32799e-05	0.00159962	890.426	774.475	1540.34	1120.31
ENSG00000167553	TUBA1C	0.748241	2923.94	-0.418426	0.0990775	-4.22322	2.40838e-05	0.00164757	3352.66	3416.68	2270.66	2655.74
ENSG00000167930	FAM234A	0.723151	1446.17	-0.467631	0.110891	-4.21705	2.47514e-05	0.00168581	1640.15	1774.71	1095.48	1274.36
ENSG00000230426	ERVMER61-1	1.49694	24.4156	0.582018	0.13805	4.216	2.48671e-05	0.0016863	3.01499	1.04518	30.5844	63.0177
ENSG00000175445	LPL	1.65736	67.6404	0.728885	0.173114	4.21044	2.54878e-05	0.00172087	31.1549	30.3101	113.07	96.0269
ENSG00000101204	CHRNA4	1.65749	117.47	0.729	0.173533	4.20094	2.65807e-05	0.00178439	68.3397	66.8913	169.605	165.046
ENSG00000137404	NRM	0.726245	1204.67	-0.461471	0.109867	-4.20028	2.66584e-05	0.00178439	1433.12	1404.72	942.557	1038.29
ENSG00000256771	ZNF253	0.60886	162.207	-0.715819	0.170581	-4.19636	2.71244e-05	0.00180779	192.959	257.113	104.729	94.0264
ENSG00000113739	STC2	0.630836	237.123	-0.664663	0.158582	-4.19128	2.77389e-05	0.00184085	314.564	308.327	157.556	168.047
ENSG00000149256	TENM4	0.751441	1967.72	-0.412268	0.0986647	-4.17847	2.93478e-05	0.00193932	2336.61	2209.5	1617.27	1707.48
ENSG00000065320	NTN1	0.661561	388.217	-0.596054	0.142742	-4.17573	2.97031e-05	0.00195449	491.443	483.916	298.43	279.078
ENSG00000229557	LINC00379	1.49829	23.7697	0.583315	0.139833	4.17152	3.02573e-05	0.00198256	4.01998	1.04518	37.9989	52.0146
ENSG00000255571	MIR9-3HG	1.61512	284.289	0.69164	0.165841	4.1705	3.03926e-05	0.00198305	208.034	162.002	468.035	299.084
ENSG00000143742	SRP9	1.35703	2874.51	0.440452	0.105717	4.16632	3.09561e-05	0.00201137	2211.99	2570.09	3620.09	3095.87
ENSG00000064042	LIMCH1	1.62792	203.128	0.703032	0.168928	4.16173	3.15852e-05	0.0020437	109.544	146.325	233.554	323.091
ENSG00000153012	LGI2	1.58172	241.317	0.661491	0.159027	4.15961	3.18788e-05	0.00205413	154.769	176.635	306.771	327.092
ENSG00000141736	ERBB2	0.781308	3972.7	-0.356037	0.0860579	-4.13718	3.51595e-05	0.00225617	4469.21	4518.3	3427.31	3475.97
ENSG00000088305	DNMT3B	0.758042	2030.08	-0.399651	0.0966284	-4.13595	3.53485e-05	0.00225896	2299.43	2369.41	1696.97	1754.49
ENSG00000106443	PHF14	1.35186	1414.8	0.434942	0.105429	4.12545	3.70013e-05	0.00235489	1131.62	1228.08	1658.05	1641.46
ENSG00000144749	LRIG1	0.7541	3363.88	-0.407173	0.0987264	-4.12426	3.71936e-05	0.00235532	3632.05	4127.4	2694.21	3001.84
ENSG00000100767	PAPLN	0.606646	1922.68	-0.721073	0.174868	-4.12353	3.73114e-05	0.00235532	2459.22	3129.26	836.902	1265.35
ENSG00000151640	DPYSL4	1.35917	1792.43	0.442726	0.107502	4.11831	3.81662e-05	0.00239953	1587.89	1387.99	2212.28	1981.56
ENSG00000091664	SLC17A6	1.62741	97.0296	0.702577	0.170779	4.11396	3.88933e-05	0.00243538	57.2847	26.1294	206.677	98.0275
ENSG00000188487	INSC	1.61226	53.5724	0.689088	0.167778	4.10714	4.00586e-05	0.00249827	26.1299	15.6776	95.4606	77.0216
ENSG00000057608	GDI2	1.29459	6196.78	0.372497	0.0907631	4.10406	4.05965e-05	0.00252169	5323.46	5356.53	7542.31	6564.84
ENSG00000198467	TPM2	0.705674	1701.79	-0.502927	0.12295	-4.0905	4.30442e-05	0.00266308	1927.58	2159.33	1154.79	1565.44
ENSG00000105894	PTN	0.787563	7200.9	-0.344532	0.0843741	-4.08338	4.43846e-05	0.00273511	7847	8378.13	6119.67	6458.81
ENSG00000205922	ONECUT3	1.63572	117.881	0.70993	0.174307	4.07287	4.64381e-05	0.00285035	61.3047	56.4395	243.749	110.031
ENSG00000139970	RTN1	1.41718	741.32	0.503022	0.12356	4.07108	4.67963e-05	0.00286102	600.987	583.208	938.85	842.236
ENSG00000214548	MEG3	0.650251	332.126	-0.620932	0.152779	-4.06425	4.81868e-05	0.00293448	420.088	431.658	269.699	207.058
ENSG00000156925	ZIC3	0.723183	975.211	-0.467568	0.115317	-4.05463	5.02138e-05	0.00304598	1106.5	1200.91	820.219	773.217
ENSG00000181449	SOX2	0.785278	5705.16	-0.348724	0.0863272	-4.03956	5.35512e-05	0.00323578	6371.67	6505.17	4756.35	5187.45
ENSG00000001617	SEMA3F	0.696418	718.818	-0.521975	0.129686	-4.02493	5.69929e-05	0.00342123	954.745	789.108	541.252	590.166
ENSG00000100505	TRIM9	1.60505	166.326	0.68262	0.16961	4.02465	5.70609e-05	0.00342123	93.4646	118.105	244.676	209.059
ENSG00000090932	DLL3	1.49972	375.293	0.584692	0.145432	4.02037	5.81064e-05	0.00346034	289.439	269.655	443.938	498.14
ENSG00000148386	LCN9	1.46872	22.354	0.554562	0.137945	4.02016	5.81589e-05	0.00346034	4.01998	1.04518	46.3401	38.0107
ENSG00000139767	SRRM4	1.6031	164.58	0.680865	0.170075	4.00333	6.24569e-05	0.00370188	117.584	90.9303	243.749	206.058
ENSG00000154678	PDE1C	1.61589	67.1793	0.692326	0.173236	3.99644	6.43024e-05	0.00379677	33.1648	31.3553	99.1678	105.029
ENSG00000118523	CTGF	1.51732	344.499	0.601524	0.150638	3.99316	6.51974e-05	0.00382743	224.114	279.062	421.695	453.127
ENSG00000134291	TMEM106C	1.31163	2030.58	0.391363	0.0980188	3.99274	6.53145e-05	0.00382743	1711.51	1751.71	2412.46	2246.63
ENSG00000063015	SEZ6	0.622275	75.6133	-0.684375	0.171671	-3.98656	6.70372e-05	0.00391361	101.505	131.692	22.2432	47.0132
ENSG00000180448	HMHA1	0.643704	230.83	-0.63553	0.159485	-3.98488	6.75143e-05	0.0039267	302.504	298.92	153.849	168.047
ENSG00000164176	EDIL3	1.61703	74.9859	0.69335	0.174219	3.97975	6.89879e-05	0.00399744	41.2048	34.4908	111.216	113.032
ENSG00000157110	RBPMS	0.727797	1245.18	-0.458392	0.115253	-3.97727	6.97118e-05	0.00402437	1446.19	1490.42	926.801	1117.31
ENSG00000100979	PLTP	0.756554	1763.68	-0.402486	0.101268	-3.97447	7.0536e-05	0.00405686	2111.5	1953.43	1464.35	1525.43
ENSG00000105409	ATP1A3	1.46625	603.757	0.552136	0.139059	3.97052	7.17146e-05	0.00410943	488.428	436.884	841.536	648.182
ENSG00000259436	CTC-378H22.2	1.56838	54.3886	0.649272	0.16357	3.96938	7.20601e-05	0.00411405	30.1499	9.40658	88.9729	89.025
ENSG00000081479	LRP2	0.761583	3354.27	-0.392927	0.0992074	-3.96066	7.47425e-05	0.00425156	3856.17	3846.25	2610.8	3103.87
ENSG00000115310	RTN4	1.2842	2841.8	0.360875	0.0913959	3.94848	7.86475e-05	0.00445736	2448.17	2472.89	3301.27	3144.88
ENSG00000135390	ATP5G2	0.785551	7470.02	-0.348224	0.0882357	-3.94652	7.92949e-05	0.00447771	8578.64	8285.11	6110.4	6905.94
ENSG00000072110	ACTN1	0.780856	3096.45	-0.356871	0.0904635	-3.94491	7.98283e-05	0.0044915	3579.79	3433.4	2635.82	2736.77
ENSG00000170549	IRX1	0.621457	114.806	-0.686274	0.174093	-3.942	8.0804e-05	0.00452998	159.794	164.093	59.3153	76.0213
ENSG00000130477	UNC13A	1.57981	175.084	0.65975	0.168	3.92709	8.59814e-05	0.0048029	110.549	119.15	258.578	212.059
ENSG00000172020	GAP43	1.60439	841.032	0.682027	0.173745	3.92544	8.65707e-05	0.00481848	519.583	326.095	1454.15	1064.3
ENSG00000112414	ADGRG6	1.5583	42.1735	0.639969	0.163153	3.92252	8.76275e-05	0.00484259	15.0749	15.6776	76.9245	61.0171
ENSG00000136193	SCRN1	1.34172	2297.47	0.424088	0.108095	3.92328	8.73524e-05	0.00484259	2025.07	1820.7	2919.42	2424.68
ENSG00000122779	TRIM24	1.27576	3143.24	0.35136	0.0896971	3.91719	8.95888e-05	0.00493342	2773.79	2693.42	3497.75	3608.01
ENSG00000196839	ADA	0.686645	628.129	-0.542365	0.138527	-3.91521	9.03237e-05	0.00495631	780.881	762.978	411.5	557.156
ENSG00000079102	RUNX1T1	1.59534	73.6006	0.673864	0.172168	3.914	9.07813e-05	0.00496389	39.1948	30.3101	140.874	84.0236
ENSG00000173456	RNF26	0.748437	1670.68	-0.418047	0.106898	-3.91072	9.202e-05	0.00501396	1958.74	1917.9	1295.67	1510.42
ENSG00000196526	AFAP1	1.44273	509.634	0.528803	0.135394	3.90567	9.39661e-05	0.0050263	423.103	371.037	630.225	614.172
ENSG00000167658	EEF2	0.776081	70057.9	-0.365722	0.0936129	-3.90674	9.35483e-05	0.0050263	81380.5	77867.7	54359.7	66623.7
ENSG00000166450	PRTG	0.786583	5987.56	-0.34633	0.0886164	-3.90819	9.29903e-05	0.0050263	6722.41	6787.37	4913.9	5526.55
ENSG00000189343	RPS2P46	0.665949	573.606	-0.586515	0.150079	-3.90804	9.30475e-05	0.0050263	780.881	666.822	334.575	512.144
ENSG00000117394	SLC2A1	0.770889	5173.61	-0.375404	0.0960951	-3.90659	9.36074e-05	0.0050263	6413.88	5389.97	4389.33	4501.26
ENSG00000170893	TRH	1.58038	172.409	0.660276	0.169081	3.90509	9.41885e-05	0.0050263	120.599	103.472	259.504	206.058
ENSG00000178860	MSC	1.48491	32.3407	0.570374	0.146645	3.88948	0.000100459	0.00533689	12.0599	2.09035	48.1937	67.0188
ENSG00000198648	STK39	1.53526	253.039	0.618487	0.159039	3.88891	0.000100696	0.00533689	187.934	169.318	356.819	298.084
ENSG00000137710	RDX	1.3297	1515.61	0.411105	0.10583	3.88456	0.000102514	0.00541478	1334.63	1219.72	1815.6	1692.47
ENSG00000196517	SLC6A9	0.714845	662.157	-0.484298	0.124763	-3.88173	0.000103717	0.00545971	782.891	799.56	544.032	522.146
ENSG00000115738	ID2	0.73613	1157.7	-0.441967	0.114043	-3.87544	0.000106431	0.00558369	1262.27	1452.79	981.483	934.262
ENSG00000182220	ATP6AP2	1.31366	1540.86	0.39359	0.101673	3.87115	0.000108325	0.00563475	1324.58	1297.06	1781.31	1760.49
ENSG00000077380	DYNC1I2	1.30956	2471.54	0.38908	0.100517	3.87077	0.000108493	0.00563475	2131.59	2084.08	3041.76	2628.74
ENSG00000129422	MTUS1	1.53693	257.051	0.620048	0.16018	3.87094	0.000108418	0.00563475	197.984	163.047	366.087	301.084
ENSG00000018236	CNTN1	1.58694	67.317	0.666247	0.172231	3.86833	0.000109585	0.00567247	38.1898	26.1294	114.923	90.0252
ENSG00000076201	PTPN23	0.768098	1851.16	-0.380637	0.0984484	-3.86636	0.000110472	0.00569941	2162.75	2070.49	1570.93	1600.45
ENSG00000112655	PTK7	0.784191	2972.03	-0.350724	0.0908102	-3.86216	0.00011239	0.00577913	3286.33	3432.36	2548.7	2620.73
ENSG00000228594	C1orf233	0.654491	288.433	-0.611554	0.158822	-3.85056	0.000117848	0.00603154	366.823	377.308	170.531	239.067
ENSG00000110799	VWF	0.642857	47.1659	-0.637431	0.165563	-3.85009	0.000118075	0.00603154	70.3497	80.4785	14.8288	23.0065
ENSG00000213465	ARL2	0.718264	1006.57	-0.477413	0.124035	-3.84902	0.000118594	0.00603817	1179.86	1218.68	715.491	912.256
ENSG00000166598	HSP90B1	1.2447	6927.55	0.315794	0.0820959	3.84664	0.000119747	0.00607697	5977.71	6274.19	7722.11	7736.17
ENSG00000186469	GNG2	1.31865	1470.81	0.399065	0.103858	3.8424	0.000121836	0.00616282	1267.3	1227.04	1741.46	1647.46
ENSG00000169884	WNT10B	0.630564	71.0139	-0.665286	0.173886	-3.82598	0.000130251	0.00656708	106.529	104.518	37.9989	35.0098
ENSG00000150275	PCDH15	1.58537	114.297	0.664819	0.17384	3.82431	0.000131138	0.00659043	71.3547	66.8913	165.897	153.043
ENSG00000142449	FBN3	0.747274	1219.7	-0.42029	0.109952	-3.8225	0.000132107	0.00661771	1458.25	1377.54	1066.75	976.274
ENSG00000066468	FGFR2	0.712151	1233.97	-0.489744	0.128453	-3.81264	0.000137492	0.00684331	1443.17	1516.55	824.853	1151.32
ENSG00000198914	POU3F3	1.35523	1422.4	0.438536	0.115013	3.81292	0.000137332	0.00684331	1120.57	1236.44	1821.16	1511.42
ENSG00000162706	CADM3	1.37804	757.906	0.462617	0.121508	3.8073	0.000140491	0.00692598	634.152	602.021	871.193	924.259
ENSG00000132589	FLOT2	0.77797	2749.4	-0.362214	0.095115	-3.80817	0.000139998	0.00692598	3230.05	3014.29	2284.57	2468.69
ENSG00000171956	FOXB1	0.631536	110.685	-0.663062	0.174128	-3.80791	0.000140149	0.00692598	148.739	160.957	63.0225	70.0196
ENSG00000076716	GPC4	1.44952	448.437	0.535571	0.140848	3.80248	0.000143257	0.00703999	345.718	345.953	595.933	506.142
ENSG00000006453	BAIAP2L1	0.680803	384.919	-0.554691	0.146506	-3.78612	0.000153015	0.0074958	474.358	482.871	261.358	321.09
ENSG00000129596	CDO1	1.39356	906.078	0.478778	0.126534	3.78378	0.000154464	0.00753266	758.771	702.358	1203.92	959.269
ENSG00000151892	GFRA1	1.51061	502.245	0.595127	0.157302	3.78334	0.000154737	0.00753266	236.174	104.518	898.071	770.216
ENSG00000118432	CNR1	1.58108	151.43	0.660912	0.174771	3.7816	0.000155826	0.00756196	93.4646	83.6141	283.601	145.041
ENSG00000237187	NR2F1-AS1	1.56493	204.234	0.646096	0.170922	3.78006	0.000156791	0.00758509	149.744	113.924	339.209	214.06
ENSG00000164292	RHOBTB3	1.50762	270.419	0.592274	0.156725	3.77908	0.000157409	0.00759132	182.909	207.99	320.673	370.104
ENSG00000103056	SMPD3	1.57568	110.833	0.655977	0.174078	3.7683	0.000164361	0.00790207	69.3447	64.8009	150.142	159.045
ENSG00000105699	LSR	0.73058	1008.36	-0.452886	0.120356	-3.7629	0.000167955	0.00804992	1166.8	1212.4	747.002	907.254
ENSG00000157570	TSPAN18	1.25331	4749.81	0.32574	0.0866393	3.75973	0.0001701	0.00812763	4143.6	4214.15	5507.05	5134.44
ENSG00000164442	CITED2	0.727695	1233.45	-0.458594	0.122005	-3.75881	0.000170725	0.00813249	1357.75	1560.45	895.29	1120.31
ENSG00000161016	RPL8	0.799043	25743.3	-0.323656	0.0862162	-3.754	0.000174035	0.00826479	28636.3	28996.3	21048.6	24291.8
ENSG00000080166	DCT	1.49402	313.44	0.5792	0.154372	3.75197	0.000175453	0.00830672	216.074	243.526	354.038	440.123
ENSG00000204252	HLA-DOA	0.688807	454.665	-0.537829	0.143412	-3.75024	0.000176664	0.00833867	511.543	609.338	320.673	377.106
ENSG00000077080	ACTL6B	1.57074	80.2409	0.651448	0.173844	3.74732	0.000178731	0.00839386	50.2498	33.4456	136.24	101.028
ENSG00000198715	GLMP	0.69865	483.059	-0.517358	0.138126	-3.74555	0.000179996	0.00839386	620.082	557.079	354.965	400.112
ENSG00000155363	MOV10	0.769232	1817.04	-0.378509	0.101029	-3.74652	0.000179303	0.00839386	1986.88	2168.74	1581.12	1531.43
ENSG00000180616	SSTR2	1.50334	258.673	0.588168	0.157023	3.74575	0.000179858	0.00839386	199.994	174.544	341.063	319.089
ENSG00000130303	BST2	0.63639	127.864	-0.652016	0.174189	-3.74315	0.000181729	0.00842411	156.779	199.629	63.0225	92.0258
ENSG00000138379	MSTN	1.49057	33.473	0.575867	0.153817	3.74385	0.000181221	0.00842411	14.0699	6.27106	56.5349	57.016
ENSG00000104964	AES	1.28171	2340.83	0.358074	0.0956853	3.7422	0.000182415	0.00843072	2067.28	1985.83	2741.48	2568.72
ENSG00000101384	JAG1	0.752248	1715.6	-0.410719	0.109882	-3.73781	0.000185633	0.00855397	1889.39	2086.17	1324.4	1562.44
ENSG00000122367	LDB3	1.52075	48.317	0.604781	0.16184	3.73691	0.000186299	0.00855929	27.1349	9.40658	79.7049	77.0216
ENSG00000130822	PNCK	0.707547	534.429	-0.499103	0.133697	-3.73309	0.000189143	0.00866286	607.017	683.545	430.036	417.117
ENSG00000125285	SOX21	0.730806	2151.44	-0.45244	0.12122	-3.73239	0.000189669	0.00866286	2395.91	2681.92	1489.37	2038.57
ENSG00000104904	OAZ1	0.779014	5052.7	-0.360278	0.0966262	-3.72858	0.000192562	0.00876922	5547.57	5925.1	4003.78	4734.33
ENSG00000120885	CLU	0.769455	5726.4	-0.378092	0.101467	-3.72627	0.000194337	0.00882417	6544.53	6550.12	4350.41	5460.53
ENSG00000236333	TRHDE-AS1	1.56584	74.4513	0.646935	0.174041	3.71715	0.000201483	0.00912196	43.2148	35.536	101.021	118.033
ENSG00000061337	LZTS1	1.53492	205.099	0.618165	0.166527	3.71211	0.000205535	0.00927836	162.809	117.06	285.455	255.072
ENSG00000092445	TYRO3	0.798614	3930.56	-0.32443	0.0875608	-3.7052	0.000211227	0.00950766	4464.19	4339.57	3374.48	3543.99
ENSG00000125733	TRIP10	0.703739	711.52	-0.506888	0.137212	-3.69418	0.000220596	0.00990066	813.041	913.484	476.376	643.18
ENSG00000104722	NEFM	1.56294	1345.68	0.644262	0.174663	3.6886	0.000225493	0.0100913	929.621	561.259	2097.35	1794.5
ENSG00000196205	EEF1A1P5	0.751084	1193.41	-0.412953	0.112011	-3.68673	0.000227153	0.0101364	1443.17	1326.33	951.825	1052.3
ENSG00000115963	RND3	1.43548	419.507	0.521534	0.141572	3.68387	0.000229723	0.0102217	310.544	340.727	536.618	490.137
ENSG00000164251	F2RL1	0.642119	130.971	-0.639087	0.173617	-3.68101	0.000232309	0.0103072	151.754	209.035	75.0709	88.0247
ENSG00000275342	SGK223	0.731327	936.997	-0.451411	0.122686	-3.67939	0.000233796	0.0103436	1110.52	1101.62	688.613	847.238
ENSG00000077152	UBE2T	1.34308	1115.93	0.425546	0.115717	3.67746	0.000235565	0.0103923	859.271	1000.23	1343.86	1260.35
ENSG00000169100	SLC25A6	0.754666	8683.79	-0.40609	0.110469	-3.67606	0.00023686	0.0104198	10257	9840.33	6185.47	8452.37
ENSG00000127481	UBR4	0.799572	4467.06	-0.3227	0.0878351	-3.67392	0.000238853	0.0104483	5198.84	4801.54	3902.76	3965.11
ENSG00000245680	ZNF585B	0.694996	25.4276	-0.524924	0.142866	-3.67424	0.000238561	0.0104483	40.1998	50.1684	8.34121	3.00084
ENSG00000133816	MICAL2	0.641476	153.252	-0.640532	0.174456	-3.6716	0.000241034	0.0105141	224.114	202.764	62.0957	124.035
ENSG00000167552	TUBA1A	1.25449	47955.5	0.327097	0.0891449	3.66928	0.000243238	0.0105805	43246	41034.6	58174.4	49366.8
ENSG00000108515	ENO3	0.713398	634.601	-0.487221	0.132819	-3.6683	0.000244173	0.0105915	756.761	768.204	452.279	561.157
ENSG00000178522	AMBN	1.52912	51.8989	0.612703	0.167353	3.66113	0.000251102	0.0107999	29.1449	16.7228	79.7049	82.023
ENSG00000105737	GRIK5	0.747169	1033.2	-0.420493	0.114856	-3.66105	0.000251183	0.0107999	1271.32	1135.06	846.17	880.247
ENSG00000185664	PMEL	0.775927	4156.54	-0.366008	0.0999895	-3.66046	0.000251759	0.0107999	4508.41	4955.18	3273.46	3889.09
ENSG00000185088	RPS27L	1.31658	1285.4	0.3968	0.108389	3.66088	0.000251351	0.0107999	1057.26	1120.43	1424.49	1539.43
ENSG00000103485	QPRT	0.756676	1826.83	-0.402252	0.10999	-3.65716	0.000255029	0.0109101	2062.25	2159.33	1389.28	1696.48
ENSG00000182004	SNRPE	1.31991	1347.94	0.400438	0.10966	3.65163	0.00026058	0.0111169	1084.39	1194.64	1629.32	1483.42
ENSG00000184216	IRAK1	0.700528	465.217	-0.513486	0.140853	-3.64554	0.000266828	0.0113523	584.907	549.762	328.088	398.112
ENSG00000141433	ADCYAP1	1.52201	52.9352	0.605976	0.166344	3.6429	0.00026958	0.0114345	24.1199	21.9487	105.655	60.0168
ENSG00000105568	PPP2R1A	0.812321	9181.72	-0.299879	0.0823327	-3.64228	0.000270235	0.0114345	10363.5	10019.1	7888.93	8455.37
ENSG00000137563	GGH	1.45154	543.477	0.537587	0.147999	3.63238	0.000280815	0.0118499	332.653	495.413	700.662	645.181
ENSG00000122545	SEPT7	1.31314	2288.66	0.393025	0.108257	3.63048	0.000282896	0.0118784	1803.97	2080.95	2848.06	2421.68
ENSG00000177728	TMEM94	0.760277	1694.71	-0.395403	0.108916	-3.63037	0.00028302	0.0118784	1930.6	1976.43	1564.44	1307.37
ENSG00000120251	GRIA2	1.52722	50.422	0.610904	0.168366	3.62844	0.00028514	0.011903	23.1149	22.9939	81.5585	74.0208
ENSG00000240376	RP11-36C20.1	0.663023	328.762	-0.592869	0.163394	-3.62846	0.000285112	0.011903	449.233	401.348	172.385	292.082
ENSG00000129292	PHF20L1	1.35121	834.114	0.434257	0.119716	3.62739	0.000286296	0.0119193	673.347	707.584	1022.26	933.262
ENSG00000227500	SCAMP4	0.77251	1806.46	-0.372375	0.102797	-3.62241	0.000291867	0.0121187	2059.24	2065.27	1457.86	1643.46
ENSG00000144857	BOC	0.804263	5410.62	-0.314261	0.0868511	-3.61839	0.000296446	0.012276	5794.8	6282.55	4687.76	4877.37
ENSG00000166257	SCN3B	1.54993	120.633	0.632201	0.1749	3.61464	0.000300767	0.0124218	80.3996	62.7106	210.384	129.036
ENSG00000130635	COL5A1	0.730432	665.708	-0.453179	0.125456	-3.61226	0.00030354	0.0125031	756.761	818.373	537.545	550.154
ENSG00000165912	PACSIN3	1.53445	142.251	0.61772	0.171096	3.61037	0.000305765	0.0125615	100.5	86.7496	193.702	188.053
ENSG00000180613	GSX2	1.53523	245.232	0.618455	0.171334	3.60964	0.000306619	0.0125633	130.649	191.267	241.895	417.117
ENSG00000155368	DBI	1.30247	2301.19	0.381254	0.105855	3.60165	0.000316204	0.0128543	1855.22	2074.67	2430.07	2844.8
ENSG00000150625	GPM6A	1.42172	550.083	0.507642	0.140938	3.60188	0.000315922	0.0128543	419.083	442.109	759.977	579.162
ENSG00000162692	VCAM1	1.45116	373.555	0.537205	0.149115	3.60262	0.000315021	0.0128543	248.234	319.824	468.035	458.128
ENSG00000173230	GOLGB1	1.2493	3640.63	0.321114	0.0893392	3.59433	0.000325233	0.0131868	3300.4	3113.58	4160.41	3988.12
ENSG00000163041	H3F3A	0.729462	709.529	-0.455095	0.126719	-3.59136	0.000328958	0.0133031	846.206	835.095	624.664	532.149
ENSG00000164050	PLXNB1	0.804969	4083.87	-0.312995	0.0871746	-3.59043	0.000330127	0.0133157	4548.61	4564.28	3714.62	3507.98
ENSG00000145242	EPHA5	1.4274	31.5324	0.513392	0.143236	3.58425	0.00033805	0.0136	12.0599	3.13553	76.9245	34.0095
ENSG00000107816	LZTS2	0.760375	1628.77	-0.395218	0.110314	-3.58266	0.000340114	0.0136107	1904.47	1851.01	1251.18	1508.42
ENSG00000172663	TMEM134	0.710316	512.504	-0.493468	0.13775	-3.58234	0.000340525	0.0136107	655.257	583.208	374.428	437.123
ENSG00000111077	TNS2	1.53953	70.3465	0.622487	0.173781	3.58202	0.000340947	0.0136107	39.1948	36.5812	106.582	99.0278
ENSG00000112759	SLC29A1	0.756775	1228.95	-0.402064	0.112554	-3.57218	0.000354017	0.0140963	1479.35	1362.91	972.215	1101.31
ENSG00000272636	DOC2B	1.54111	141.968	0.623973	0.174801	3.56962	0.000357497	0.0141984	108.539	62.7106	157.556	239.067
ENSG00000112902	SEMA5A	0.742822	975.55	-0.428911	0.120184	-3.56878	0.000358645	0.0142076	1235.14	1048.31	778.513	840.236
ENSG00000153902	LGI4	1.47588	245.322	0.561574	0.1576	3.56328	0.000366248	0.0144719	186.929	173.499	306.771	314.088
ENSG00000198315	ZKSCAN8	1.30641	1593.66	0.385608	0.108292	3.56081	0.000369718	0.0145719	1366.79	1347.23	1973.16	1687.47
ENSG00000107562	CXCL12	1.53715	143.87	0.62026	0.174246	3.55968	0.000371305	0.0145974	94.4696	84.6592	249.31	147.041
ENSG00000111218	PRMT8	0.683424	300.639	-0.549148	0.154331	-3.55826	0.000373326	0.0146398	338.683	414.935	216.872	232.065
ENSG00000146013	GFRA3	1.52519	65.5194	0.608985	0.171192	3.55732	0.000374657	0.014655	31.1549	34.4908	121.411	75.021
ENSG00000128973	CLN6	0.727576	681.483	-0.45883	0.129186	-3.55171	0.000382734	0.0148216	795.956	822.553	503.253	604.169
ENSG00000120875	DUSP4	1.32862	978.339	0.409926	0.115379	3.55286	0.00038106	0.0148216	831.131	811.056	1191.87	1079.3
ENSG00000242419	PCDHGC4	0.704189	395.779	-0.505966	0.142444	-3.55202	0.000382286	0.0148216	480.388	483.916	294.723	324.091
ENSG00000173267	SNCG	1.42674	453.984	0.51272	0.144336	3.55227	0.000381919	0.0148216	176.879	64.8009	835.048	739.207
ENSG00000187479	C11orf96	1.50965	65.6147	0.594213	0.167393	3.54982	0.0003855	0.0148916	40.1998	19.8583	71.3637	131.037
ENSG00000134569	LRP4	0.754906	1154.79	-0.40563	0.114291	-3.5491	0.000386554	0.0148953	1333.63	1342.01	896.217	1047.29
ENSG00000175334	BANF1	0.784934	2754.91	-0.349356	0.0985095	-3.54642	0.000390506	0.0149732	3162.72	3072.82	2223.4	2560.72
ENSG00000204681	GABBR1	0.794855	3350.44	-0.331236	0.0933877	-3.54689	0.000389803	0.0149732	3813.96	3716.65	3097.37	2773.78
ENSG00000092621	PHGDH	0.786999	6131.79	-0.345565	0.0974657	-3.54551	0.000391859	0.0149881	6861.1	6997.45	4811.95	5856.64
ENSG00000151458	ANKRD50	1.39157	486.814	0.476711	0.134676	3.53969	0.000400596	0.0152472	387.928	391.941	592.226	575.161
ENSG00000198732	SMOC1	0.802457	7904.9	-0.317505	0.0896913	-3.53997	0.00040017	0.0152472	9462.03	8210.9	7017.74	6928.94
ENSG00000141401	IMPA2	0.748995	1275.57	-0.416973	0.11787	-3.53756	0.000403838	0.015333	1453.22	1517.6	948.118	1183.33
ENSG00000126453	BCL2L12	0.715897	598.409	-0.482177	0.136357	-3.53614	0.000406025	0.0153784	652.242	787.017	440.231	514.144
ENSG00000141540	TTYH2	1.51388	154.617	0.598254	0.169302	3.53365	0.000409857	0.0154858	106.529	103.472	197.409	211.059
ENSG00000125084	WNT1	0.651771	129.318	-0.617563	0.174816	-3.53264	0.000411436	0.0155077	156.779	211.126	46.3401	103.029
ENSG00000175582	RAB6A	1.35874	784.888	0.442268	0.125429	3.52603	0.000421836	0.0158612	692.442	596.795	974.068	876.246
ENSG00000153266	FEZF2	0.772653	1665.76	-0.372107	0.10572	-3.51973	0.000431981	0.0162035	1997.93	1808.15	1360.54	1496.42
ENSG00000160460	SPTBN4	1.52629	73.5519	0.610031	0.173534	3.51535	0.000439178	0.0164337	48.2398	31.3553	106.582	108.03
ENSG00000064490	RFXANK	0.771708	1663.13	-0.373872	0.10657	-3.50822	0.000451113	0.0168397	1885.37	1917.9	1318.84	1530.43
ENSG00000162188	GNG3	1.51133	199.413	0.595823	0.170499	3.49459	0.00047479	0.0176811	152.759	116.015	318.82	210.059
ENSG00000148408	CACNA1B	1.52298	121.52	0.606896	0.17376	3.49272	0.00047812	0.0177625	68.3397	86.7496	177.946	153.043
ENSG00000169692	AGPAT2	1.51909	156.986	0.603206	0.172794	3.49091	0.000481387	0.0178412	115.574	88.8399	171.458	252.071
ENSG00000164946	FREM1	1.51908	142.416	0.603196	0.172874	3.48922	0.000484434	0.0179114	92.4596	93.0206	226.14	158.044
ENSG00000204389	HSPA1A	0.697733	326.192	-0.519254	0.148869	-3.48799	0.000486663	0.017951	397.978	405.528	238.188	263.074
ENSG00000113068	PFDN1	1.29385	1436.53	0.371667	0.106632	3.48551	0.000491201	0.0180755	1234.13	1229.13	1729.41	1553.44
ENSG00000144485	HES6	1.34277	718.761	0.425213	0.122118	3.48198	0.000497726	0.0182723	587.922	605.157	851.731	830.233
ENSG00000118680	MYL12B	1.28344	1434.66	0.360021	0.103539	3.47716	0.000506763	0.0185396	1243.18	1232.26	1661.76	1601.45
ENSG00000110811	P3H3	0.748816	889.291	-0.417316	0.120028	-3.47682	0.000507394	0.0185396	962.785	1111.02	745.148	738.207
ENSG00000144339	TMEFF2	1.52333	85.4591	0.607227	0.174811	3.47363	0.000513471	0.0187176	47.2348	52.2588	135.313	107.03
ENSG00000146700	SSC4D	0.668754	168.241	-0.580452	0.167401	-3.46743	0.000525468	0.01911	224.114	214.261	119.557	115.032
ENSG00000090097	PCBP4	1.24209	3600.99	0.312772	0.090267	3.46496	0.000530308	0.019241	3245.13	3119.85	4166.9	3872.09
ENSG00000086061	DNAJA1	1.21464	6814.69	0.280526	0.0809896	3.46373	0.000532749	0.0192845	6148.56	6080.83	7492.26	7537.11
ENSG00000163110	PDLIM5	1.35744	618.401	0.440891	0.127408	3.46046	0.000539248	0.0194744	492.448	522.588	742.368	716.201
ENSG00000224578	HNRNPA1P48	0.681542	266.629	-0.553125	0.159881	-3.4596	0.000540975	0.0194914	368.833	306.237	172.385	219.061
ENSG00000106236	NPTX2	0.706056	368.478	-0.502145	0.145193	-3.45848	0.00054324	0.0195277	470.338	428.522	278.967	296.083
ENSG00000115091	ACTR3	1.28372	1815	0.36033	0.104259	3.45611	0.00054803	0.0195641	1504.48	1626.29	2181.69	1947.55
ENSG00000005469	CROT	1.36763	580.692	0.451682	0.130688	3.45618	0.000547889	0.0195641	450.238	495.413	709.93	667.187
ENSG00000135547	HEY2	1.47246	41.863	0.558232	0.161492	3.45672	0.000546801	0.0195641	20.0999	14.6325	79.7049	53.0149
ENSG00000213983	AP1G2	0.771092	1546.88	-0.375024	0.108629	-3.45234	0.000555756	0.0197491	1756.73	1785.16	1427.27	1218.34
ENSG00000109270	LAMTOR3	1.3357	805.365	0.417596	0.120957	3.45242	0.000555572	0.0197491	635.157	707.584	956.459	922.259
ENSG00000183044	ABAT	1.43213	570.261	0.518162	0.150208	3.44963	0.000561363	0.0198574	500.488	374.173	820.219	586.164
ENSG00000096433	ITPR3	1.45167	332.809	0.537716	0.155851	3.4502	0.000560167	0.0198574	292.454	205.9	420.768	412.116
ENSG00000089327	FXYD5	0.663671	163.005	-0.591461	0.171563	-3.44749	0.000565819	0.0199696	208.034	225.758	86.1925	132.037
ENSG00000139044	B4GALNT3	0.710191	396.829	-0.49372	0.143354	-3.44407	0.000573029	0.0201536	500.488	463.013	294.723	329.092
ENSG00000158769	F11R	0.69484	332.799	-0.525247	0.152537	-3.4434	0.000574452	0.0201536	381.898	443.155	227.066	279.078
ENSG00000067064	IDI1	1.28691	1432.95	0.363915	0.105692	3.44318	0.000574926	0.0201536	1205.99	1260.48	1697.9	1567.44
ENSG00000204371	EHMT2	0.820292	6493.34	-0.285791	0.0830349	-3.44182	0.000577809	0.020209	7354.56	6995.36	5889.82	5733.61
ENSG00000275038	RP11-546B8.6	1.39358	22.2585	0.478791	0.139208	3.4394	0.000582999	0.0203447	7.03497	3.13553	39.8525	39.0109
ENSG00000260614	RP11-491F9.1	1.35563	19.8432	0.438961	0.12768	3.43799	0.000586059	0.02036	5.02498	0	46.3401	28.0079
ENSG00000138434	SSFA2	1.34863	817.977	0.43149	0.125499	3.4382	0.000585588	0.02036	641.187	709.674	1040.8	880.247
ENSG00000227097	RPS28P7	0.668678	251.731	-0.580617	0.168972	-3.43618	0.000589988	0.0204507	375.868	283.243	129.752	218.061
ENSG00000166106	ADAMTS15	1.51087	132.814	0.595383	0.173312	3.43532	0.000591844	0.0204694	99.4945	73.1623	195.555	163.046
ENSG00000128602	SMO	0.812664	3762.27	-0.299269	0.0871871	-3.43249	0.000598065	0.0206177	4103.4	4253.87	3356.87	3334.94
ENSG00000102003	SYP	1.41387	453.691	0.499648	0.145578	3.43216	0.000598787	0.0206177	397.978	310.417	592.226	514.144
ENSG00000168003	SLC3A2	0.791545	2417.46	-0.337256	0.0984358	-3.42616	0.000612186	0.0210324	2598.92	2851.24	2025.06	2194.62
ENSG00000102445	KIAA0226L	1.51402	88.2327	0.598386	0.174754	3.42417	0.000616684	0.0211401	62.3097	40.7619	128.825	121.034
ENSG00000136160	EDNRB	1.39365	781.098	0.47887	0.139904	3.42284	0.000619696	0.0211774	618.072	625.015	1113.09	768.215
ENSG00000162552	WNT4	0.661008	169.045	-0.59726	0.17451	-3.42249	0.000620498	0.0211774	177.884	285.333	76.9245	136.038
ENSG00000143869	GDF7	1.48883	199.591	0.574178	0.167962	3.4185	0.000629674	0.0214434	112.559	166.183	271.553	248.07
ENSG00000166851	PLK1	0.79664	2404.48	-0.327999	0.0960341	-3.41545	0.000636776	0.0216379	2754.69	2646.39	2023.21	2193.62
ENSG00000115355	CCDC88A	1.27092	2155.94	0.345868	0.101314	3.41383	0.000640575	0.0216721	1999.94	1745.44	2409.68	2468.69
ENSG00000164100	NDST3	1.51212	99.715	0.596577	0.174736	3.41417	0.000639777	0.0216721	59.2947	64.8009	142.727	132.037
ENSG00000198168	SVIP	1.37091	510.989	0.455135	0.133352	3.41304	0.000642421	0.0216873	426.118	402.393	604.275	611.171
ENSG00000180921	FAM83H	0.739956	893.456	-0.434489	0.127352	-3.41172	0.000645553	0.0217457	1032.13	1070.26	643.2	828.232
ENSG00000140988	RPS2	0.819641	39841.5	-0.286936	0.0841689	-3.40905	0.000651901	0.021912	43370.6	44725.2	33353.7	37916.6
ENSG00000171004	HS6ST2	1.29268	1202.7	0.370368	0.108681	3.40783	0.000654807	0.0219622	1030.12	1031.59	1421.71	1327.37
ENSG00000131459	GFPT2	0.72725	499.31	-0.459477	0.134952	-3.40474	0.000662268	0.0221169	601.992	588.434	383.696	423.119
ENSG00000140545	MFGE8	0.780962	1645.28	-0.356676	0.104746	-3.40515	0.000661283	0.0221169	1877.33	1862.5	1507.91	1333.37
ENSG00000134917	ADAMTS8	1.49268	67.2999	0.577902	0.170056	3.39829	0.000678074	0.0225478	46.2298	21.9487	113.997	87.0244
ENSG00000185739	SRL	1.43295	30.7351	0.518984	0.152716	3.39835	0.000677929	0.0225478	12.0599	9.40658	57.4617	44.0123
ENSG00000262655	SPON1	1.32895	785.523	0.41029	0.120783	3.39692	0.000681484	0.0226127	648.222	665.777	875.827	952.267
ENSG00000064666	CNN2	0.762253	3077.16	-0.391658	0.115424	-3.3932	0.000690813	0.0228734	3501.4	3598.54	2204.86	3003.84
ENSG00000172466	ZNF24	1.26608	1958.04	0.340371	0.100333	3.39241	0.000692812	0.0228908	1793.92	1616.89	2193.74	2227.62
ENSG00000136237	RAPGEF5	1.46835	235.248	0.554199	0.16364	3.38671	0.000707374	0.0233223	196.979	143.189	319.747	281.079
ENSG00000147400	CETN2	1.2984	1244.72	0.376736	0.111267	3.38588	0.000709501	0.0233429	1003.99	1121.47	1481.03	1372.38
ENSG00000152661	GJA1	0.79517	2898.28	-0.330665	0.0977557	-3.38256	0.000718131	0.0235769	3274.27	3244.23	2356.86	2717.76
ENSG00000175264	CHST1	1.50104	70.772	0.585959	0.173465	3.37797	0.000730237	0.0239024	45.2248	33.4456	96.3874	108.03
ENSG00000158292	GPR153	0.766089	1082.77	-0.384417	0.113812	-3.37763	0.000731124	0.0239024	1305.49	1185.23	885.095	955.268
ENSG00000253230	LINC00599	1.47836	268.699	0.563994	0.16702	3.3768	0.000733333	0.0239242	190.949	189.177	435.597	259.073
ENSG00000196776	CD47	1.29427	1287.35	0.37214	0.110283	3.37442	0.00073972	0.024082	1113.53	1090.12	1565.37	1380.39
ENSG00000100316	RPL3	0.838155	49281.1	-0.254711	0.0756415	-3.36734	0.000758964	0.0246568	53236.6	54449.5	43804.3	45633.8
ENSG00000229119	CTB-63M22.1	0.666306	163.872	-0.585743	0.174123	-3.36396	0.000768327	0.0249089	238.184	205.9	71.3637	140.039
ENSG00000130208	APOC1	0.666709	136.079	-0.58487	0.174097	-3.35944	0.000781002	0.025267	164.819	203.809	67.6565	108.03
ENSG00000186868	MAPT	1.46584	293.129	0.551723	0.164266	3.35873	0.000783027	0.0252799	224.114	199.629	459.694	289.081
ENSG00000141449	GREB1L	0.791406	2575.42	-0.33751	0.100657	-3.35306	0.000799227	0.0257494	2780.82	3028.92	2098.28	2393.67
ENSG00000127022	CANX	1.21914	6534.83	0.285864	0.0853075	3.35098	0.000805252	0.0258363	5959.62	5732.79	7508.95	6937.95
ENSG00000230989	HSBP1	1.22018	5381.87	0.287091	0.085671	3.35109	0.000804934	0.0258363	4658.15	4965.63	5837	6066.7
ENSG00000105810	CDK6	1.38036	434.157	0.465044	0.13883	3.34975	0.000808848	0.0258981	353.758	342.818	532.911	507.142
ENSG00000160796	NBEAL2	0.738379	628.26	-0.437567	0.130656	-3.349	0.000811041	0.0259149	702.492	780.746	548.666	481.135
ENSG00000183386	FHL3	0.704626	328.41	-0.505071	0.150841	-3.34836	0.000812925	0.0259218	397.978	408.664	228.92	278.078
ENSG00000132938	MTUS2	1.49949	106.685	0.584473	0.174613	3.34724	0.000816214	0.0259733	78.3896	47.0329	186.287	115.032
ENSG00000154310	TNIK	1.4815	199.96	0.567059	0.169478	3.34592	0.000820101	0.0260437	135.674	142.144	316.966	205.058
ENSG00000114554	PLXNA1	0.819503	4317.38	-0.287179	0.0858863	-3.34372	0.000826643	0.0261978	4859.15	4690.75	3905.54	3814.07
ENSG00000163590	PPM1L	1.32798	710.064	0.409238	0.122466	3.34165	0.000832809	0.0263395	605.007	582.163	824.853	828.232
ENSG00000254087	LYN	0.690966	265.113	-0.533314	0.159631	-3.34092	0.000835021	0.0263558	302.504	363.721	175.165	219.061
ENSG00000113811	SELK	1.32093	947.184	0.401551	0.120264	3.3389	0.000841122	0.0264409	769.826	821.508	1012.07	1185.33
ENSG00000175931	UBE2O	0.799226	2097.6	-0.323325	0.0968318	-3.33904	0.000840685	0.0264409	2426.06	2279.53	1857.31	1827.51
ENSG00000112175	BMP5	1.49181	65.1359	0.577068	0.172902	3.33755	0.000845207	0.0264621	33.1648	38.6715	92.6801	96.0269
ENSG00000104368	PLAT	1.43654	257.813	0.522598	0.156575	3.33768	0.000844801	0.0264621	206.024	182.906	326.234	316.089
ENSG00000147432	CHRNB3	1.35843	20.9489	0.441938	0.132633	3.33205	0.000862103	0.0268827	7.03497	1.04518	41.7061	34.0095
ENSG00000145423	SFRP2	0.810442	5733.87	-0.303219	0.0909879	-3.33252	0.000860631	0.0268827	6138.51	6623.28	4796.2	5377.51
ENSG00000129595	EPB41L4A	1.45042	221.849	0.536471	0.161177	3.32846	0.000873291	0.027177	175.874	151.55	279.894	280.079
ENSG00000141552	ANAPC11	0.787185	2092.59	-0.345226	0.103797	-3.32597	0.000881103	0.0272807	2309.48	2426.9	1678.44	1955.55
ENSG00000143889	HNRNPLL	1.29278	1070.77	0.370482	0.111399	3.32572	0.000881892	0.0272807	887.411	945.884	1235.43	1214.34
ENSG00000171033	PKIA	1.31042	1002.93	0.390032	0.117256	3.32634	0.000879944	0.0272807	837.161	860.18	1240.06	1074.3
ENSG00000108947	EFNB3	0.80198	2143.49	-0.318362	0.0957569	-3.32468	0.000885186	0.0273281	2351.69	2447.8	1861.94	1912.54
ENSG00000006282	SPATA20	0.724624	463.579	-0.464695	0.139795	-3.32412	0.000886972	0.0273289	549.732	561.259	339.209	404.113
ENSG00000126705	AHDC1	0.772152	1131.99	-0.373043	0.1123	-3.32184	0.000894269	0.0274992	1343.68	1248.99	924.021	1011.28
ENSG00000185668	POU3F1	0.674862	178.666	-0.567335	0.170955	-3.31863	0.000904607	0.0277621	203.009	266.52	100.095	145.041
ENSG00000108176	DNAJC12	1.48586	133.128	0.571298	0.172187	3.3179	0.000906968	0.0277797	85.4246	94.0658	164.971	188.053
ENSG00000129925	TMEM8A	0.775734	1121.16	-0.366366	0.110508	-3.31529	0.000915481	0.0279853	1244.18	1316.92	984.263	939.263
ENSG00000064655	EYA2	1.49348	176.117	0.57868	0.174949	3.30771	0.000940628	0.0286975	143.714	74.2075	171.458	315.088
ENSG00000141696	P3H4	0.765746	1197.9	-0.385061	0.116503	-3.30516	0.000949217	0.0289027	1371.82	1386.95	917.533	1115.31
ENSG00000166128	RAB8B	1.32703	759.291	0.408204	0.123547	3.30404	0.000953011	0.0289615	674.352	594.705	862.852	905.254
ENSG00000198597	ZNF536	1.4921	99.9138	0.577348	0.174828	3.30239	0.000958654	0.0290761	70.3497	55.3943	140.874	133.037
ENSG00000116489	CAPZA1	1.25399	2067.41	0.326521	0.0989454	3.30002	0.000966792	0.0292657	1884.37	1740.22	2387.44	2257.63
ENSG00000173992	CCS	0.732032	554.101	-0.450022	0.136409	-3.29906	0.000970084	0.0293083	591.942	726.397	443.938	454.127
ENSG00000142627	EPHA2	0.770932	990.205	-0.375324	0.113862	-3.29632	0.000979599	0.0293106	1176.85	1094.3	855.438	834.234
ENSG00000108679	LGALS3BP	0.795253	1838.05	-0.330515	0.100249	-3.29694	0.000977446	0.0293106	2154.71	1981.65	1603.37	1612.45
ENSG00000160877	NACC1	0.790727	1468.54	-0.338748	0.102754	-3.29668	0.000978356	0.0293106	1650.2	1666.01	1296.6	1261.35
ENSG00000137818	RPLP1	0.794347	20453.1	-0.332158	0.100717	-3.29793	0.000973988	0.0293106	22050.6	24008.7	15757.5	19995.6
ENSG00000260903	XKR7	1.41697	505.493	0.502814	0.152441	3.29841	0.00097234	0.0293106	266.324	109.743	776.66	869.244
ENSG00000110367	DDX6	1.24438	2808.75	0.315425	0.0958985	3.28915	0.00100491	0.03001	2592.89	2358.96	3250.29	3032.85
ENSG00000197587	DMBX1	0.687971	58.7551	-0.53958	0.164166	-3.2868	0.00101332	0.0300937	66.3297	113.924	15.7556	39.0109
ENSG00000177508	IRX3	0.702686	353.043	-0.509049	0.154859	-3.28717	0.00101201	0.0300937	446.218	426.432	222.432	317.089
ENSG00000276045	ORAI1	0.717683	381.224	-0.478581	0.145609	-3.28675	0.00101352	0.0300937	451.243	471.374	276.187	326.091
ENSG00000233639	LINC01158	1.43942	227.488	0.525492	0.1601	3.28227	0.00102975	0.030517	167.834	171.409	270.626	300.084
ENSG00000134775	FHOD3	0.804893	2232.35	-0.313131	0.0954241	-3.28146	0.0010327	0.0305462	2467.26	2522.01	1917.55	2022.57
ENSG00000115896	PLCL1	1.42781	39.3056	0.513803	0.15661	3.28077	0.00103523	0.0305628	23.1149	8.36141	66.7297	59.0166
ENSG00000168671	UGT3A2	0.67287	118.426	-0.571601	0.174419	-3.27716	0.00104855	0.0308975	165.824	154.686	61.1689	92.0258
ENSG00000117971	CHRNB4	1.48726	133.279	0.572659	0.174957	3.27314	0.00106361	0.0312707	113.564	51.2136	186.287	182.051
ENSG00000039650	PNKP	0.765652	829.715	-0.38524	0.117713	-3.2727	0.00106524	0.0312707	951.731	960.517	716.418	690.194
ENSG00000144579	CTDSP1	0.791667	1444.09	-0.337034	0.103074	-3.26982	0.00107616	0.0315315	1609	1650.33	1257.67	1259.35
ENSG00000177519	RPRM	1.44127	234.537	0.527343	0.16147	3.2659	0.00109118	0.0319113	190.949	156.776	274.333	316.089
ENSG00000108406	DHX40	1.27914	1331.43	0.355171	0.108864	3.26252	0.00110425	0.0322328	1166.8	1130.88	1599.66	1428.4
ENSG00000137491	SLCO2B1	0.691614	43.0416	-0.531961	0.163095	-3.26166	0.00110762	0.0322706	53.2647	79.4334	19.4628	20.0056
ENSG00000182575	NXPH3	0.690872	204.126	-0.533509	0.163606	-3.26093	0.00111046	0.0322927	238.184	279.062	149.215	150.042
ENSG00000100226	GTPBP1	0.796269	1983.64	-0.328672	0.100823	-3.25988	0.0011146	0.0323526	2348.67	2113.35	1772.04	1700.48
ENSG00000131711	MAP1B	1.2364	9767.64	0.30615	0.0939648	3.25814	0.00112147	0.0324911	9352.49	7943.34	10400.6	11374.2
ENSG00000116586	LAMTOR2	0.739796	778.001	-0.434801	0.133478	-3.25747	0.0011241	0.0325067	864.296	973.059	551.447	723.203
ENSG00000128872	TMOD2	1.38308	416.677	0.467886	0.143745	3.25498	0.00113399	0.0327318	339.688	324.005	545.886	457.128
ENSG00000134287	ARF3	0.798566	2430.13	-0.324517	0.0997315	-3.25391	0.0011383	0.0327952	2635.1	2821.97	2002.82	2260.63
ENSG00000132639	SNAP25	1.48301	103.379	0.568528	0.174808	3.2523	0.00114474	0.0329197	82.4096	42.8522	149.215	139.039
ENSG00000168993	CPLX1	1.41004	39.3454	0.495733	0.152557	3.2495	0.00115606	0.0331839	23.1149	6.27106	50.9741	77.0216
ENSG00000071794	HLTF	1.34825	595.918	0.431089	0.132705	3.24848	0.00116022	0.0332417	485.413	493.323	762.758	642.18
ENSG00000259280	RP11-122D10.1	0.698631	37.9529	-0.517397	0.159314	-3.24766	0.00116358	0.0332767	49.2448	70.0268	18.536	14.0039
ENSG00000197852	FAM212B	1.36699	449.843	0.451002	0.139149	3.24115	0.0011905	0.0339839	386.923	339.682	536.618	536.15
ENSG00000004848	ARX	1.4243	247.873	0.51025	0.157468	3.24034	0.00119388	0.0339899	193.964	181.861	296.576	319.089
ENSG00000035403	VCL	0.816253	2955.9	-0.292911	0.0904032	-3.24005	0.00119509	0.0339899	3285.33	3270.36	2581.14	2686.75
ENSG00000223573	TINCR	0.708606	284.255	-0.496943	0.153455	-3.23838	0.00120212	0.0341275	359.788	338.637	208.53	230.065
ENSG00000164266	SPINK1	0.749059	23.1445	-0.416849	0.128791	-3.23663	0.0012095	0.0342744	16.0799	67.9364	5.56081	3.00084
ENSG00000136877	FPGS	0.748753	775.542	-0.417437	0.129143	-3.23238	0.00122765	0.0347253	872.336	943.794	571.837	714.2
ENSG00000166111	SVOP	1.47822	79.6065	0.563858	0.174517	3.23096	0.00123377	0.0348349	54.2697	40.7619	109.363	114.032
ENSG00000109062	SLC9A3R1	0.749971	942.745	-0.415094	0.128503	-3.23022	0.00123695	0.0348614	1131.62	1073.4	674.711	891.25
ENSG00000152952	PLOD2	1.46099	156.513	0.546947	0.169441	3.22796	0.00124678	0.0350123	102.51	118.105	210.384	195.055
ENSG00000129353	SLC44A2	0.815944	2943.05	-0.293457	0.0909114	-3.22795	0.00124682	0.0350123	3326.53	3202.42	2576.51	2666.75
ENSG00000018189	RUFY3	1.31573	1212.31	0.395867	0.122716	3.22586	0.00125593	0.0351411	1084.39	955.291	1567.22	1242.35
ENSG00000265763	ZNF488	1.36076	22.0414	0.444417	0.137752	3.22621	0.00125439	0.0351411	3.01499	8.36141	40.7793	36.0101
ENSG00000004866	ST7	1.40378	319.563	0.489312	0.151766	3.22411	0.00126364	0.0352932	252.254	244.571	426.329	355.1
ENSG00000164082	GRM2	1.45448	181.546	0.540499	0.167784	3.22139	0.0012757	0.035566	146.729	112.879	221.506	245.069
ENSG00000107829	FBXW4	0.745652	542.704	-0.423425	0.131488	-3.22026	0.00128073	0.0356424	618.072	657.416	453.206	442.124
ENSG00000101445	PPP1R16B	0.677144	100.413	-0.562466	0.17471	-3.21942	0.00128449	0.0356831	140.699	131.692	60.2421	69.0194
ENSG00000107863	ARHGAP21	1.28235	1480.73	0.358788	0.1116	3.21495	0.00130468	0.0361793	1300.46	1247.94	1835.07	1539.43
ENSG00000101439	CST3	1.26822	1343.2	0.342808	0.106796	3.20994	0.00132763	0.0366474	1158.76	1173.73	1583.9	1456.41
ENSG00000081189	MEF2C	1.42973	38.0148	0.515739	0.160654	3.21025	0.00132618	0.0366474	19.0949	14.6325	59.3153	59.0166
ENSG00000128045	RASL11B	0.719416	385.452	-0.475101	0.148019	-3.20972	0.00132864	0.0366474	459.283	474.51	266.919	341.096
ENSG00000080644	CHRNA3	1.42352	262.435	0.509467	0.158828	3.20767	0.00133813	0.0368436	223.109	173.499	316.039	337.095
ENSG00000167861	HID1	1.34907	548.948	0.431965	0.134836	3.20363	0.00135709	0.0372996	489.433	409.709	652.468	644.181
ENSG00000184349	EFNA5	0.782134	1312.08	-0.354512	0.110706	-3.2023	0.00136337	0.0374059	1546.69	1438.16	1062.11	1201.34
ENSG00000205581	HMGN1	1.21069	5765.9	0.275832	0.0863124	3.19574	0.00139474	0.0381993	5074.22	5282.32	6100.21	6606.85
ENSG00000162734	PEA15	1.22144	3553.85	0.288588	0.0903639	3.19361	0.00140504	0.0382144	3224.02	3120.9	4084.41	3786.06
ENSG00000008323	PLEKHG6	0.687374	60.0331	-0.540834	0.169296	-3.1946	0.00140025	0.0382144	98.4895	78.3882	22.2432	41.0115
ENSG00000152192	POU4F1	1.41834	371.783	0.5042	0.157829	3.19461	0.00140022	0.0382144	219.089	100.337	512.521	655.184
ENSG00000147403	RPL10	0.79366	23241.4	-0.333408	0.104399	-3.19359	0.00140514	0.0382144	25118.9	27290.6	17551.8	23004.5
ENSG00000198604	BAZ1A	1.29942	812.25	0.377868	0.118573	3.1868	0.00143856	0.0390548	692.442	688.771	955.532	912.256
ENSG00000205363	C15orf59	1.46381	145.766	0.549725	0.172915	3.17917	0.00147698	0.0395791	120.599	77.343	189.067	196.055
ENSG00000178464	CTD-2192J16.15	0.681608	163.74	-0.552985	0.173969	-3.17865	0.00147962	0.0395791	236.174	200.674	75.0709	143.04
ENSG00000177301	KCNA2	1.45408	75.5289	0.540104	0.169785	3.1811	0.00146715	0.0395791	53.2647	27.1746	143.654	78.0219
ENSG00000163808	KIF15	1.26152	1449.51	0.335161	0.105421	3.17926	0.00147652	0.0395791	1296.44	1230.17	1696.97	1574.44
ENSG00000136149	RPL13AP25	0.68391	202.718	-0.548122	0.172294	-3.18132	0.00146606	0.0395791	278.384	253.978	95.4606	183.051
ENSG00000167978	SRRM2	0.833546	16314.2	-0.262666	0.0826406	-3.17842	0.00148081	0.0395791	17561.3	18215.3	15458.1	14021.9
ENSG00000137203	TFAP2A	1.43756	206.562	0.523624	0.164627	3.18068	0.00146931	0.0395791	147.734	155.731	231.7	291.082
ENSG00000077097	TOP2B	1.2129	4833.99	0.278465	0.0875641	3.18013	0.00147211	0.0395791	4481.27	4190.11	5481.1	5183.45
ENSG00000170315	UBB	1.19908	26688.2	0.261926	0.0823179	3.18188	0.0014632	0.0395791	23086.8	25157.4	28222	30286.5
ENSG00000156103	MMP16	1.3492	465.932	0.432109	0.136003	3.17719	0.00148708	0.0396784	379.888	382.534	555.154	546.153
ENSG00000104969	SGTA	0.789841	1541.14	-0.340366	0.107157	-3.17633	0.00149151	0.0397285	1803.97	1681.69	1259.52	1419.4
ENSG00000134986	NREP	1.20576	7393.87	0.269948	0.085057	3.17373	0.00150494	0.0399491	6778.69	6537.57	8483.01	7776.18
ENSG00000164975	SNAPC3	1.30821	760.095	0.387593	0.122107	3.1742	0.00150249	0.0399491	662.292	621.88	911.973	844.237
ENSG00000010270	STARD3NL	1.2684	1345.09	0.343014	0.108099	3.17316	0.00150787	0.0399586	1189.91	1144.47	1600.59	1445.41
ENSG00000138613	APH1B	1.42126	263.405	0.507169	0.159915	3.1715	0.00151655	0.0400938	168.839	228.894	331.795	324.091
ENSG00000183248	PRR36	0.761914	681.571	-0.3923	0.123707	-3.17119	0.00151814	0.0400938	805.001	773.43	573.69	574.161
ENSG00000129219	PLD2	0.762942	711.561	-0.390356	0.123204	-3.16838	0.00153292	0.0403471	798.971	847.638	614.469	585.164
ENSG00000139514	SLC7A1	0.785388	1273.28	-0.348522	0.109984	-3.16883	0.00153052	0.0403471	1509.5	1380.68	1055.63	1147.32
ENSG00000164970	FAM219A	1.35559	642.096	0.43892	0.13867	3.16522	0.00154965	0.0407043	601.992	442.109	784.074	740.208
ENSG00000102271	KLHL4	0.686681	278.517	-0.542287	0.171348	-3.16483	0.00155174	0.0407043	380.893	344.908	124.191	264.074
ENSG00000162878	PKDCC	0.780039	3351.59	-0.358382	0.11333	-3.16229	0.00156533	0.0409227	3520.5	4121.13	2521.83	3242.91
ENSG00000168016	TRANK1	0.752033	557.122	-0.411131	0.13001	-3.1623	0.00156531	0.0409227	644.202	658.461	459.694	466.131
ENSG00000153904	DDAH1	1.35411	478.29	0.437348	0.138354	3.16109	0.00157179	0.0409946	363.808	414.935	541.252	593.166
ENSG00000184428	TOP1MT	0.738926	475.288	-0.436497	0.138097	-3.1608	0.00157337	0.0409946	579.882	546.627	360.526	414.116
ENSG00000172172	MRPL13	1.29345	870.047	0.371221	0.11756	3.15772	0.00159009	0.0413609	718.572	766.114	972.215	1023.29
ENSG00000273604	C17orf96	0.732055	500.262	-0.449976	0.142677	-3.15382	0.0016115	0.0418288	582.897	612.473	347.551	458.128
ENSG00000101057	MYBL2	0.814135	2898.13	-0.296659	0.0940742	-3.15346	0.00161346	0.0418288	3378.79	3061.32	2586.7	2565.72
ENSG00000140836	ZFHX3	1.3286	731.217	0.40991	0.130023	3.1526	0.00161826	0.0418833	677.367	538.266	860.999	848.238
ENSG00000178538	CA8	1.44265	49.5195	0.528723	0.16789	3.14922	0.00163706	0.0422321	28.1399	22.9939	76.9245	70.0196
ENSG00000109099	PMP22	1.46092	119.374	0.546873	0.173654	3.1492	0.00163718	0.0422321	88.4396	72.1171	165.897	151.042
ENSG00000197747	S100A10	1.43175	258.648	0.517783	0.164524	3.14716	0.00164865	0.0424574	209.039	172.454	265.992	387.109
ENSG00000100697	DICER1	1.24657	2037.23	0.317958	0.101114	3.14455	0.00166342	0.0427661	1896.43	1685.87	2329.98	2236.63
ENSG00000175567	UCP2	0.771716	1255.39	-0.373859	0.118909	-3.14407	0.00166614	0.0427661	1511.51	1371.27	956.459	1182.33
ENSG00000189060	H1F0	0.822863	4487.76	-0.281275	0.0894822	-3.14336	0.00167018	0.042799	4708.4	5204.98	3981.54	4056.14
ENSG00000164062	APEH	0.81324	2144.79	-0.298247	0.0950242	-3.13864	0.00169732	0.0434228	2395.91	2373.59	1885.11	1924.54
ENSG00000103249	CLCN7	0.780712	958.896	-0.357138	0.113831	-3.13745	0.00170424	0.0435281	1116.55	1069.21	815.585	834.234
ENSG00000236439	RP11-175B9.3	0.685304	107.519	-0.545183	0.173907	-3.13491	0.00171904	0.0438341	158.789	143.189	37.0721	91.0255
ENSG00000150510	FAM124A	0.736691	663.516	-0.440868	0.140764	-3.13196	0.00173641	0.0442044	790.931	787.017	443.938	632.177
ENSG00000139679	LPAR6	1.46171	87.5283	0.547654	0.174955	3.13026	0.0017465	0.0443885	55.2747	55.3943	121.411	118.033
ENSG00000187134	AKR1C1	0.685057	189.854	-0.545703	0.174386	-3.12929	0.00175231	0.0444634	173.864	334.456	151.069	100.028
ENSG00000176399	DMRTA1	1.33279	552.664	0.414445	0.132489	3.12814	0.00175916	0.0445644	485.413	429.567	639.493	656.184
ENSG00000127863	TNFRSF19	1.34556	456.829	0.428202	0.136971	3.12624	0.0017706	0.0447811	365.818	382.534	546.813	532.149
ENSG00000167792	NDUFV1	0.78339	1715.21	-0.352198	0.112688	-3.12544	0.00177541	0.0448299	1968.79	1932.53	1316.06	1643.46
ENSG00000167703	SLC43A2	0.757428	635.18	-0.40082	0.128453	-3.12036	0.00180631	0.0455361	769.826	708.629	505.107	557.156
ENSG00000141756	FKBP10	0.823084	4598.46	-0.280888	0.090054	-3.1191	0.00181403	0.0456566	5047.09	5110.91	4345.77	3890.09
ENSG00000145675	PIK3R1	1.32548	615.243	0.406511	0.130544	3.11397	0.00184587	0.0463651	551.742	472.419	726.612	710.199
ENSG00000143858	SYT2	1.4025	46.1777	0.487996	0.15673	3.11361	0.00184815	0.0463651	27.1349	12.5421	101.021	44.0123
ENSG00000232472	EEF1B2P3	0.697914	214.861	-0.518878	0.166719	-3.11229	0.00185643	0.0464297	267.329	278.017	126.045	188.053
ENSG00000277586	NEFL	1.43388	734.308	0.51992	0.167056	3.11224	0.00185671	0.0464297	492.448	267.565	1253.96	923.259
ENSG00000254656	RTL1	0.697503	207.475	-0.519729	0.16707	-3.11085	0.00186551	0.0465747	290.444	237.255	175.165	127.036
ENSG00000008735	MAPK8IP2	1.34568	604.546	0.428331	0.137776	3.1089	0.00187784	0.0468073	562.797	426.432	724.759	704.197
ENSG00000108591	DRG2	0.785925	1003.21	-0.347537	0.112006	-3.10286	0.00191663	0.0476977	1133.63	1144.47	867.486	867.243
ENSG00000150991	UBC	1.19418	14194.2	0.256023	0.0826369	3.09817	0.00194721	0.0483812	12255.9	13462.9	15260.7	15797.4
ENSG00000233276	GPX1	0.795756	1575.49	-0.329602	0.106509	-3.09458	0.00197091	0.0487361	1766.78	1783.07	1282.69	1469.41
ENSG00000168769	TET2	1.33666	528.927	0.418636	0.135275	3.09472	0.00197002	0.0487361	464.308	407.619	650.615	593.166
ENSG00000153827	TRIP12	1.21531	3203.53	0.281322	0.0908853	3.09535	0.00196579	0.0487361	2962.73	2772.85	3487.55	3591.01
ENSG00000165029	ABCA1	0.702213	262.881	-0.51002	0.164861	-3.09364	0.00197718	0.0488133	363.808	297.875	154.776	235.066
ENSG00000148180	GSN	0.791135	1326.39	-0.338004	0.109356	-3.09084	0.00199588	0.049119	1494.43	1505.05	1079.72	1226.34
ENSG00000103489	XYLT1	1.33356	496.288	0.415283	0.134345	3.09116	0.00199375	0.049119	399.988	420.161	571.837	593.166
ENSG00000122140	MRPS2	0.77738	983.874	-0.363309	0.117562	-3.09034	0.00199924	0.0491238	1179.86	1070.26	796.122	889.249
ENSG00000172380	GNG12	1.36264	365.085	0.4464	0.144558	3.08805	0.00201478	0.0494272	285.419	302.056	433.743	439.123
ENSG00000069329	VPS35	1.23598	2340.5	0.30566	0.0990647	3.08546	0.00203239	0.0497808	2087.38	2052.73	2770.21	2451.69
ENSG00000156802	ATAD2	1.27187	1024.27	0.346956	0.112504	3.08394	0.00204281	0.0499391	894.446	876.903	1197.43	1128.32
ENSG00000133110	POSTN	1.27764	103.075	0.353485	0.114635	3.08358	0.00204529	0.0499391	16.0799	3.13553	240.042	153.043
ENSG00000186468	RPS23	1.2045	13742.8	0.268432	0.087121	3.08114	0.00206212	0.0502712	11774.5	12981.1	14356.2	15859.4
ENSG00000154832	CXXC1	0.796483	1308.64	-0.328284	0.106638	-3.0785	0.00208048	0.0506392	1513.52	1433.98	1117.72	1169.33
ENSG00000130305	NSUN5	0.757079	558.929	-0.401484	0.130449	-3.0777	0.00208606	0.0506956	668.322	634.422	457.84	475.133
ENSG00000163661	PTX3	1.37262	448.916	0.456936	0.148983	3.06703	0.00216197	0.0524581	374.863	338.637	455.986	626.176
ENSG00000196411	EPHB4	0.802089	2428.6	-0.318166	0.103784	-3.06565	0.00217196	0.0526183	2753.69	2693.42	1941.65	2325.65
ENSG00000145920	CPLX2	1.44827	160.797	0.534335	0.174378	3.06424	0.00218223	0.052716	143.714	71.072	198.336	230.065
ENSG00000118508	RAB32	1.37386	322.326	0.458238	0.149547	3.06417	0.00218278	0.052716	243.209	268.61	400.378	377.106
ENSG00000109736	MFSD10	0.760519	781.066	-0.394944	0.129117	-3.05879	0.0022223	0.0534705	877.361	937.523	580.178	729.204
ENSG00000113504	SLC12A7	0.797532	1632.17	-0.326386	0.106714	-3.05852	0.00222435	0.0534705	1959.74	1714.09	1387.42	1467.41
ENSG00000142319	SLC6A3	1.43366	65.8468	0.519707	0.169889	3.05911	0.00221997	0.0534705	49.2448	22.9939	87.1193	104.029
ENSG00000151914	DST	1.22272	2881.07	0.290095	0.0948765	3.05761	0.00223113	0.0535505	2692.38	2442.58	3273.46	3115.87
ENSG00000070413	DGCR2	0.816713	2317.75	-0.2921	0.0956265	-3.05459	0.0022537	0.0540087	2650.17	2493.79	2020.43	2106.59
ENSG00000204248	COL11A2	1.44592	148.549	0.531988	0.174233	3.05331	0.00226329	0.0541549	95.4745	104.518	251.163	143.04
ENSG00000124194	GDAP1L1	1.39216	267.779	0.477328	0.156588	3.04831	0.00230134	0.0549808	204.014	211.126	355.892	300.084
ENSG00000184697	CLDN6	0.716554	555.947	-0.480853	0.15786	-3.04607	0.00231853	0.0549923	656.262	709.674	307.698	550.154
ENSG00000128573	FOXP2	1.43344	58.5983	0.519482	0.170544	3.04602	0.00231891	0.0549923	39.1948	26.1294	88.0461	81.0227
ENSG00000141349	G6PC3	0.800454	1333.89	-0.32111	0.105404	-3.04646	0.00231554	0.0549923	1469.3	1527	1152.94	1186.33
ENSG00000135596	MICAL1	0.815279	2097.64	-0.294635	0.0967302	-3.04594	0.00231953	0.0549923	2340.63	2320.29	1923.11	1806.51
ENSG00000143416	SELENBP1	0.798402	1430.26	-0.324813	0.106605	-3.04688	0.00231228	0.0549923	1565.78	1652.42	1310.5	1192.33
ENSG00000118816	CCNI	1.19105	8020.1	0.252239	0.0828539	3.04438	0.0023316	0.0551943	7494.25	7059.12	8956.61	8570.4
ENSG00000144635	DYNC1LI1	1.26364	1148.55	0.337586	0.111005	3.04117	0.00235659	0.055701	956.755	1038.9	1264.16	1334.37
ENSG00000101444	AHCY	0.832272	4259.83	-0.264873	0.0871166	-3.04044	0.00236233	0.0557518	4596.85	4757.64	3738.72	3946.11
ENSG00000085433	WDR47	1.37103	333.883	0.455257	0.149837	3.03835	0.00237881	0.0560554	264.314	266.52	435.597	369.104
ENSG00000237214	RP11-12M9.3	0.693454	70.8815	-0.528128	0.17389	-3.03713	0.00238844	0.0561972	101.505	96.1562	39.8525	46.0129
ENSG00000135362	PRR5L	0.710862	206.888	-0.492359	0.1622	-3.03551	0.00240126	0.0564133	254.264	260.249	151.995	161.045
ENSG00000110321	EIF4G2	1.17623	21134.5	0.234168	0.0772023	3.03318	0.00241994	0.0566806	19476.8	19185.2	23465.7	22410.3
ENSG00000007062	PROM1	1.27631	940.449	0.351983	0.116042	3.03323	0.00241949	0.0566806	776.861	843.457	1099.19	1042.29
ENSG00000163931	TKT	0.827413	7353.73	-0.273321	0.0902562	-3.02827	0.00245955	0.0575215	8339.45	7862.86	6170.64	7041.97
ENSG00000174718	KIAA1551	1.28184	910.384	0.358213	0.11831	3.02775	0.00246379	0.0575342	825.101	736.849	1009.29	1070.3
ENSG00000101115	SALL4	0.803952	2672.67	-0.314818	0.104011	-3.02677	0.00247184	0.0576354	2917.5	3070.73	2130.72	2571.72
ENSG00000214391	TUBAP2	0.696608	195.893	-0.521582	0.17242	-3.02506	0.00248585	0.0578753	282.404	226.803	97.3142	177.05
ENSG00000079785	DDX1	1.21399	2627.07	0.279758	0.092497	3.02451	0.00249034	0.0578928	2356.71	2348.51	2972.25	2830.79
ENSG00000159556	ISL2	1.40332	40.42	0.488849	0.161685	3.02347	0.00249898	0.0579203	22.1099	16.7228	52.8277	70.0196
ENSG00000131899	LLGL1	0.832056	5021.65	-0.265247	0.087729	-3.02348	0.00249882	0.0579203	5364.66	5665.9	4699.81	4356.22
ENSG00000112739	PRPF4B	1.22774	2002.03	0.296005	0.0981229	3.01667	0.00255566	0.0591457	1777.84	1778.89	2306.81	2144.6
ENSG00000138604	GLCE	1.37119	303.421	0.455428	0.151106	3.01396	0.00257859	0.0593227	250.244	230.984	375.355	357.1
ENSG00000179546	HTR1D	0.700153	64.7215	-0.514258	0.17056	-3.01511	0.00256886	0.0593227	81.4046	104.518	25.9504	47.0132
ENSG00000183421	RIPK4	0.697069	66.4853	-0.520627	0.172732	-3.01408	0.00257757	0.0593227	94.4696	93.0206	32.4381	46.0129
ENSG00000226532	RP5-1052M9.1	0.708117	50.3286	-0.497941	0.165174	-3.01465	0.00257276	0.0593227	74.3696	75.2527	16.6824	35.0098
ENSG00000134333	LDHA	1.27181	1691.16	0.346881	0.115151	3.0124	0.00259194	0.0595418	1425.08	1496.69	2147.4	1695.48
ENSG00000196923	PDLIM7	0.806917	1736.29	-0.309508	0.10279	-3.01108	0.0026032	0.059712	1926.58	1955.52	1448.59	1614.45
ENSG00000237649	KIFC1	0.825231	2558.85	-0.27713	0.0920548	-3.01049	0.00260825	0.0597397	2849.16	2797.94	2308.66	2279.64
ENSG00000218227	RP11-889L3.1	0.698028	254.766	-0.518643	0.172314	-3.00987	0.00261362	0.0597746	354.763	306.237	113.997	244.068
ENSG00000176788	BASP1	1.21946	2674.03	0.286248	0.0951303	3.00901	0.002621	0.0598551	2412.99	2360.01	2820.26	3102.87
ENSG00000074370	ATP2A3	1.43448	73.6632	0.520526	0.173126	3.00663	0.00264161	0.0602372	55.2747	32.4005	101.948	105.029
ENSG00000011028	MRC2	0.807074	1496.29	-0.309227	0.102922	-3.00448	0.00266033	0.060507	1669.3	1676.46	1354.06	1285.36
ENSG00000126822	PLEKHG3	0.822314	2301.93	-0.282239	0.0939425	-3.00438	0.00266123	0.060507	2576.81	2513.65	2042.67	2074.58
ENSG00000113100	CDH9	0.738	27.0153	-0.438308	0.146082	-3.00042	0.00269604	0.0610303	43.2148	44.9426	13.902	6.00168
ENSG00000117984	CTSD	0.768175	1174.57	-0.380493	0.126803	-3.00066	0.00269397	0.0610303	1380.86	1331.55	841.536	1144.32
ENSG00000068001	HYAL2	0.780282	1246.54	-0.357933	0.119274	-3.00093	0.00269157	0.0610303	1431.11	1416.21	943.484	1195.34
ENSG00000179361	ARID3B	0.807967	2170.63	-0.307631	0.102602	-2.9983	0.00271487	0.0613672	2530.58	2319.25	1796.14	2036.57
ENSG00000102265	TIMP1	0.738569	572.322	-0.437195	0.145839	-2.99779	0.00271946	0.0613816	709.527	655.325	376.281	548.154
ENSG00000160716	CHRNB2	1.408	194.521	0.49365	0.164735	2.99663	0.00272983	0.0615263	133.664	157.822	246.529	240.067
ENSG00000180176	TH	1.38837	49.9973	0.473387	0.158045	2.99527	0.00274198	0.0617104	28.1399	17.768	113.07	41.0115
ENSG00000050767	COL23A1	1.43784	88.5316	0.523905	0.174956	2.9945	0.00274892	0.0617771	61.3047	53.304	120.484	119.033
ENSG00000134684	YARS	0.819446	2174	-0.28728	0.0959702	-2.99342	0.00275866	0.0619063	2337.62	2480.2	1941.65	1936.54
ENSG00000145147	SLIT2	1.37024	451.88	0.454434	0.152031	2.98909	0.00279811	0.062701	385.918	330.276	643.2	448.126
ENSG00000116133	DHCR24	1.21377	3439.69	0.279489	0.0935282	2.98829	0.00280544	0.0627747	3171.77	2988.16	3990.81	3608.01
ENSG00000108830	RND2	0.823147	2316.15	-0.280778	0.0939943	-2.98718	0.00281563	0.0629121	2530.58	2588.9	2044.52	2100.59
ENSG00000162490	DRAXIN	0.792669	1024.83	-0.335209	0.112287	-2.98528	0.00283318	0.0632132	1133.63	1184.18	908.265	873.245
ENSG00000103257	SLC7A5	0.788092	895.019	-0.343565	0.115208	-2.98213	0.00286246	0.063775	1021.08	1010.69	771.099	777.218
ENSG00000168374	ARF4	1.21888	2168.54	0.285551	0.095801	2.98067	0.0028762	0.0639892	1982.86	1888.63	2431	2371.67
ENSG00000138735	PDE5A	1.40492	191.973	0.49049	0.164673	2.97857	0.00289598	0.0643372	135.674	152.596	233.554	246.069
ENSG00000131171	SH3BGRL	1.26708	1149.01	0.341512	0.11484	2.97382	0.00294119	0.0652482	936.656	1053.54	1373.52	1232.35
ENSG00000215301	DDX3X	1.21715	7689.8	0.283512	0.0954291	2.97091	0.00296914	0.0657743	6922.41	6819.77	9307.87	7709.16
ENSG00000198961	PJA2	1.24303	1403.57	0.313857	0.105728	2.96853	0.00299232	0.0661934	1191.92	1277.2	1611.71	1533.43
ENSG00000161682	FAM171A2	0.800011	1178.3	-0.321908	0.108506	-2.96674	0.00300977	0.0664847	1356.74	1292.88	1022.26	1041.29
ENSG00000144746	ARL6IP5	1.26407	1176.42	0.338075	0.114116	2.96256	0.00305097	0.067299	939.671	1101.62	1342.01	1322.37
ENSG00000226221	RPL26P19	0.698797	198.933	-0.517054	0.174567	-2.96193	0.00305719	0.0673406	282.404	244.571	79.7049	189.053
ENSG00000198513	ATL1	1.37119	310.158	0.455428	0.153808	2.96101	0.0030663	0.0673523	219.089	270.701	395.744	355.1
ENSG00000185339	TCN2	0.759678	507.895	-0.396539	0.133921	-2.961	0.0030664	0.0673523	599.982	584.253	440.231	407.114
ENSG00000128311	TST	0.765463	780.94	-0.385596	0.13025	-2.96044	0.00307205	0.0673811	847.211	962.607	585.739	728.204
ENSG00000137076	TLN1	0.821526	3194.26	-0.283622	0.0958366	-2.95943	0.0030821	0.0675062	3643.11	3426.09	2684.02	3023.85
ENSG00000260032	LINC00657	1.20914	2966.15	0.273976	0.0925909	2.95899	0.00308646	0.0675066	2637.11	2688.19	3400.43	3138.88
ENSG00000117480	FAAH	1.41332	160.106	0.499085	0.168828	2.95617	0.00311486	0.0680318	125.624	108.698	202.043	204.057
ENSG00000115904	SOS1	1.25947	1088.39	0.332813	0.112721	2.95254	0.00315173	0.0687405	995.95	897.806	1247.47	1212.34
ENSG00000172270	BSG	0.825941	11115.1	-0.27589	0.093524	-2.94994	0.0031784	0.0692249	11942.4	12582.9	9078.95	10856
ENSG00000089154	GCN1	0.838888	4735.46	-0.25345	0.0859312	-2.94946	0.00318333	0.0692352	5280.25	5077.46	4393.97	4190.18
ENSG00000126785	RHOJ	1.3543	31.0025	0.43755	0.148389	2.94867	0.00319143	0.0693142	18.0899	6.27106	42.6329	57.016
ENSG00000141985	SH3GL1	0.795105	1997.64	-0.330783	0.112251	-2.94683	0.0032105	0.0696312	2215.01	2295.21	1534.78	1945.55
ENSG00000260804	PKI55	1.31089	552.96	0.390551	0.132658	2.94404	0.00323953	0.0701627	492.448	433.748	652.468	633.178
ENSG00000130202	PVRL2	0.822645	2621.58	-0.281657	0.0957024	-2.94305	0.00324992	0.0702896	2840.12	2957.85	2232.66	2455.69
ENSG00000180730	SHISA2	1.24963	1157.29	0.3215	0.109266	2.94235	0.00325733	0.0703521	1020.07	1006.5	1339.23	1263.35
ENSG00000107796	ACTA2	0.748226	403	-0.418455	0.14234	-2.93982	0.00328404	0.0707357	498.478	453.606	318.82	341.096
ENSG00000072182	ASIC4	1.37033	36.9127	0.454524	0.154678	2.93852	0.00329787	0.0707357	20.0999	12.5421	75.9977	39.0109
ENSG00000115380	EFEMP1	0.795726	1065.34	-0.329656	0.112173	-2.93882	0.00329466	0.0707357	1188.91	1215.54	890.656	966.271
ENSG00000154358	OBSCN	0.815316	1898.3	-0.294569	0.100238	-2.93868	0.00329611	0.0707357	2098.43	2122.75	1765.56	1606.45
ENSG00000125744	RTN2	1.37652	306.403	0.461021	0.156822	2.93977	0.00328457	0.0707357	216.074	263.384	417.061	329.092
ENSG00000108797	CNTNAP1	0.751099	412.202	-0.412926	0.140549	-2.93795	0.00330395	0.0707684	477.373	493.323	329.015	349.098
ENSG00000099326	MZF1	0.78553	1003.39	-0.348262	0.118667	-2.93479	0.00333772	0.0711971	1051.23	1233.31	888.803	840.236
ENSG00000174136	RGMB	0.792142	1026.4	-0.336168	0.114513	-2.93562	0.00332878	0.0711971	1123.58	1199.86	849.877	932.261
ENSG00000110693	SOX6	1.3768	258.144	0.461321	0.157179	2.93501	0.00333534	0.0711971	215.069	188.132	300.284	329.092
ENSG00000162804	SNED1	1.33453	23.4542	0.416332	0.141963	2.93268	0.00336052	0.071585	10.05	6.27106	44.4865	33.0093
ENSG00000183010	PYCR1	0.78681	1418.57	-0.345914	0.118098	-2.92904	0.00340012	0.0723293	1478.35	1747.53	1114.02	1334.37
ENSG00000133243	BTBD2	0.819593	4227.09	-0.28702	0.0980491	-2.92731	0.00341912	0.0725349	4787.8	4582.05	3439.36	4099.15
ENSG00000100401	RANGAP1	0.830669	3218.61	-0.267654	0.0914212	-2.9277	0.0034148	0.0725349	3572.76	3506.56	2782.26	3012.84
ENSG00000204310	AGPAT1	0.827714	3058.45	-0.272796	0.0932169	-2.92646	0.00342838	0.0726322	3491.35	3249.45	2656.21	2836.8
ENSG00000075539	FRYL	1.2631	993.469	0.33697	0.115193	2.92527	0.00344162	0.0728133	880.376	843.457	1180.75	1069.3
ENSG00000085224	ATRX	1.24922	2016.16	0.321025	0.109803	2.92364	0.00345961	0.0730366	1949.69	1580.31	2203.01	2331.65
ENSG00000176049	JAKMIP2	1.27898	732.073	0.354999	0.121431	2.92347	0.00346158	0.0730366	632.142	623.97	848.95	823.231
ENSG00000105221	AKT2	0.834121	3137.47	-0.261672	0.0895939	-2.92064	0.00349309	0.0736013	3377.79	3507.61	2852.69	2811.79
ENSG00000029363	BCLAF1	1.21655	2522.92	0.282797	0.0968972	2.91852	0.00351692	0.074003	2377.82	2130.07	2760.01	2823.79
ENSG00000111052	LIN7A	1.39095	202.953	0.476075	0.163275	2.91578	0.00354801	0.0744563	163.814	145.279	257.651	245.069
ENSG00000116649	SRM	0.769952	1800.48	-0.37716	0.129351	-2.91578	0.00354805	0.0744563	2207.97	1950.3	1239.13	1804.51
ENSG00000069188	SDK2	0.836064	4144.77	-0.258315	0.0886683	-2.91327	0.0035766	0.0749541	4718.45	4365.7	3799.89	3695.04
ENSG00000139637	C12orf10	0.782783	843.183	-0.353315	0.12133	-2.91201	0.00359115	0.0751577	958.765	965.742	671.004	777.218
ENSG00000205927	OLIG2	1.37735	43.7362	0.461894	0.158857	2.90762	0.00364196	0.0761184	28.1399	13.5873	48.1937	85.0238
ENSG00000099204	ABLIM1	0.777402	941.795	-0.363268	0.125075	-2.90439	0.00367964	0.0768026	1193.93	966.788	845.243	761.213
ENSG00000117643	MAN1C1	1.36349	301.661	0.447303	0.154175	2.90128	0.00371648	0.0774673	248.234	229.939	400.378	328.092
ENSG00000164076	CAMKV	1.26497	1100.81	0.339099	0.116924	2.90016	0.00372976	0.0776269	1011.03	895.716	1327.18	1169.33
ENSG00000107736	CDH23	0.733238	278.309	-0.447647	0.154417	-2.89895	0.00374413	0.0776269	357.778	314.598	217.798	223.063
ENSG00000168268	NT5DC2	0.853961	10563.4	-0.227758	0.0785639	-2.89901	0.00374344	0.0776269	11479.1	11405	9573.86	9795.75
ENSG00000148840	PPRC1	0.808875	1318.54	-0.306011	0.105557	-2.89902	0.00374334	0.0776269	1505.48	1441.3	1164.06	1163.33
ENSG00000227081	RP11-543P15.1	0.703662	99.8147	-0.507046	0.17494	-2.8984	0.00375076	0.0776607	131.654	134.828	53.7545	79.0222
ENSG00000102401	ARMCX3	1.2591	1167.22	0.332394	0.114723	2.89736	0.00376318	0.0778141	971.83	1057.72	1228.94	1410.4
ENSG00000177674	AGTRAP	0.766988	735.415	-0.382724	0.132164	-2.89582	0.00378171	0.0779897	822.086	882.128	541.252	696.195
ENSG00000136522	MRPL47	1.29283	735.35	0.370528	0.127952	2.89585	0.00378138	0.0779897	569.832	678.319	886.022	807.226
ENSG00000134982	APC	1.2939	805.764	0.371721	0.128466	2.89355	0.00380915	0.0784514	763.796	602.021	911.973	945.265
ENSG00000119638	NEK9	1.20387	2971.25	0.267679	0.0926112	2.89036	0.00384806	0.0790431	2636.1	2712.23	3395.8	3140.88
ENSG00000100380	ST13	1.18818	3931.17	0.248758	0.086054	2.89071	0.00384369	0.0790431	3578.79	3560.91	4307.77	4277.2
ENSG00000108010	GLRX3	1.25899	948.956	0.332268	0.11514	2.88578	0.00390445	0.0800954	790.931	859.135	1070.46	1075.3
ENSG00000268658	LINC00664	1.38319	42.305	0.468	0.162224	2.8849	0.00391538	0.0801079	27.1349	15.6776	58.3885	68.0191
ENSG00000105048	TNNT1	0.732639	275.074	-0.448827	0.155572	-2.88501	0.00391399	0.0801079	307.529	358.495	225.213	209.059
ENSG00000145911	N4BP3	0.724357	224.235	-0.465227	0.161523	-2.88025	0.00397356	0.0811914	251.249	299.965	168.678	177.05
ENSG00000104774	MAN2B1	0.775006	655.415	-0.36772	0.127691	-2.87977	0.00397965	0.0812089	747.716	759.843	519.936	594.167
ENSG00000145734	BDP1	1.30828	578.99	0.387676	0.134777	2.87643	0.00402201	0.0819656	532.647	436.884	693.247	653.183
ENSG00000198728	LDB1	0.832434	2765.01	-0.264592	0.0919997	-2.87601	0.00402733	0.0819665	3122.52	2953.67	2492.17	2491.7
ENSG00000076924	XAB2	0.804947	1657.79	-0.313033	0.10891	-2.87424	0.00404997	0.0823194	1855.22	1861.46	1329.03	1585.44
ENSG00000164924	YWHAZ	1.18091	8152.37	0.239899	0.0834976	2.87312	0.00406439	0.0825044	7661.08	7204.4	9121.58	8622.42
ENSG00000282164	PEG13	1.41597	84.2324	0.501787	0.174713	2.87207	0.00407795	0.0825638	55.2747	53.304	97.3142	131.037
ENSG00000106829	TLE4	0.829779	2665.83	-0.269201	0.0937201	-2.8724	0.00407369	0.0825638	3048.15	2820.93	2398.56	2395.67
ENSG00000187498	COL4A1	0.813369	1520.81	-0.298018	0.103797	-2.87117	0.00408951	0.0826901	1685.38	1702.59	1292.89	1402.39
ENSG00000110696	C11orf58	1.22921	2332.58	0.297729	0.103727	2.87031	0.00410063	0.0828072	1909.49	2225.18	2709.97	2485.7
ENSG00000116670	MAD2L2	0.821007	1917.68	-0.284534	0.0992234	-2.86761	0.0041359	0.0834109	2179.83	2068.4	1658.97	1763.49
ENSG00000056586	RC3H2	1.24733	1032.85	0.318838	0.111334	2.86379	0.00418601	0.084312	912.536	896.761	1167.77	1154.32
ENSG00000184261	KCNK12	0.715611	80.5621	-0.482753	0.168676	-2.86201	0.00420957	0.0846767	104.52	126.466	22.2432	69.0194
ENSG00000083845	RPS5	0.809985	19016	-0.304033	0.106253	-2.8614	0.00421771	0.0847306	20621.5	21855.7	14379.3	19207.4
ENSG00000130528	HRC	1.33561	28.5107	0.417501	0.145962	2.86034	0.00423181	0.0849042	16.0799	6.27106	54.6813	37.0104
ENSG00000165264	NDUFB6	1.27911	791.981	0.355137	0.124227	2.85877	0.00425291	0.0852174	621.087	735.804	901.778	909.255
ENSG00000167600	CYP2S1	0.711524	150.196	-0.491016	0.171824	-2.85767	0.0042676	0.0853043	160.799	223.668	110.289	106.03
ENSG00000167325	RRM1	1.18554	4430.81	0.245544	0.0859378	2.85723	0.0042735	0.0853043	4035.06	4022.88	4950.97	4714.32
ENSG00000164054	SHISA5	0.820824	2190.4	-0.284854	0.0996965	-2.85722	0.00427373	0.0853043	2521.53	2331.79	1864.72	2043.57
ENSG00000157388	CACNA1D	1.35226	31.4692	0.435377	0.152467	2.85555	0.00429627	0.0856122	13.0649	14.6325	61.1689	37.0104
ENSG00000178467	P4HTM	0.789819	809.716	-0.340407	0.119221	-2.85526	0.00430018	0.0856122	931.631	907.213	723.832	676.19
ENSG00000102024	PLS3	1.20489	2575.59	0.268905	0.094201	2.85459	0.0043093	0.0856839	2227.07	2404.95	2816.55	2853.8
ENSG00000169554	ZEB2	1.24376	1140.59	0.314706	0.110322	2.85261	0.00433623	0.0861091	971.83	1030.54	1245.62	1314.37
ENSG00000107771	CCSER2	1.30131	513.901	0.379963	0.133298	2.85048	0.00436534	0.086356	429.133	435.838	614.469	576.162
ENSG00000215397	SCRT2	1.40914	74.8676	0.494812	0.173572	2.85075	0.00436161	0.086356	48.2398	44.9426	123.265	83.0233
ENSG00000165156	ZHX1	1.31903	436.656	0.399479	0.140108	2.85123	0.00435508	0.086356	362.803	360.586	480.083	543.152
ENSG00000128708	HAT1	1.25154	1186.27	0.323707	0.113722	2.84647	0.00442076	0.0872299	956.755	1115.2	1357.76	1315.37
ENSG00000163605	PPP4R2	1.2462	1125.61	0.317531	0.111541	2.84677	0.00441653	0.0872299	947.711	1025.32	1303.08	1226.34
ENSG00000167085	PHB	0.827663	2979.46	-0.272884	0.0959813	-2.8431	0.00446772	0.0880447	3421	3149.11	2545.92	2801.79
ENSG00000220785	MTMR9LP	0.762396	515.617	-0.391388	0.137701	-2.8423	0.0044789	0.0881531	550.737	652.19	450.426	409.115
ENSG00000075945	KIFAP3	1.32563	400.484	0.406673	0.14313	2.84129	0.0044932	0.0882111	352.753	306.237	470.815	472.132
ENSG00000226396	RP5-1056L3.3	0.711995	212.668	-0.490061	0.172477	-2.84132	0.00449277	0.0882111	285.419	260.249	101.948	203.057
ENSG00000133115	STOML3	0.725891	70.93	-0.462175	0.162736	-2.84003	0.0045109	0.0884467	111.554	98.2465	13.902	60.0168
ENSG00000116237	ICMT	0.831487	3106.98	-0.266234	0.0937573	-2.83961	0.00451685	0.0884516	3428.04	3405.18	2647.87	2946.83
ENSG00000226360	RPL10AP6	0.73879	474.429	-0.436764	0.153857	-2.83878	0.00452867	0.0884601	625.107	515.272	301.21	456.128
ENSG00000155959	VBP1	1.24077	1106.15	0.311239	0.109628	2.83904	0.004525	0.0884601	986.905	958.426	1241.91	1237.35
ENSG00000168071	CCDC88B	1.4052	137.033	0.490774	0.172939	2.83784	0.00454197	0.0886083	89.4446	105.563	151.069	202.057
ENSG00000101104	PABPC1L	0.791963	997.077	-0.336495	0.118601	-2.83719	0.00455125	0.0886781	1116.55	1144.47	936.069	791.222
ENSG00000170899	GSTA4	1.24595	1324.46	0.317251	0.111934	2.83426	0.00459314	0.0893821	1067.3	1254.21	1507.91	1468.41
ENSG00000146215	CRIP3	0.716463	147.562	-0.481037	0.169929	-2.83081	0.00464308	0.0902408	187.934	184.996	110.289	107.03
ENSG00000137936	BCAR3	1.30611	470.24	0.385274	0.136178	2.8292	0.00466646	0.090356	406.018	381.489	553.3	540.151
ENSG00000173894	CBX2	0.844866	5062.02	-0.243205	0.0859396	-2.82995	0.00465555	0.090356	5449.08	5584.37	4453.28	4761.34
ENSG00000249532	RP11-148B6.1	0.735982	61.1933	-0.442257	0.156304	-2.82946	0.00466269	0.090356	65.3247	121.24	10.1948	48.0135
ENSG00000120694	HSPH1	1.20746	2273.86	0.271978	0.0961537	2.82858	0.00467554	0.0904191	2103.46	1978.52	2446.76	2566.72
ENSG00000140553	UNC45A	0.812064	1661.37	-0.300335	0.106258	-2.82647	0.00470648	0.0909041	1980.85	1725.59	1498.64	1440.4
ENSG00000137267	TUBB2A	1.28079	865.038	0.357035	0.126452	2.82348	0.00475049	0.0916401	819.071	659.506	1034.31	947.266
ENSG00000204574	ABCF1	0.828841	3015.03	-0.270833	0.0959481	-2.82271	0.00476201	0.0917484	3530.55	3113.58	2681.24	2734.77
ENSG00000007237	GAS7	1.37284	241.865	0.457165	0.162003	2.82195	0.00477324	0.0918509	206.024	168.273	328.088	265.074
ENSG00000144355	DLX1	1.40029	185.702	0.485726	0.172189	2.82089	0.00478909	0.0920418	101.505	166.183	202.043	273.077
ENSG00000166848	TERF2IP	1.26871	937.126	0.343366	0.121818	2.81867	0.00482225	0.0925646	882.386	733.713	1100.11	1032.29
ENSG00000082684	SEMA5B	0.811892	1785.61	-0.30064	0.106688	-2.81793	0.00483347	0.0926654	1992.91	1992.11	1709.02	1448.41
ENSG00000005810	MYCBP2	1.25502	1321.4	0.327712	0.116329	2.81712	0.00484565	0.0927843	1268.3	1032.63	1541.27	1443.4
ENSG00000182175	RGMA	0.843667	5299.87	-0.245254	0.0870836	-2.8163	0.00485796	0.0929055	5532.5	6029.62	4748	4889.37
ENSG00000089094	KDM2B	0.819081	1626.82	-0.287922	0.102283	-2.81496	0.00487833	0.0930913	1764.77	1845.78	1401.32	1495.42
ENSG00000107372	ZFAND5	1.20574	2601.14	0.26992	0.0958907	2.81487	0.00487966	0.0930913	2216.01	2458.25	2842.5	2887.81
ENSG00000279117	CTD-2562J17.6	1.39668	180.665	0.482004	0.171311	2.81363	0.00489861	0.0932836	162.809	100.337	247.456	212.059
ENSG00000130702	LAMA5	0.798798	915.612	-0.324097	0.115197	-2.81342	0.00490176	0.0932836	1006	1058.76	804.464	793.222
ENSG00000105419	MEIS3	1.29382	705.947	0.371636	0.132278	2.8095	0.00496178	0.0941949	534.657	659.506	868.413	761.213
ENSG00000130958	SLC35D2	0.746763	322.17	-0.421277	0.14993	-2.80982	0.00495685	0.0941949	371.848	395.076	244.676	277.078
ENSG00000130935	NOL11	1.24165	1476.22	0.312256	0.111171	2.80878	0.00497299	0.0942925	1203.98	1390.08	1742.39	1568.44
ENSG00000158195	WASF2	0.829105	2249.62	-0.270372	0.0963496	-2.80616	0.00501358	0.0949461	2544.65	2412.27	1962.97	2078.58
ENSG00000058091	CDK14	1.26848	729.842	0.343098	0.122307	2.80522	0.00502822	0.0950671	626.112	632.331	801.683	859.241
ENSG00000138029	HADHB	1.23779	1553.53	0.307762	0.10972	2.80496	0.00503221	0.0950671	1322.57	1414.12	1873.99	1603.45
ENSG00000170312	CDK1	1.248	1403.08	0.319616	0.11401	2.80342	0.00505643	0.0950929	1128.61	1326.33	1671.95	1485.42
ENSG00000204580	DDR1	0.839929	5591.8	-0.25166	0.0897543	-2.80388	0.00504923	0.0950929	6165.65	6065.16	5380.08	4756.33
ENSG00000179431	FJX1	0.78062	745.797	-0.357309	0.127459	-2.80331	0.00505807	0.0950929	913.541	795.379	594.08	680.191
ENSG00000173673	HES3	0.715671	230.416	-0.482631	0.172155	-2.80347	0.00505553	0.0950929	292.454	295.785	109.363	224.063
ENSG00000088882	CPXM1	0.841125	3194.25	-0.249607	0.089058	-2.80275	0.00506696	0.0951448	3525.52	3455.35	2933.33	2862.8
ENSG00000101463	SYNDIG1	0.726551	42.7624	-0.460864	0.164541	-2.80091	0.00509593	0.0955734	62.3097	62.7106	25.0236	21.0059
ENSG00000087086	FTL	0.855466	16182.4	-0.225217	0.0804504	-2.79945	0.00511892	0.0958886	17116.1	17918.5	14347.8	15347.3
ENSG00000099954	CECR2	0.821005	1869.41	-0.284536	0.101708	-2.79758	0.00514864	0.0963292	2177.82	1965.98	1704.39	1629.46
ENSG00000116030	SUMO1	1.20784	2011.71	0.272427	0.0974256	2.79625	0.0051699	0.0966106	1755.73	1854.14	2186.32	2250.63
ENSG00000196924	FLNA	0.856126	16557.7	-0.224105	0.0801758	-2.79517	0.00518717	0.0968167	17896	17936.3	14598	15800.4
ENSG00000156427	FGF18	1.34032	29.9979	0.422574	0.1513	2.79296	0.00522279	0.0973647	17.0849	9.40658	44.4865	49.0137
ENSG00000062725	APPBP2	1.24565	984.658	0.316896	0.113496	2.79213	0.00523618	0.0974971	877.361	847.638	1135.33	1078.3
ENSG00000149243	KLHL35	1.37543	201.118	0.459886	0.16485	2.78973	0.00527524	0.0981068	171.854	135.873	244.676	252.071
ENSG00000159176	CSRP1	1.29155	587.741	0.369107	0.132381	2.78821	0.00529997	0.0984488	471.343	523.633	635.786	720.202
ENSG00000196365	LONP1	0.828214	1878.05	-0.271924	0.0975927	-2.78631	0.00533111	0.098909	2073.31	2068.4	1709.02	1661.47
ENSG00000274956	UG0898H09	1.39263	139.576	0.477813	0.171541	2.78542	0.00534583	0.0990638	111.554	91.9755	180.726	174.049
ENSG00000135829	DHX9	1.17762	8986.59	0.235876	0.084813	2.78113	0.00541698	0.100143	8295.23	8114.75	10258.8	9277.6
ENSG00000104907	TRMT1	0.80388	996.791	-0.314947	0.113238	-2.78128	0.00541453	0.100143	1141.67	1097.43	850.804	897.252
ENSG00000132970	WASF3	0.820188	2075.89	-0.285974	0.102879	-2.7797	0.0054409	0.100466	2145.66	2459.3	1797.07	1901.53
ENSG00000182378	PLCXD1	0.824027	1917.75	-0.279236	0.100542	-2.77731	0.00548105	0.101087	2059.24	2183.37	1785.95	1642.46
ENSG00000182704	TSKU	0.785364	732.105	-0.348566	0.125556	-2.77618	0.00550023	0.10132	841.181	829.87	580.178	677.19
ENSG00000125870	SNRPB2	1.23147	1218.4	0.30038	0.10822	2.77565	0.00550912	0.101364	1071.32	1082.8	1404.1	1315.37
ENSG00000215386	MIR99AHG	1.37771	47.6214	0.462271	0.166582	2.77503	0.00551968	0.101438	31.1549	21.9487	71.3637	66.0185
ENSG00000186501	TMEM222	0.796603	878.065	-0.328068	0.118265	-2.774	0.00553714	0.101639	961.78	1023.23	797.049	730.205
ENSG00000173402	DAG1	0.837002	3260.73	-0.256697	0.0925534	-2.7735	0.00554571	0.101643	3738.58	3408.32	2897.18	2998.84
ENSG00000270231	NBPF8	1.30011	504.168	0.378633	0.136549	2.77287	0.00555651	0.101643	434.158	412.844	626.518	543.152
ENSG00000008294	SPAG9	1.21737	1946.7	0.283765	0.102344	2.77266	0.00556001	0.101643	1659.25	1813.38	2258.62	2055.58
ENSG00000123200	ZC3H13	1.22124	2448.99	0.288343	0.104003	2.77245	0.00556359	0.101643	2379.83	1977.47	2735.92	2702.76
ENSG00000052344	PRSS8	0.730925	247.177	-0.452205	0.163141	-2.77186	0.00557365	0.101708	290.444	315.643	157.556	225.063
ENSG00000117266	CDK18	1.28199	724.786	0.35838	0.129349	2.77064	0.00559455	0.10173	606.012	630.241	915.68	747.21
ENSG00000136732	GYPC	1.31223	521.355	0.392025	0.141487	2.77076	0.00559264	0.10173	394.963	471.374	671.931	547.153
ENSG00000166444	ST5	0.825034	2104.84	-0.277475	0.100142	-2.77082	0.00559151	0.10173	2434.1	2218.91	1951.84	1814.51
ENSG00000104365	IKBKB	0.794873	780.963	-0.331203	0.119604	-2.76917	0.00561986	0.102071	898.466	869.586	688.613	667.187
ENSG00000067225	PKM	0.856285	14773.8	-0.223838	0.080862	-2.76815	0.00563761	0.102274	16560.3	15411.1	13283.8	13839.9
ENSG00000136943	CTSV	0.743441	370.557	-0.427709	0.154576	-2.76699	0.00565772	0.102399	415.063	473.465	245.602	348.098
ENSG00000125354	SEPT6	1.22057	1699.91	0.287555	0.103921	2.76706	0.00565642	0.102399	1595.93	1429.8	1932.38	1841.52
ENSG00000166035	LIPC	1.33162	29.7139	0.413187	0.149367	2.76626	0.00567035	0.102509	9.04496	16.7228	37.0721	56.0157
ENSG00000116584	ARHGEF2	0.829632	1864.26	-0.269457	0.0975152	-2.76323	0.00572325	0.103311	2060.24	2047.5	1685.85	1663.47
ENSG00000101849	TBL1X	0.845324	3821.07	-0.242425	0.087741	-2.76295	0.00572807	0.103311	4168.72	4159.8	3383.75	3572
ENSG00000014216	CAPN1	0.816608	1467.87	-0.292285	0.105836	-2.76167	0.00575063	0.103598	1591.91	1673.33	1242.84	1363.38
ENSG00000064218	DMRT3	1.39613	104.369	0.481434	0.174439	2.7599	0.00578183	0.104039	80.3996	55.3943	181.653	100.028
ENSG00000100167	SEPT3	1.21415	2571.82	0.279943	0.101479	2.75863	0.00580437	0.104203	2397.92	2198	3043.62	2647.74
ENSG00000074219	TEAD2	0.850249	4665.21	-0.234043	0.0848373	-2.75873	0.00580272	0.104203	5100.35	5035.66	4334.65	4190.18
ENSG00000179611	DGKZP1	0.735515	40.4077	-0.443173	0.160725	-2.75733	0.00582749	0.104459	62.3097	57.4847	14.8288	27.0076
ENSG00000134323	MYCN	0.801772	1656.75	-0.318735	0.115619	-2.75678	0.00583736	0.104459	1863.26	1865.64	1270.64	1627.46
ENSG00000140479	PCSK6	0.717552	123.791	-0.478845	0.173703	-2.7567	0.00583888	0.104459	149.744	169.318	75.0709	101.028
ENSG00000178715	RP11-169K16.8	0.715876	93.5182	-0.482219	0.17495	-2.75632	0.00584551	0.104459	119.594	128.557	51.9009	74.0208
ENSG00000175229	GAL3ST3	0.743033	262.107	-0.428502	0.155695	-2.75218	0.00591993	0.105667	299.489	330.276	207.604	211.059
ENSG00000104884	ERCC2	0.819245	1461.31	-0.287633	0.104621	-2.74928	0.00597257	0.106363	1666.28	1578.22	1261.38	1339.38
ENSG00000127589	TUBBP1	0.716978	144.965	-0.479999	0.174582	-2.74942	0.00597005	0.106363	224.114	153.641	75.0709	127.036
ENSG00000135317	SNX14	1.29126	624.337	0.368775	0.13417	2.74856	0.00598578	0.106476	510.538	545.582	797.049	644.181
ENSG00000145431	PDGFC	1.35881	217.297	0.442341	0.161025	2.74703	0.0060138	0.106852	170.849	169.318	253.944	275.077
ENSG00000115525	ST3GAL5	1.36249	204.95	0.44625	0.162501	2.74614	0.00603011	0.107019	154.769	164.093	254.87	246.069
ENSG00000135406	PRPH	1.3321	29.7809	0.413704	0.150733	2.74462	0.00605807	0.107312	13.0649	13.5873	57.4617	35.0098
ENSG00000119729	RHOQ	1.30386	471.604	0.382791	0.139495	2.74412	0.00606733	0.107312	374.863	413.89	588.519	509.143
ENSG00000151239	TWF1	1.32019	366.059	0.400746	0.146037	2.74415	0.00606686	0.107312	303.509	298.92	459.694	402.113
ENSG00000262484	CCER2	1.3823	69.2143	0.467072	0.170259	2.7433	0.00608258	0.107337	57.2847	25.0842	95.4606	99.0278
ENSG00000168569	TMEM223	0.746616	281.813	-0.421562	0.153665	-2.74338	0.0060811	0.107337	322.603	351.179	235.408	218.061
ENSG00000135333	EPHA7	1.23983	1015.79	0.310146	0.11312	2.74173	0.00611161	0.107727	861.281	923.935	1156.65	1121.31
ENSG00000112276	BVES	1.34468	275.35	0.427263	0.155896	2.74068	0.00613113	0.107893	236.174	203.809	350.331	311.087
ENSG00000121766	ZCCHC17	1.22212	1651.7	0.28939	0.105598	2.74048	0.00613496	0.107893	1446.19	1490.42	1953.7	1716.48
ENSG00000090534	THPO	0.740279	35.4938	-0.43386	0.158341	-2.74003	0.00614338	0.107919	60.2997	45.9877	16.6824	19.0053
ENSG00000122863	CHST3	1.30471	467.697	0.383732	0.140144	2.73812	0.00617913	0.108424	405.013	376.263	590.373	499.14
ENSG00000169740	ZNF32	1.24099	1118.89	0.31149	0.113794	2.73731	0.00619441	0.10857	968.815	996.053	1337.37	1173.33
ENSG00000141510	TP53	0.825731	1977.92	-0.276256	0.100983	-2.73566	0.0062256	0.108994	2169.78	2201.14	1668.24	1872.53
ENSG00000167964	RAB26	1.39329	95.0499	0.478499	0.174957	2.73494	0.00623913	0.109107	75.3746	53.304	120.484	131.037
ENSG00000069248	NUP133	1.21407	1724.01	0.27985	0.102385	2.73331	0.0062702	0.109527	1564.78	1515.5	1997.26	1818.51
ENSG00000136631	VPS45	1.22311	1254.24	0.290556	0.106331	2.73255	0.00628457	0.109655	1104.49	1123.56	1386.49	1402.39
ENSG00000162630	B3GALT2	1.34737	37.0803	0.430145	0.157467	2.73165	0.00630183	0.109794	22.1099	14.6325	43.5597	68.0191
ENSG00000060138	YBX3	0.79899	1461.47	-0.323751	0.118529	-2.7314	0.00630664	0.109794	1629.1	1669.15	1111.23	1436.4
ENSG00000188042	ARL4C	0.825177	2348.56	-0.277224	0.101543	-2.73012	0.00633122	0.109852	2538.62	2653.7	1946.28	2255.63
ENSG00000140067	FAM181A	1.35684	229.353	0.440253	0.161256	2.73016	0.00633044	0.109852	185.924	173.499	304.918	253.071
ENSG00000143373	ZNF687	0.814233	1223.28	-0.296487	0.108589	-2.73035	0.00632678	0.109852	1357.75	1369.18	1039.87	1126.32
ENSG00000183773	AIFM3	0.74012	36.9067	-0.434169	0.159267	-2.72604	0.00640998	0.111094	49.2448	60.6202	15.7556	22.0062
ENSG00000227615	RP11-864N7.2	0.728411	296.501	-0.457176	0.167776	-2.72492	0.00643167	0.111346	379.888	356.405	156.629	293.082
ENSG00000103202	NME4	0.839019	3309.96	-0.253225	0.0929516	-2.72427	0.00644433	0.111441	3485.32	3761.59	2886.06	3106.87
ENSG00000137221	TJAP1	0.811624	1071.82	-0.301116	0.110548	-2.72384	0.00645272	0.111462	1203.98	1190.46	929.582	963.27
ENSG00000113721	PDGFRB	1.38988	149.089	0.474965	0.174469	2.72234	0.00648216	0.11163	132.659	76.2978	160.337	227.064
ENSG00000263934	SNORD3A	1.37044	88.1126	0.45464	0.167009	2.72224	0.00648404	0.11163	44.2198	56.4395	192.775	59.0166
ENSG00000134970	TMED7	1.2865	519.232	0.363453	0.133512	2.72225	0.00648395	0.11163	451.243	429.567	620.957	575.161
ENSG00000070814	TCOF1	0.842309	3011.63	-0.247579	0.0910175	-2.72013	0.00652566	0.112223	3357.69	3221.23	2673.82	2793.78
ENSG00000170242	USP47	1.21004	1910.9	0.275052	0.10115	2.71926	0.00654282	0.112393	1804.97	1616.89	2125.16	2096.59
ENSG00000143537	ADAM15	0.789431	683.083	-0.341114	0.125511	-2.7178	0.00657177	0.112641	749.726	805.831	612.616	564.158
ENSG00000182580	EPHB3	0.795525	1099.08	-0.330022	0.121428	-2.71784	0.00657104	0.112641	1385.89	1102.66	943.484	964.27
ENSG00000149571	KIRREL3	1.38774	98.7443	0.472741	0.174179	2.71412	0.00664521	0.113775	84.4196	43.8974	156.629	110.031
ENSG00000024422	EHD2	0.723884	63.1876	-0.466169	0.171899	-2.71188	0.00669024	0.114419	101.505	73.1623	37.0721	41.0115
ENSG00000169258	GPRIN1	1.30065	486.437	0.379228	0.140056	2.7077	0.00677521	0.115745	439.183	375.218	605.201	526.148
ENSG00000225200	AB019441.29	0.720161	164.367	-0.473608	0.174954	-2.70705	0.00678841	0.115843	213.059	219.487	64.8761	160.045
ENSG00000149476	TKFC	0.785169	657.74	-0.348925	0.128947	-2.70596	0.00681077	0.116097	737.667	766.114	519.009	608.171
ENSG00000180198	RCC1	0.819589	1495.01	-0.287028	0.106106	-2.70512	0.00682796	0.116135	1640.15	1679.6	1254.89	1405.39
ENSG00000165633	VSTM4	1.38804	98.1623	0.473049	0.174854	2.70539	0.00682233	0.116135	83.4146	48.0781	125.118	136.038
ENSG00000254470	AP5B1	0.740936	221.83	-0.432579	0.160074	-2.70237	0.0068847	0.116854	264.314	272.791	175.165	175.049
ENSG00000164318	EGFLAM	1.38319	68.523	0.468004	0.173184	2.70234	0.00688526	0.116854	49.2448	37.6263	86.1925	101.028
ENSG00000170540	ARL6IP1	1.19446	2608.54	0.256363	0.0948949	2.70155	0.00690178	0.116879	2290.38	2424.81	2960.2	2758.77
ENSG00000178104	PDE4DIP	1.28718	483.293	0.364212	0.134816	2.70156	0.0069016	0.116879	409.033	409.709	566.276	548.154
ENSG00000138031	ADCY3	0.788044	642.028	-0.343651	0.127243	-2.70074	0.00691857	0.117035	756.761	707.584	574.617	529.148
ENSG00000010322	NISCH	0.850263	4490.67	-0.23402	0.0866886	-2.69954	0.00694348	0.117329	4969.7	4789	3990.81	4213.18
ENSG00000149091	DGKZ	0.80621	1272.61	-0.310772	0.115166	-2.69848	0.00696565	0.117448	1450.21	1405.76	1011.14	1223.34
ENSG00000157514	TSC22D3	1.21019	1528.12	0.27523	0.101991	2.69858	0.00696369	0.117448	1344.68	1391.13	1694.19	1682.47
ENSG00000138760	SCARB2	1.21295	1935.06	0.278518	0.103262	2.69719	0.00699274	0.117777	1844.17	1613.75	2092.72	2189.61
ENSG00000205978	NYNRIN	0.840893	2451.85	-0.250006	0.0927299	-2.69607	0.00701633	0.118046	2707.46	2654.75	2233.59	2211.62
ENSG00000113594	LIFR	1.38408	143.402	0.468925	0.173987	2.69517	0.00703532	0.118238	111.554	93.0206	227.993	141.04
ENSG00000115568	ZNF142	0.799898	830.81	-0.322112	0.119535	-2.69472	0.00704484	0.11827	976.855	897.806	704.369	744.209
ENSG00000187240	DYNC2H1	1.25142	958.598	0.323566	0.120146	2.6931	0.00707916	0.118717	909.521	759.843	1079.72	1085.3
ENSG00000149577	SIDT2	0.801482	858.543	-0.319259	0.118578	-2.69239	0.0070943	0.118843	1014.04	920.8	758.124	741.208
ENSG00000133943	C14orf159	0.805087	925.926	-0.312784	0.116195	-2.6919	0.0071047	0.118889	1009.02	1071.31	783.147	840.236
ENSG00000119335	SET	1.17418	11035.9	0.231648	0.08608	2.69108	0.0071222	0.119053	9749.46	10432.9	12599.9	11361.2
ENSG00000120254	MTHFD1L	0.796251	742.831	-0.328704	0.122287	-2.68798	0.00718862	0.120034	803.996	877.948	643.2	646.181
ENSG00000110090	CPT1A	1.35427	219.443	0.437515	0.162826	2.68701	0.00720958	0.12022	178.889	164.093	294.723	240.067
ENSG00000168758	SEMA4C	0.830968	1837.06	-0.267135	0.0994271	-2.68674	0.0072152	0.12022	2041.15	2004.65	1595.95	1706.48
ENSG00000147274	RBMX	1.19037	10392.9	0.251411	0.0936018	2.68596	0.00723209	0.120372	8988.68	9840.33	12283.8	10458.9
ENSG00000099875	MKNK2	0.819693	1786	-0.286844	0.106843	-2.68472	0.00725905	0.120691	2071.3	1894.9	1477.32	1700.48
ENSG00000113161	HMGCR	1.20327	2701.53	0.266965	0.09947	2.68387	0.00727747	0.120739	2434.1	2422.72	3196.54	2752.77
ENSG00000091490	SEL1L3	0.761366	382.799	-0.393339	0.146545	-2.68409	0.00727278	0.120739	408.028	491.233	305.844	326.091
ENSG00000054148	PHPT1	0.830516	2149.81	-0.267919	0.0998441	-2.68338	0.00728827	0.120789	2367.77	2368.37	1816.53	2046.57
ENSG00000197894	ADH5	1.18121	4325.23	0.240261	0.0898506	2.67401	0.00749507	0.124084	3812.95	4064.69	4900	4523.27
ENSG00000131462	TUBG1	0.815024	1183.39	-0.295085	0.110372	-2.67354	0.00750559	0.124126	1362.77	1275.11	1008.36	1087.3
ENSG00000078674	PCM1	1.20004	3607.09	0.263077	0.0984345	2.67261	0.00752641	0.124338	3523.51	2972.48	3909.25	4023.13
ENSG00000133169	BEX1	1.20987	1446.49	0.27485	0.102865	2.67194	0.00754144	0.124454	1293.43	1296.02	1607.07	1589.45
ENSG00000147649	MTDH	1.24589	897.719	0.317174	0.118754	2.67086	0.00756581	0.124723	835.151	733.713	1003.73	1018.29
ENSG00000089486	CDIP1	0.808331	994.903	-0.306981	0.114997	-2.66947	0.00759703	0.125105	1155.74	1074.44	909.192	840.236
ENSG00000141101	NOB1	0.804145	1187.38	-0.314472	0.117828	-2.66891	0.00760983	0.125183	1250.21	1420.39	954.606	1124.32
ENSG00000171298	GAA	0.819952	1581.71	-0.286389	0.107325	-2.66843	0.00762068	0.125229	1734.62	1777.84	1304.94	1509.42
ENSG00000114867	EIF4G1	0.860382	7980.4	-0.216951	0.0813529	-2.66679	0.0076579	0.125576	8754.51	8476.38	7196.61	7494.1
ENSG00000165487	MICU2	1.26055	676.727	0.334054	0.125264	2.66679	0.00765794	0.125576	585.912	584.253	803.537	733.206
ENSG00000104142	VPS18	0.803712	877.047	-0.31525	0.118239	-2.6662	0.00767134	0.125663	991.93	981.42	726.612	808.227
ENSG00000070601	FRMPD1	1.24192	89.7736	0.312569	0.117276	2.66525	0.00769303	0.125885	32.1598	7.31623	182.58	137.038
ENSG00000170037	CNTROB	0.816289	1107.02	-0.292849	0.10992	-2.6642	0.00771714	0.126147	1249.21	1216.58	1000.02	962.27
ENSG00000149925	ALDOA	0.85214	6145.41	-0.230837	0.0866962	-2.6626	0.00775405	0.12657	6886.23	6453.96	5408.81	5832.64
ENSG00000096401	CDC5L	1.20099	1808.08	0.264228	0.0992537	2.66215	0.00776436	0.12657	1629.1	1625.25	2045.45	1932.54
ENSG00000177731	FLII	0.844748	3256.67	-0.243407	0.0914373	-2.66201	0.00776746	0.12657	3697.38	3407.27	2935.18	2986.84
ENSG00000029725	RABEP1	1.209	1851.52	0.273814	0.102983	2.65882	0.00784147	0.127526	1707.49	1608.53	2158.52	1931.54
ENSG00000163449	TMEM169	1.24184	921.811	0.312477	0.117543	2.65842	0.00785081	0.127526	853.241	761.933	1015.77	1056.3
ENSG00000136014	USP44	0.797729	859.199	-0.32603	0.122628	-2.65869	0.00784452	0.127526	955.75	987.691	682.126	811.227
ENSG00000226950	DANCR	0.821443	1572.36	-0.283768	0.106804	-2.6569	0.00788625	0.127722	1715.53	1772.62	1305.86	1495.42
ENSG00000140941	MAP1LC3B	1.22124	1248.63	0.288345	0.108513	2.65723	0.00787849	0.127722	1158.76	1059.81	1385.57	1390.39
ENSG00000149923	PPP4C	0.826018	3152.53	-0.275756	0.103791	-2.65685	0.00788755	0.127722	3573.76	3395.78	2535.73	3104.87
ENSG00000178719	GRINA	0.844156	3356.93	-0.244418	0.0920644	-2.65486	0.00793412	0.128076	3770.74	3555.69	2932.4	3168.89
ENSG00000198618	PPIAP22	0.773267	500.199	-0.370961	0.139728	-2.65488	0.00793368	0.128076	595.962	563.35	375.355	466.131
ENSG00000115128	SF3B6	1.20762	2094.23	0.272171	0.102515	2.65494	0.0079323	0.128076	1911.5	1841.6	2151.11	2472.69
ENSG00000179409	GEMIN4	0.818882	1272.04	-0.288272	0.108607	-2.65426	0.00794823	0.12817	1455.23	1372.32	1085.28	1175.33
ENSG00000156510	HKDC1	0.814813	19.899	-0.295459	0.111351	-2.6534	0.00796861	0.128233	5.02498	67.9364	4.63401	2.00056
ENSG00000253341	RP11-730G20.2	0.725975	209.738	-0.462009	0.174106	-2.65361	0.00796352	0.128233	309.539	228.894	95.4606	205.058
ENSG00000258301	RP11-488C13.5	0.759084	311.272	-0.397669	0.149909	-2.65274	0.00798415	0.12835	372.853	361.631	246.529	264.074
ENSG00000179918	SEPHS2	0.790209	713.052	-0.339695	0.128186	-2.65002	0.00804869	0.129253	779.876	844.502	561.642	666.187
ENSG00000168010	ATG16L2	0.775957	601.398	-0.365951	0.138132	-2.64928	0.00806631	0.129269	662.292	728.488	573.69	441.124
ENSG00000105552	BCAT2	0.804418	829.817	-0.313983	0.118501	-2.64963	0.00805806	0.129269	918.566	947.974	702.516	750.21
ENSG00000137409	MTCH1	0.838582	4134.96	-0.253976	0.0959943	-2.64574	0.00815119	0.130386	4595.84	4463.95	3444.92	4035.13
ENSG00000159307	SCUBE1	1.17044	5195.76	0.22705	0.0858194	2.64568	0.00815278	0.130386	4797.85	4722.1	5829.58	5433.52
ENSG00000136436	CALCOCO2	1.25029	749.158	0.322265	0.121915	2.64336	0.00820883	0.131147	677.367	627.106	861.925	830.233
ENSG00000107807	TLX1	1.27611	23.4324	0.351756	0.133237	2.64007	0.00828885	0.132289	14.0699	2.09035	43.5597	34.0095
ENSG00000132781	MUTYH	0.808911	895.316	-0.305948	0.115965	-2.63828	0.00833284	0.132583	989.92	1016.96	808.171	766.215
ENSG00000017483	SLC38A5	0.728591	66.6842	-0.456819	0.17315	-2.63828	0.00833273	0.132583	99.4945	81.5237	41.7061	44.0123
ENSG00000204335	SP5	0.780478	29.7553	-0.357571	0.135529	-2.63834	0.00833124	0.132583	53.2647	43.8974	1.8536	20.0056
ENSG00000132437	DDC	1.28635	20.3775	0.363283	0.137739	2.63747	0.00835276	0.132764	8.03996	7.31623	36.1453	30.0084
ENSG00000198721	ECI2	1.22701	1252.87	0.295152	0.111993	2.63546	0.00840242	0.133163	1055.25	1162.24	1473.61	1320.37
ENSG00000090263	MRPS33	1.27537	551.12	0.350913	0.133128	2.63591	0.00839109	0.133163	440.188	500.639	614.469	649.182
ENSG00000101608	MYL12A	1.20673	1556.58	0.271109	0.102881	2.63518	0.00840937	0.133163	1352.72	1438.16	1684.93	1750.49
ENSG00000136521	NDUFB5	1.25964	823.994	0.333013	0.12639	2.63482	0.00841825	0.133163	688.422	735.804	842.463	1029.29
ENSG00000110400	PVRL1	0.845223	2682.47	-0.242596	0.0920829	-2.63454	0.00842502	0.133163	2942.63	2908.72	2495.88	2382.67
ENSG00000122515	ZMIZ2	0.831057	1570.15	-0.266981	0.101345	-2.63437	0.00842931	0.133163	1755.73	1703.64	1419.86	1401.39
ENSG00000280142	RP13-16D10.1	0.751675	36.9253	-0.411819	0.156388	-2.63331	0.0084556	0.133442	38.1898	72.1171	20.3896	17.0048
ENSG00000162496	DHRS3	0.743184	43.6746	-0.42821	0.162656	-2.6326	0.0084733	0.13345	47.2348	79.4334	25.0236	23.0065
ENSG00000115539	PDCL3	1.34498	234.092	0.427582	0.162411	2.63272	0.00847047	0.13345	163.814	204.854	308.625	259.073
ENSG00000141424	SLC39A6	1.20259	2103.8	0.266147	0.10115	2.6312	0.00850831	0.133866	1980.85	1800.84	2419.88	2213.62
ENSG00000158987	RAPGEF6	1.37103	162.59	0.455256	0.173081	2.63031	0.00853082	0.134084	118.589	119.15	258.578	154.043
ENSG00000102858	MGRN1	0.824919	1359.19	-0.277676	0.105584	-2.62989	0.00854125	0.134112	1512.52	1495.65	1174.26	1254.35
ENSG00000175215	CTDSP2	0.843844	3239.79	-0.244951	0.0931656	-2.6292	0.00855851	0.134248	3719.49	3353.97	2913.86	2971.83
ENSG00000198668	CALM1	1.17669	4464.52	0.234738	0.089321	2.62803	0.00858805	0.134304	4151.64	3997.8	4631.23	5077.42
ENSG00000137500	CCDC90B	1.24517	805.957	0.316342	0.120368	2.62812	0.00858585	0.134304	668.322	739.984	908.265	907.254
ENSG00000204628	GNB2L1	0.840548	45042	-0.250598	0.0953477	-2.62826	0.00858233	0.134304	46607.7	51962	36934.9	44663.5
ENSG00000213672	NCKIPSD	0.807311	831.03	-0.308803	0.117545	-2.6271	0.00861169	0.134538	947.711	917.664	727.539	731.205
ENSG00000170430	MGMT	0.742566	201.59	-0.429409	0.163528	-2.62591	0.0086418	0.134604	230.144	260.249	152.922	163.046
ENSG00000153707	PTPRD	1.23274	1033.1	0.301865	0.114957	2.62591	0.00864188	0.134604	965.8	854.954	1173.33	1138.32
ENSG00000048649	RSF1	1.21825	1697.56	0.284815	0.108451	2.62621	0.00863418	0.134604	1642.16	1378.59	1861.94	1907.53
ENSG00000166734	CASC4	1.27262	519.123	0.3478	0.132643	2.62209	0.0087393	0.135713	433.153	454.651	588.519	600.168
ENSG00000250360	CTD-2089N3.1	1.27793	19.8193	0.353804	0.134924	2.62224	0.00873542	0.135713	9.04496	5.22588	37.9989	27.0076
ENSG00000110717	NDUFS8	0.791475	1767.48	-0.337385	0.128654	-2.62242	0.00873082	0.135713	1960.75	2063.18	1234.5	1811.51
ENSG00000012232	EXTL3	0.85016	3394.09	-0.234194	0.08942	-2.61904	0.00881784	0.136426	3787.83	3591.22	3058.44	3138.88
ENSG00000189403	HMGB1	1.19499	5187.64	0.257002	0.0981403	2.61872	0.00882594	0.136426	4494.34	4873.65	6190.11	5192.46
ENSG00000154556	SORBS2	1.23404	1015.6	0.303389	0.115818	2.61952	0.00880542	0.136426	912.536	875.857	1206.7	1067.3
ENSG00000161011	SQSTM1	0.813158	1698.89	-0.298393	0.113951	-2.6186	0.00882914	0.136426	1773.82	2021.37	1355.91	1644.46
ENSG00000075702	WDR62	0.82235	1183.87	-0.282175	0.107739	-2.61906	0.00881733	0.136426	1299.46	1326.33	1058.41	1051.29
ENSG00000116209	TMEM59	1.22184	1246.13	0.28905	0.110492	2.61603	0.00889593	0.137321	1075.34	1137.15	1460.64	1311.37
ENSG00000079805	DNM2	0.850003	3013.89	-0.23446	0.089638	-2.61563	0.0089063	0.137345	3286.33	3267.22	2782.26	2719.76
ENSG00000138698	RAP1GDS1	1.26296	745.616	0.336805	0.128793	2.61509	0.00892031	0.137424	694.452	590.524	908.265	789.221
ENSG00000100345	MYH9	0.832061	5537.77	-0.26524	0.101445	-2.61462	0.00893267	0.137478	6613.87	5579.15	4614.54	5343.5
ENSG00000204469	PRRC2A	0.858725	10524.2	-0.219732	0.0841373	-2.61158	0.00901238	0.138431	11187.6	11564.9	9196.65	10147.8
ENSG00000111962	UST	0.781295	467.216	-0.356061	0.136337	-2.61162	0.00901148	0.138431	533.652	541.401	383.696	410.115
ENSG00000016082	ISL1	1.2238	221.79	0.291368	0.111607	2.61067	0.00903663	0.138666	67.3347	14.6325	341.063	464.13
ENSG00000107833	NPM3	0.796169	1037.54	-0.328853	0.125995	-2.61006	0.00905259	0.138748	1243.18	1108.93	787.781	1010.28
ENSG00000167680	SEMA6B	1.24492	883.897	0.31605	0.121102	2.60979	0.00905985	0.138748	834.146	709.674	981.483	1010.28
ENSG00000100234	TIMP3	1.28668	493.095	0.363657	0.139497	2.60692	0.00913602	0.139777	429.133	403.438	624.664	515.144
ENSG00000130175	PRKCSH	0.859049	5085.78	-0.219188	0.0841381	-2.60509	0.00918492	0.140386	5593.8	5399.38	4714.64	4635.3
ENSG00000280789	PAGR1	0.742286	198.771	-0.429952	0.165105	-2.60412	0.00921114	0.140649	225.119	260.249	168.678	141.04
ENSG00000150594	ADRA2A	0.790927	19.1148	-0.338383	0.130086	-2.60122	0.00928915	0.141562	28.1399	35.536	2.7804	10.0028
ENSG00000248441	LINC01197	0.73662	53.6403	-0.441008	0.169529	-2.60137	0.00928514	0.141562	83.4146	65.8461	34.2917	31.0087
ENSG00000117155	SSX2IP	1.26822	623.728	0.342801	0.131852	2.5999	0.00932512	0.14197	527.623	542.446	776.66	648.182
ENSG00000213339	QTRT1	0.804178	840.832	-0.314414	0.120961	-2.5993	0.00934142	0.142079	895.451	998.143	765.538	704.197
ENSG00000117519	CNN3	1.17462	4615.66	0.23219	0.0893767	2.59788	0.00938004	0.142379	3998.88	4435.73	4980.63	5047.42
ENSG00000198060	MARCH5	1.24471	796.504	0.315812	0.121569	2.5978	0.00938229	0.142379	728.622	662.641	930.509	864.242
ENSG00000119699	TGFB3	1.36398	61.8351	0.447819	0.172399	2.59757	0.00938865	0.142379	41.2048	37.6263	82.4853	86.0241
ENSG00000100425	BRD1	0.831808	1587.68	-0.265678	0.102325	-2.59641	0.00942031	0.142581	1784.87	1712	1387.42	1466.41
ENSG00000165795	NDRG2	1.28587	416.286	0.362742	0.139704	2.5965	0.00941779	0.142581	351.748	351.179	480.083	482.135
ENSG00000152256	PDK1	1.36607	132.522	0.450028	0.173435	2.5948	0.00946454	0.143111	97.4845	96.1562	197.409	139.039
ENSG00000125991	ERGIC3	0.856259	5520.51	-0.223881	0.0863889	-2.59154	0.00955466	0.144333	6138.51	5816.4	4891.66	5235.47
ENSG00000178568	ERBB4	1.30567	32.0446	0.384789	0.14854	2.59047	0.00958455	0.144542	18.0899	11.4969	68.5833	30.0084
ENSG00000172053	QARS	0.864944	7792.69	-0.209321	0.0808072	-2.59038	0.00958712	0.144542	8519.34	8262.12	7276.32	7112.99
ENSG00000233762	AC007969.5	0.744488	273.267	-0.42568	0.164396	-2.58936	0.00961555	0.14483	370.843	293.694	171.458	257.072
ENSG00000135476	ESPL1	0.82897	1459.71	-0.270608	0.104525	-2.58892	0.0096277	0.144873	1563.77	1658.69	1342.01	1274.36
ENSG00000182923	CEP63	1.27316	528.381	0.348415	0.134609	2.58834	0.00964404	0.144978	464.308	437.929	644.127	567.159
ENSG00000154813	DPH3	1.23669	844.141	0.306485	0.118567	2.58491	0.00974052	0.146287	713.547	769.249	968.508	925.259
ENSG00000188906	LRRK2	1.26221	19.8661	0.335947	0.129999	2.58422	0.00976001	0.146438	8.03996	5.22588	48.1937	18.005
ENSG00000125834	STK35	0.820228	1175.71	-0.285902	0.110667	-2.58346	0.00978153	0.146619	1327.6	1285.57	1096.41	993.279
ENSG00000277443	MARCKS	1.18638	4586.74	0.246572	0.0954558	2.5831	0.0097917	0.14663	4191.84	4130.53	4608.06	5416.52
ENSG00000182979	MTA1	0.846055	2656.12	-0.241176	0.0933788	-2.58277	0.00980111	0.14663	2889.36	2902.45	2329.98	2502.7
ENSG00000255302	EID1	1.18629	3132.37	0.246463	0.095452	2.58206	0.0098213	0.146649	2679.32	3004.88	3326.29	3518.99
ENSG00000247556	OIP5-AS1	1.19623	1894.88	0.258491	0.10011	2.58207	0.00982084	0.146649	1661.26	1756.94	2155.74	2005.56
ENSG00000161542	PRPSAP1	1.2345	1252.41	0.30393	0.117773	2.58065	0.00986157	0.146968	1041.18	1162.24	1533.86	1272.36
ENSG00000164631	ZNF12	1.25121	658.353	0.323326	0.125274	2.58095	0.00985295	0.146968	590.937	552.898	742.368	747.21
ENSG00000140323	DISP2	1.36705	98.9285	0.451067	0.174909	2.57886	0.0099126	0.147259	68.3397	67.9364	159.41	100.028
ENSG00000142949	PTPRF	0.853159	6674.43	-0.229113	0.0888505	-2.57864	0.00991908	0.147259	7623.89	6860.53	5893.53	6319.77
ENSG00000099797	TECR	0.837223	3298.4	-0.256317	0.0993936	-2.57881	0.00991427	0.147259	3464.22	3773.08	2755.38	3200.9
ENSG00000180626	ZNF594	0.738915	171.804	-0.43652	0.169279	-2.5787	0.0099172	0.147259	184.919	240.39	140.874	121.034
ENSG00000113916	BCL6	0.780197	488.838	-0.358091	0.138977	-2.57662	0.00997721	0.147981	533.652	593.66	380.915	447.125
ENSG00000142089	IFITM3	0.834372	2281.54	-0.261238	0.101413	-2.57599	0.00999539	0.148109	2652.18	2364.19	1960.19	2149.6
ENSG00000118418	HMGN3	1.2084	2760.97	0.273102	0.10614	2.57303	0.0100812	0.149184	2412.99	2529.33	3370.78	2730.77
ENSG00000091136	LAMB1	0.806104	1293.51	-0.310961	0.120876	-2.57256	0.0100948	0.149184	1524.58	1383.81	996.312	1269.36
ENSG00000134308	YWHAQ	1.15543	7563.33	0.208425	0.0810203	2.5725	0.0100967	0.149184	7022.91	6947.28	7991.81	8291.33
ENSG00000105856	HBP1	1.24649	806.796	0.317876	0.123604	2.57172	0.0101196	0.149238	735.657	671.003	971.288	849.238
ENSG00000131409	LRRC4B	0.807128	809.701	-0.30913	0.120189	-2.57204	0.01011	0.149238	928.616	890.49	677.492	742.208
ENSG00000250366	TUNAR	0.756981	251.848	-0.401671	0.156283	-2.57016	0.0101652	0.149767	303.509	295.785	202.043	206.058
ENSG00000171425	ZNF581	0.793203	576.041	-0.334238	0.130094	-2.5692	0.0101935	0.150042	674.352	636.512	479.156	514.144
ENSG00000177707	PVRL3	1.27149	659.331	0.346522	0.134906	2.56863	0.0102102	0.150146	501.493	625.015	701.589	809.227
ENSG00000119185	ITGB1BP1	1.25409	701.254	0.326636	0.127234	2.56721	0.010252	0.150618	583.902	631.286	739.588	850.238
ENSG00000138663	COPS4	1.22192	1181.09	0.289149	0.112653	2.56673	0.0102664	0.150686	974.845	1120.43	1307.72	1321.37
ENSG00000165475	CRYL1	1.35179	161.102	0.434868	0.169491	2.56572	0.0102961	0.150961	126.629	119.15	220.579	178.05
ENSG00000183873	SCN5A	0.770439	354.289	-0.376247	0.146679	-2.56511	0.0103142	0.150961	438.178	388.805	290.089	300.084
ENSG00000182628	SKA2	1.22251	1056.96	0.289846	0.112991	2.56522	0.0103112	0.150961	961.78	912.439	1224.3	1129.32
ENSG00000011304	PTBP1	0.850811	7325.36	-0.233089	0.0908922	-2.56445	0.0103339	0.151107	7999.76	7923.48	6189.18	7189.02
ENSG00000068120	COASY	0.812596	1092.64	-0.299389	0.116779	-2.56372	0.0103557	0.151283	1181.87	1262.57	1039.87	886.249
ENSG00000133466	C1QTNF6	0.791714	540.2	-0.33695	0.13154	-2.56157	0.0104202	0.151939	618.072	613.518	480.083	449.126
ENSG00000120156	TEK	0.755745	38.7371	-0.404028	0.157721	-2.56167	0.0104171	0.151939	51.2548	62.7106	12.9752	28.0079
ENSG00000198898	CAPZA2	1.237	861.604	0.306843	0.119898	2.55921	0.0104911	0.152687	706.512	805.831	964.8	969.272
ENSG00000130717	UCK1	0.818943	1324.94	-0.288166	0.112592	-2.55938	0.010486	0.152687	1420.06	1528.05	1085.28	1266.36
ENSG00000175221	MED16	0.835475	1583.06	-0.259331	0.101369	-2.55828	0.0105192	0.152951	1719.55	1759.03	1402.25	1451.41
ENSG00000110237	ARHGEF17	0.834602	1816.91	-0.26084	0.101987	-2.55758	0.0105404	0.153117	2077.33	1917.9	1696.97	1575.44
ENSG00000140931	CMTM3	0.829331	1891.55	-0.26998	0.105575	-2.55723	0.0105508	0.153125	2128.58	2046.45	1561.66	1829.51
ENSG00000142871	CYR61	1.2985	405.235	0.376848	0.147393	2.55676	0.0105653	0.153192	316.574	357.45	420.768	526.148
ENSG00000110011	DNAJC4	0.777457	386.767	-0.363165	0.142162	-2.55458	0.0106317	0.153296	449.233	446.29	323.454	328.092
ENSG00000116641	DOCK7	1.19883	1658.37	0.261632	0.102376	2.5556	0.0106004	0.153296	1556.74	1428.76	1804.48	1843.52
ENSG00000112769	LAMA4	1.35901	135.22	0.442553	0.173227	2.55476	0.010626	0.153296	117.584	81.5237	180.726	161.045
ENSG00000260838	RP11-531A24.3	1.32759	36.8218	0.408807	0.159947	2.5559	0.0105915	0.153296	20.0999	19.8583	59.3153	48.0135
ENSG00000072786	STK10	1.29463	402.858	0.372536	0.145809	2.55497	0.0106198	0.153296	373.858	298.92	474.522	464.13
ENSG00000116729	WLS	0.838762	2724.94	-0.253666	0.0992804	-2.55505	0.0106173	0.153296	2840.12	3133.44	2323.49	2602.73
ENSG00000188994	ZNF292	1.23535	802.585	0.304916	0.119378	2.5542	0.0106432	0.15332	727.617	682.5	911.973	888.249
ENSG00000032444	PNPLA6	0.794684	1128.01	-0.331547	0.129863	-2.55304	0.0106786	0.15341	1304.48	1259.44	812.805	1135.32
ENSG00000105854	PON2	1.20911	1310.55	0.273949	0.107305	2.55299	0.0106803	0.15341	1125.59	1218.68	1474.54	1423.4
ENSG00000226243	RPL37AP1	0.737284	80.3649	-0.439707	0.172251	-2.55271	0.010689	0.15341	115.574	102.427	32.4381	71.0199
ENSG00000143499	SMYD2	1.25042	735.711	0.322413	0.12626	2.55356	0.0106628	0.15341	594.957	683.545	872.12	792.222
ENSG00000130147	SH3BP4	0.831239	1435	-0.266664	0.104512	-2.55151	0.0107257	0.153794	1555.73	1607.48	1248.4	1328.37
ENSG00000076513	ANKRD13A	1.24526	671.105	0.31645	0.124087	2.55024	0.010765	0.153931	576.867	593.66	763.684	750.21
ENSG00000101542	CDH20	1.28988	395.749	0.367234	0.14397	2.55077	0.0107486	0.153931	356.773	307.282	470.815	448.126
ENSG00000089472	HEPH	0.829982	1304.72	-0.268848	0.105415	-2.55038	0.0107605	0.153931	1450.21	1428.76	1182.6	1157.32
ENSG00000114405	C3orf14	1.34252	185.844	0.424946	0.166658	2.5498	0.0107784	0.153982	139.694	149.46	251.163	203.057
ENSG00000213024	NUP62	0.843899	2573.65	-0.244857	0.0961448	-2.54675	0.010873	0.155191	2914.49	2707.01	2248.42	2424.68
ENSG00000159217	IGF2BP1	0.870908	10487.4	-0.199408	0.0783372	-2.5455	0.010912	0.155461	11317.3	11185.5	9732.34	9714.72
ENSG00000131653	TRAF7	0.838845	2198.12	-0.253524	0.0995847	-2.54581	0.0109023	0.155461	2426.06	2392.41	1868.43	2105.59
ENSG00000176720	BOK	0.749068	357.229	-0.416831	0.163889	-2.54337	0.010979	0.155845	434.158	430.612	202.043	362.102
ENSG00000146576	C7orf26	0.812439	821.263	-0.299668	0.11785	-2.5428	0.0109968	0.155845	905.501	932.297	721.052	726.204
ENSG00000226608	FTLP3	0.736901	127.566	-0.440457	0.173119	-2.54424	0.0109515	0.155845	162.809	158.867	81.5585	107.03
ENSG00000061918	GUCY1B3	1.28644	552.447	0.363379	0.142909	2.54273	0.0109992	0.155845	538.677	390.896	620.03	660.185
ENSG00000237945	LINC00649	0.747371	184.213	-0.420104	0.165145	-2.54385	0.0109637	0.155845	222.104	225.758	139.947	149.042
ENSG00000177889	UBE2N	1.19196	2101.18	0.253342	0.0996328	2.54275	0.0109983	0.155845	1836.13	1962.84	2404.12	2201.62
ENSG00000178999	AURKB	0.84217	1916.88	-0.247816	0.0974874	-2.54203	0.0110211	0.155894	2137.62	2054.82	1739.61	1735.49
ENSG00000131914	LIN28A	0.846299	7604.04	-0.240761	0.0947138	-2.54198	0.0110227	0.155894	8324.38	8257.93	6283.71	7550.12
ENSG00000281508	CDR1-AS	1.3431	1052.77	0.425564	0.167463	2.54124	0.011046	0.155939	824.096	442.109	1664.54	1280.36
ENSG00000133119	RFC3	1.23416	853.543	0.303535	0.11944	2.54131	0.0110439	0.155939	708.522	792.243	973.142	940.264
ENSG00000125814	NAPB	1.2909	426.194	0.368373	0.144982	2.54081	0.0110595	0.155988	385.918	328.185	537.545	453.127
ENSG00000197283	SYNGAP1	0.823638	2445.17	-0.279918	0.110188	-2.54037	0.0110735	0.156044	2678.31	2744.63	2441.2	1916.54
ENSG00000180667	YOD1	1.30688	336.945	0.38613	0.15204	2.53966	0.0110961	0.15622	269.339	285.333	443.011	350.098
ENSG00000007541	PIGQ	0.79965	752.377	-0.322559	0.127116	-2.53752	0.0111642	0.156895	816.056	887.354	709.93	596.167
ENSG00000185222	WBP5	1.20073	1666.43	0.263915	0.103997	2.53772	0.0111578	0.156895	1422.07	1574.03	1784.09	1885.53
ENSG00000261786	RP4-555D20.2	0.735523	80.3993	-0.443158	0.174797	-2.53528	0.0112358	0.157733	106.529	104.518	56.5349	54.0151
ENSG00000137700	SLC37A4	0.825374	1416.89	-0.27688	0.109222	-2.53502	0.0112441	0.157733	1576.84	1561.49	1355.91	1173.33
ENSG00000143013	LMO4	1.20104	1437.69	0.264289	0.104305	2.5338	0.0112832	0.158138	1289.41	1294.97	1633.95	1532.43
ENSG00000169136	ATF5	1.33022	214.508	0.411667	0.16257	2.53225	0.0113334	0.158655	179.894	160.957	277.114	240.067
ENSG00000129351	ILF3	0.873102	18057.1	-0.195777	0.0773203	-2.53203	0.0113405	0.158655	19747.2	18945.9	16665.7	16869.7
ENSG00000124406	ATP8A1	1.26307	571.52	0.336936	0.133091	2.53162	0.0113537	0.158697	498.478	483.916	702.516	601.169
ENSG00000166963	MAP1A	1.22163	1805.32	0.288809	0.114258	2.52769	0.0114815	0.16022	1794.92	1405.76	1975.01	2045.57
ENSG00000132688	NES	0.87508	19453.8	-0.192513	0.0761726	-2.52732	0.0114935	0.16022	20845.6	20789.6	17904	18276.1
ENSG00000121039	RDH10	1.35321	133.053	0.436381	0.172666	2.52732	0.0114936	0.16022	87.4346	110.789	177.946	156.044
ENSG00000118363	SPCS2	1.24528	709.468	0.31647	0.125245	2.5268	0.0115108	0.160315	617.067	619.789	850.804	750.21
ENSG00000172500	FIBP	0.81406	1638.01	-0.296793	0.117496	-2.52598	0.0115375	0.160317	1816.03	1844.74	1255.82	1635.46
ENSG00000104660	LEPROTL1	1.22264	970.523	0.290001	0.114842	2.52522	0.0115625	0.160317	850.226	869.586	1126.99	1035.29
ENSG00000020577	SAMD4A	0.736503	112.934	-0.441237	0.174708	-2.52557	0.0115511	0.160317	150.749	139.008	63.9493	98.0275
ENSG00000149115	TNKS1BP1	0.847256	2242.28	-0.239131	0.0946894	-2.52542	0.0115559	0.160317	2486.36	2400.77	2020.43	2061.58
ENSG00000258947	TUBB3	1.35247	137.886	0.435596	0.172426	2.52627	0.011528	0.160317	101.505	104.518	196.482	149.042
ENSG00000172354	GNB2	0.844469	3265.66	-0.243883	0.0966059	-2.52452	0.0115857	0.160494	3688.33	3442.81	2777.62	3153.88
ENSG00000203778	FAM229B	1.24484	684.15	0.315955	0.125198	2.52365	0.0116145	0.160606	565.812	627.106	766.465	777.218
ENSG00000152583	SPARCL1	0.73822	73.9693	-0.437877	0.173491	-2.52392	0.0116055	0.160606	96.4795	101.382	37.9989	60.0168
ENSG00000241511	RPS15AP24	0.747506	75.7963	-0.419842	0.166409	-2.52295	0.0116375	0.160782	115.574	97.2014	20.3896	70.0196
ENSG00000069956	MAPK6	1.20198	1503.76	0.265412	0.105221	2.52242	0.011655	0.16088	1318.55	1382.77	1731.27	1582.44
ENSG00000125378	BMP4	0.736784	117.956	-0.440686	0.174815	-2.52087	0.0117067	0.161256	120.599	182.906	72.2905	96.0269
ENSG00000157064	NMNAT2	1.34365	203.801	0.426156	0.169065	2.52067	0.0117133	0.161256	186.929	126.466	281.748	220.062
ENSG00000177679	SRRM3	1.35404	150.147	0.437269	0.173462	2.52083	0.0117078	0.161256	135.674	85.7044	213.164	166.047
ENSG00000138175	ARL3	1.19007	2132.35	0.251051	0.0996279	2.51988	0.0117394	0.161472	1826.08	2032.87	2382.81	2287.64
ENSG00000115993	TRAK2	1.28957	349.828	0.366888	0.145827	2.51591	0.0118724	0.163157	294.464	291.604	416.134	397.111
ENSG00000129103	SUMF2	0.823088	1022.13	-0.280882	0.111674	-2.51521	0.0118962	0.163339	1117.55	1150.74	911.973	908.255
ENSG00000108518	PFN1	0.83268	5133.83	-0.264167	0.105136	-2.51262	0.0119837	0.164217	6107.36	5200.79	4168.75	5058.42
ENSG00000067606	PRKCZ	0.802673	665.281	-0.317115	0.126234	-2.51212	0.0120007	0.164217	750.731	751.481	547.74	611.171
ENSG00000126464	PRR12	0.813819	1266.35	-0.29722	0.118309	-2.51224	0.0119968	0.164217	1415.03	1416.21	989.824	1244.35
ENSG00000184292	TACSTD2	0.737659	129.677	-0.438974	0.174746	-2.51207	0.0120025	0.164217	178.889	160.957	52.8277	126.035
ENSG00000128165	ADM2	0.737638	89.7239	-0.439015	0.17489	-2.51024	0.0120648	0.164925	104.52	129.602	53.7545	71.0199
ENSG00000095397	DFNB31	0.791963	529.864	-0.336495	0.134125	-2.50882	0.0121135	0.16493	624.102	585.298	481.937	428.12
ENSG00000132153	DHX30	0.852237	3294.62	-0.230673	0.0919189	-2.50953	0.0120892	0.16493	3678.28	3478.35	2899.96	3121.88
ENSG00000114738	MAPKAPK3	0.85497	3065.61	-0.226054	0.0901198	-2.50837	0.0121289	0.16493	3315.48	3332.02	2872.16	2742.77
ENSG00000105357	MYH14	0.741026	146.284	-0.432403	0.172378	-2.50846	0.0121257	0.16493	200.999	165.138	126.972	92.0258
ENSG00000248540	RP11-247C2.2	1.35444	105.492	0.437697	0.17447	2.50873	0.0121166	0.16493	96.4795	47.0329	121.411	157.044
ENSG00000151012	SLC7A11	0.767011	317.527	-0.382682	0.152468	-2.50991	0.0120763	0.16493	343.708	403.438	279.894	243.068
ENSG00000196975	ANXA4	0.738278	106.391	-0.437765	0.174592	-2.50736	0.0121635	0.165256	123.614	148.415	69.5101	84.0236
ENSG00000082701	GSK3B	1.20268	1341.31	0.266248	0.106233	2.50626	0.0122014	0.165626	1243.18	1164.33	1452.3	1505.42
ENSG00000260290	CTD-2033A16.2	0.737971	132.746	-0.438364	0.174933	-2.5059	0.012214	0.165651	213.059	129.602	72.2905	116.033
ENSG00000143515	ATP8B2	0.81298	998.59	-0.298708	0.119226	-2.5054	0.0122313	0.165742	1163.78	1071.31	949.045	810.227
ENSG00000132692	BCAN	1.34524	56.7241	0.427865	0.170829	2.50464	0.0122576	0.165847	32.1598	39.7167	75.9977	79.0222
ENSG00000140995	DEF8	0.833203	1459.99	-0.26326	0.105112	-2.50456	0.0122605	0.165847	1537.64	1677.51	1298.45	1326.37
ENSG00000177084	POLE	0.854144	3892.41	-0.227449	0.0908344	-2.504	0.0122798	0.165964	4225	4220.42	3744.28	3379.95
ENSG00000196976	LAGE3	0.765306	444.941	-0.385892	0.154142	-2.50348	0.012298	0.166065	495.463	553.943	288.235	442.124
ENSG00000127914	AKAP9	1.22251	1462.4	0.289845	0.115874	2.50138	0.0123709	0.16643	1438.15	1151.78	1580.2	1679.47
ENSG00000132305	IMMT	1.17952	2610.21	0.238206	0.0951986	2.5022	0.0123424	0.16643	2383.85	2369.41	2977.81	2709.76
ENSG00000198885	ITPRIPL1	0.747546	165.738	-0.419766	0.167811	-2.50142	0.0123697	0.16643	209.039	196.493	134.386	123.035
ENSG00000171303	KCNK3	1.26051	20.2288	0.334004	0.133539	2.50116	0.0123786	0.16643	10.05	5.22588	42.6329	23.0065
ENSG00000075891	PAX2	0.787713	21.3486	-0.344257	0.137601	-2.50185	0.0123545	0.16643	25.1249	42.8522	7.41441	10.0028
ENSG00000070756	PABPC1	0.863075	13960.5	-0.212442	0.0850477	-2.49791	0.0124926	0.167673	14702.1	15408	12142	13589.8
ENSG00000109686	SH3D19	0.771492	404.2	-0.374278	0.14983	-2.49802	0.0124891	0.167673	464.308	480.781	283.601	388.109
ENSG00000048540	LMO3	1.26438	525.622	0.338425	0.135513	2.49735	0.0125124	0.167793	460.288	441.064	645.981	555.156
ENSG00000149313	AASDHPPT	1.23404	1112.07	0.303384	0.121515	2.49667	0.0125365	0.167971	982.885	970.968	1391.13	1103.31
ENSG00000166165	CKB	1.15291	16657.7	0.20528	0.0822318	2.49636	0.0125475	0.167974	16163.3	14638.7	18082.8	17746
ENSG00000177105	RHOG	0.779272	464.365	-0.359801	0.144182	-2.49547	0.0125789	0.16825	533.652	541.401	338.283	444.125
ENSG00000019582	CD74	0.79691	585.461	-0.327511	0.131311	-2.49417	0.0126253	0.1686	698.472	631.286	481.937	530.149
ENSG00000265808	SEC22B	1.27497	445.928	0.350463	0.140516	2.49412	0.0126268	0.1686	377.878	379.399	553.3	473.133
ENSG00000126457	PRMT1	0.860568	8479.57	-0.216638	0.0869094	-2.49269	0.012678	0.169113	9091.19	9227.86	7331.93	8267.32
ENSG00000160551	TAOK1	1.18939	1645.42	0.250223	0.100393	2.49244	0.012687	0.169113	1508.5	1469.52	1821.16	1782.5
ENSG00000097007	ABL1	0.850514	2874.46	-0.233593	0.0937605	-2.49139	0.0127246	0.169469	3170.76	3081.18	2505.14	2740.77
ENSG00000182093	WRB	1.23977	664.552	0.310072	0.12457	2.48914	0.0128051	0.170395	574.857	587.389	762.758	733.206
ENSG00000141551	CSNK1D	0.861173	3733.91	-0.215624	0.0867075	-2.4868	0.0128898	0.171374	4042.09	4021.84	3459.75	3411.96
ENSG00000172458	IL17D	1.33398	53.1365	0.415737	0.167234	2.48596	0.0129202	0.171632	39.1948	25.0842	60.2421	88.0247
ENSG00000198843	SELT	1.25351	592.023	0.325976	0.131234	2.48393	0.0129942	0.172468	474.358	549.762	673.785	670.188
ENSG00000241553	ARPC4	0.800178	656.143	-0.321607	0.129558	-2.48234	0.0130521	0.172807	791.936	693.997	538.472	600.168
ENSG00000089248	ERP29	0.845023	2117.43	-0.242937	0.0978673	-2.48232	0.0130532	0.172807	2257.22	2366.28	1852.68	1993.56
ENSG00000166501	PRKCB	1.34123	148.884	0.423554	0.170625	2.48236	0.0130515	0.172807	114.569	112.879	202.043	166.047
ENSG00000164114	MAP9	1.28413	384.531	0.360786	0.145373	2.48181	0.0130719	0.172907	295.469	351.179	451.352	440.123
ENSG00000107798	LIPA	1.23937	767.503	0.309604	0.124965	2.47753	0.0132295	0.174844	667.317	675.184	933.289	794.223
ENSG00000147251	DOCK11	1.20843	1084.31	0.273131	0.110327	2.47565	0.0132994	0.175285	981.88	956.336	1181.67	1217.34
ENSG00000158813	EDA	0.759033	219.033	-0.397766	0.160668	-2.4757	0.0132976	0.175285	265.319	258.158	169.605	183.051
ENSG00000100142	POLR2F	1.30335	34.3976	0.382223	0.154357	2.47622	0.013278	0.175285	20.0999	15.6776	65.8029	36.0101
ENSG00000160446	ZDHHC12	0.76999	377.505	-0.377087	0.152333	-2.47542	0.0133081	0.175285	461.293	424.341	262.285	362.102
ENSG00000176438	SYNE3	1.31192	37.4411	0.391682	0.158258	2.47495	0.0133254	0.175364	25.1249	15.6776	63.9493	45.0126
ENSG00000281566	RP11-485F13.1	1.32276	46.8604	0.403551	0.163231	2.47226	0.0134261	0.17654	27.1349	27.1746	87.1193	46.0129
ENSG00000130508	PXDN	0.861716	6249.23	-0.214715	0.0868795	-2.47142	0.0134579	0.176791	7091.25	6400.66	5743.39	5761.62
ENSG00000160190	SLC37A1	0.794676	516.012	-0.331561	0.134173	-2.47115	0.0134679	0.176791	605.007	570.666	465.254	423.119
ENSG00000123064	DDX54	0.832386	1326.93	-0.264675	0.107155	-2.47002	0.0135106	0.177011	1486.39	1438.16	1141.82	1241.35
ENSG00000113657	DPYSL3	0.875497	13238.4	-0.191826	0.0776597	-2.47008	0.0135081	0.177011	14177.5	14152.7	12145.7	12477.5
ENSG00000126778	SIX1	1.23137	214.557	0.300268	0.121576	2.4698	0.0135189	0.177011	103.515	27.1746	336.429	391.11
ENSG00000198373	WWP2	0.818546	954.838	-0.288865	0.116979	-2.46937	0.0135351	0.177074	1051.23	1076.53	793.342	898.252
ENSG00000164880	INTS1	0.842433	1984.22	-0.247366	0.100228	-2.46805	0.0135852	0.17758	2188.88	2152.02	1703.46	1892.53
ENSG00000073060	SCARB1	0.772648	331.833	-0.372116	0.150879	-2.46633	0.0136506	0.178285	406.018	369.992	250.236	301.084
ENSG00000163541	SUCLG1	1.23206	1091.83	0.301071	0.12211	2.46557	0.0136795	0.178511	846.206	1073.4	1198.35	1249.35
ENSG00000184371	CSF1	0.744203	121.978	-0.426231	0.172912	-2.46501	0.0137009	0.178641	152.759	152.596	94.5337	88.0247
ENSG00000149357	LAMTOR1	0.838128	1609.25	-0.254757	0.103438	-2.4629	0.013782	0.179304	1773.82	1757.99	1382.79	1522.43
ENSG00000213639	PPP1CB	1.18636	1656.34	0.246545	0.100104	2.4629	0.0137818	0.179304	1493.42	1509.23	1833.21	1789.5
ENSG00000130304	SLC27A1	0.782207	387.696	-0.354378	0.143893	-2.46278	0.0137864	0.179304	465.313	430.612	344.77	310.087
ENSG00000064703	DDX20	1.23212	739.09	0.301146	0.122303	2.46229	0.0138053	0.179379	650.232	649.054	862.852	794.223
ENSG00000186010	NDUFA13	0.746735	59.8539	-0.421331	0.171152	-2.46173	0.0138268	0.179379	94.4696	67.9364	37.9989	39.0109
ENSG00000102096	PIM2	0.793181	591.762	-0.334278	0.135789	-2.46175	0.0138262	0.179379	626.112	724.307	462.474	554.155
ENSG00000167654	ATCAY	1.23797	719.344	0.307981	0.125125	2.46138	0.0138403	0.179404	672.342	586.344	804.464	814.228
ENSG00000158321	AUTS2	0.84199	1668.01	-0.248125	0.100848	-2.46038	0.013879	0.179737	1852.21	1798.75	1548.69	1472.41
ENSG00000008394	MGST1	0.81426	917.207	-0.296439	0.120498	-2.46012	0.0138891	0.179737	953.741	1098.48	843.389	773.217
ENSG00000119630	PGF	1.33747	68.0917	0.419511	0.17061	2.45889	0.0139367	0.180202	52.2598	34.4908	68.5833	117.033
ENSG00000196961	AP2A1	0.847841	2484.16	-0.238134	0.0968606	-2.45852	0.0139509	0.180236	2741.63	2672.51	2141.84	2380.67
ENSG00000136110	LECT1	0.771356	38.1677	-0.374531	0.15241	-2.45739	0.0139951	0.180657	33.1648	80.4785	25.0236	14.0039
ENSG00000050820	BCAR1	1.21713	1085.17	0.283487	0.115417	2.4562	0.0140415	0.180698	1014.04	913.484	1141.82	1271.36
ENSG00000230798	FOXD3-AS1	1.28756	26.376	0.364638	0.148421	2.45677	0.0140191	0.180698	14.0699	11.4969	38.9257	41.0115
ENSG00000120137	PANK3	1.2135	1143.6	0.279174	0.113662	2.45618	0.0140421	0.180698	965.8	1071.31	1329.96	1207.34
ENSG00000103769	RAB11A	1.19134	1890.71	0.25258	0.102837	2.45611	0.0140449	0.180698	1747.69	1669.15	2197.45	1948.55
ENSG00000184302	SIX6	0.779976	27.8905	-0.358499	0.146033	-2.45492	0.0140915	0.181148	40.1998	44.9426	7.41441	19.0053
ENSG00000277196	AC007325.2	0.75234	47.1973	-0.410543	0.16731	-2.45378	0.0141363	0.181573	68.3397	62.7106	28.7308	29.0081
ENSG00000128965	CHAC1	0.752262	183.336	-0.410692	0.16742	-2.45306	0.0141647	0.181788	210.044	236.21	126.045	161.045
ENSG00000161395	PGAP3	0.802571	588.191	-0.317299	0.129396	-2.45216	0.0142	0.182091	687.417	642.783	526.423	496.139
ENSG00000162636	FAM102B	1.29271	311.033	0.370394	0.151177	2.45008	0.0142826	0.182848	277.379	239.345	363.306	364.102
ENSG00000162889	MAPKAPK2	0.845805	1816.21	-0.241602	0.0986037	-2.45024	0.0142762	0.182848	1955.72	2008.83	1622.83	1677.47
ENSG00000147255	IGSF1	0.79121	893.981	-0.337867	0.137954	-2.44912	0.0143206	0.183183	1201.97	843.457	819.292	711.199
ENSG00000165138	ANKS6	0.838736	1570.39	-0.253711	0.103649	-2.44779	0.0143735	0.183503	1751.71	1694.23	1478.25	1357.38
ENSG00000104765	BNIP3L	1.1998	1423.94	0.262797	0.107383	2.44728	0.0143938	0.183503	1263.28	1296.02	1658.05	1478.41
ENSG00000101017	CD40	0.79863	19.6293	-0.324402	0.132604	-2.44639	0.0144297	0.183503	35.1748	28.2197	11.1216	4.00112
ENSG00000099814	CEP170B	0.786573	408.533	-0.346347	0.141628	-2.44548	0.014466	0.183503	494.458	445.245	350.331	344.096
ENSG00000115109	EPB41L5	1.18679	1593.25	0.247061	0.101009	2.44592	0.0144482	0.183503	1461.26	1425.62	1726.63	1759.49
ENSG00000069966	GNB5	0.795732	684.288	-0.329646	0.134724	-2.44682	0.0144122	0.183503	824.096	733.713	517.155	662.186
ENSG00000184588	PDE4B	1.26521	536.076	0.33938	0.138654	2.44769	0.0143777	0.183503	496.468	420.161	664.517	563.158
ENSG00000197956	S100A6	1.29863	354.543	0.376987	0.154172	2.44524	0.0144755	0.183503	314.564	269.655	356.819	477.134
ENSG00000161558	TMEM143	0.748562	149.759	-0.417807	0.170856	-2.44537	0.0144704	0.183503	163.814	205.9	110.289	119.033
ENSG00000162738	VANGL2	0.85763	3764.35	-0.221573	0.0905311	-2.44748	0.0143857	0.183503	4119.48	4031.24	3611.75	3294.92
ENSG00000058673	ZC3H11A	1.18631	3562.84	0.246486	0.100798	2.44535	0.0144713	0.183503	3210.96	3247.36	4266.07	3526.99
ENSG00000164330	EBF1	1.28263	256.211	0.359101	0.14688	2.44485	0.0144911	0.18355	174.869	72.1171	458.767	319.089
ENSG00000156467	UQCRB	1.17515	2898.61	0.232844	0.0952544	2.44444	0.0145077	0.183611	2536.61	2752.99	3026.93	3277.92
ENSG00000151150	ANK3	1.21126	992.939	0.276509	0.113202	2.44261	0.0145814	0.184242	879.371	891.535	1132.55	1068.3
ENSG00000167601	AXL	0.800589	552.342	-0.320866	0.13135	-2.44283	0.0145724	0.184242	640.182	611.428	460.62	497.139
ENSG00000126698	DNAJC8	1.17486	2620.94	0.232492	0.0952467	2.44095	0.0146487	0.184875	2294.4	2489.61	2924.99	2774.78
ENSG00000162522	KIAA1522	0.814193	1153.26	-0.296557	0.121501	-2.44079	0.0146553	0.184875	1388.9	1191.5	920.314	1112.31
ENSG00000185880	TRIM69	1.30099	290.179	0.379613	0.155559	2.44031	0.0146746	0.184969	259.289	217.397	367.94	316.089
ENSG00000107262	BAG1	1.20583	1237.59	0.270027	0.110673	2.43987	0.0146927	0.185046	1168.81	1046.22	1405.96	1329.37
ENSG00000123570	RAB9B	1.29382	295.552	0.37164	0.152453	2.43774	0.0147795	0.18599	239.189	250.842	366.087	326.091
ENSG00000149273	RPS3	0.856404	34147.4	-0.223636	0.0917936	-2.43629	0.0148388	0.186584	36450.2	37549	28363.8	34226.6
ENSG00000068366	ACSL4	1.1923	1407.97	0.253741	0.104254	2.43388	0.0149379	0.187597	1303.48	1238.53	1539.42	1550.43
ENSG00000167311	ART5	0.759674	46.6486	-0.396547	0.162996	-2.43287	0.0149797	0.187597	71.3547	60.6202	17.6092	37.0104
ENSG00000077238	IL4R	0.769394	271.046	-0.378206	0.155452	-2.43295	0.0149763	0.187597	319.588	318.779	205.75	240.067
ENSG00000073350	LLGL2	0.782754	375.461	-0.353368	0.145219	-2.43334	0.0149602	0.187597	460.288	407.619	305.844	328.092
ENSG00000146463	ZMYM4	1.16886	2738.09	0.225099	0.0924979	2.43356	0.0149513	0.187597	2549.67	2465.57	3047.32	2889.81
ENSG00000157954	WIPI2	0.845459	2096.75	-0.242193	0.0995714	-2.43235	0.0150012	0.187714	2341.64	2236.68	1809.12	1999.56
ENSG00000090989	EXOC1	1.23031	804.414	0.299024	0.123025	2.43059	0.0150743	0.188356	679.377	735.804	959.24	843.236
ENSG00000183011	NAA38	0.82636	1186.62	-0.275158	0.113219	-2.43031	0.0150858	0.188356	1331.62	1297.06	981.483	1136.32
ENSG00000132698	RAB25	0.745266	113.384	-0.424173	0.174539	-2.43024	0.0150888	0.188356	143.714	152.596	48.1937	109.031
ENSG00000145494	NDUFS6	0.789902	1044.68	-0.340255	0.140134	-2.42806	0.0151797	0.189338	1248.2	1146.56	700.662	1083.3
ENSG00000221890	NPTXR	0.788703	483.066	-0.342446	0.141088	-2.42718	0.0152167	0.189644	549.732	559.169	364.233	459.129
ENSG00000157005	SST	1.21147	1316.29	0.276763	0.114054	2.4266	0.0152409	0.189644	548.727	125.421	1858.24	2732.77
ENSG00000174460	ZCCHC12	1.33182	170.486	0.413394	0.170354	2.42667	0.015238	0.189644	147.734	114.969	238.188	181.051
ENSG00000185122	HSF1	0.840588	1974.28	-0.250529	0.103302	-2.4252	0.0152998	0.190224	2159.73	2166.65	1656.19	1914.54
ENSG00000131067	GGT7	0.843836	1680.65	-0.244965	0.101048	-2.42424	0.0153403	0.190271	1783.87	1890.72	1499.56	1548.43
ENSG00000155511	GRIA1	0.759048	228.972	-0.397737	0.164062	-2.4243	0.0153377	0.190271	239.189	311.462	200.189	165.046
ENSG00000013561	RNF14	1.29036	372.631	0.367773	0.151674	2.42476	0.0153185	0.190271	311.549	308.327	499.546	371.104
ENSG00000104823	ECH1	0.806708	735.275	-0.309882	0.127857	-2.42366	0.0153649	0.190273	881.381	775.52	595.007	689.193
ENSG00000068796	KIF2A	1.21996	810.372	0.286839	0.11834	2.42386	0.0153567	0.190273	706.512	729.533	909.192	896.251
ENSG00000138778	CENPE	1.20928	1379.5	0.274144	0.113146	2.42291	0.0153966	0.190513	1311.52	1150.74	1427.27	1628.46
ENSG00000177200	CHD9	1.2038	1098.65	0.26759	0.110469	2.42232	0.0154217	0.190672	976.855	991.872	1246.55	1179.33
ENSG00000068724	TTC7A	0.798818	507.122	-0.324061	0.133842	-2.42122	0.0154685	0.191098	597.972	553.943	437.45	439.123
ENSG00000109861	CTSC	0.816202	1146.27	-0.293002	0.121068	-2.42014	0.0155146	0.191515	1182.88	1378.59	920.314	1103.31
ENSG00000141556	TBCD	0.850959	2801.15	-0.232839	0.0962793	-2.41837	0.0155904	0.192298	3146.64	2947.4	2685.87	2424.68
ENSG00000228716	DHFR	1.20062	1444.28	0.263774	0.109115	2.4174	0.0156319	0.192657	1384.88	1208.22	1638.58	1545.43
ENSG00000133027	PEMT	0.805772	656.198	-0.311556	0.128922	-2.41663	0.0156649	0.19291	722.592	757.752	528.277	616.173
ENSG00000066777	ARFGEF1	1.21407	910.575	0.279847	0.115951	2.41349	0.0158007	0.194429	840.176	779.701	1011.14	1011.28
ENSG00000160200	CBS	0.747931	120.326	-0.419022	0.173723	-2.41201	0.0158649	0.194798	133.664	168.273	84.3389	95.0266
ENSG00000147155	EBP	0.823939	982.833	-0.279391	0.115851	-2.41163	0.0158812	0.194798	1076.35	1105.8	823.926	925.259
ENSG00000074047	GLI2	0.847622	1758.8	-0.238508	0.0988981	-2.41165	0.0158805	0.194798	1890.4	1945.07	1604.29	1595.45
ENSG00000039123	SKIV2L2	1.18754	1585.84	0.247973	0.102848	2.41107	0.0159059	0.194798	1380.86	1490.42	1714.58	1757.49
ENSG00000110446	SLC15A3	0.76549	312.595	-0.385545	0.159898	-2.4112	0.0159001	0.194798	385.918	356.405	202.97	305.086
ENSG00000116525	TRIM62	1.28814	295.172	0.365285	0.151435	2.41216	0.0158585	0.194798	252.254	239.345	341.99	347.097
ENSG00000096696	DSP	0.815549	1903.93	-0.294157	0.12202	-2.41072	0.0159212	0.194831	2421.03	1836.37	1534.78	1823.51
ENSG00000125835	SNRPB	0.843548	4603.25	-0.245458	0.101839	-2.41026	0.015941	0.194919	4911.41	5155.85	3729.45	4616.29
ENSG00000101844	ATG4A	1.29162	305.823	0.369178	0.153213	2.40958	0.0159711	0.195134	253.259	253.978	392.964	323.091
ENSG00000126878	AIF1L	0.86888	5355.81	-0.202772	0.0842119	-2.40788	0.0160457	0.195737	5815.91	5696.21	4840.68	5070.42
ENSG00000138823	MTTP	1.33611	119.439	0.418035	0.173601	2.40802	0.0160392	0.195737	83.4146	95.111	162.19	137.038
ENSG00000187231	SESTD1	1.20396	1183.96	0.267793	0.111311	2.4058	0.0161369	0.196696	1093.43	1027.41	1371.67	1243.35
ENSG00000258441	LINC00641	1.26442	465.555	0.33847	0.140801	2.4039	0.0162214	0.19757	427.123	367.902	569.056	498.14
ENSG00000120533	ENY2	1.18089	1767.45	0.23987	0.099854	2.40221	0.0162964	0.198014	1647.19	1565.67	1894.38	1962.55
ENSG00000167965	MLST8	0.838	1467.65	-0.254978	0.106155	-2.40193	0.0163089	0.198014	1679.35	1543.72	1277.13	1370.38
ENSG00000205871	RPS3AP47	0.747711	82.6586	-0.419447	0.174589	-2.40249	0.0162839	0.198014	103.515	111.834	47.2669	68.0191
ENSG00000067182	TNFRSF1A	0.805141	618.999	-0.312686	0.130138	-2.40273	0.0162733	0.198014	725.607	672.048	504.18	574.161
ENSG00000103042	SLC38A7	0.812561	709.847	-0.299452	0.124752	-2.40037	0.0163785	0.198704	835.151	756.707	603.348	644.181
ENSG00000278259	MYO19	0.835626	1225.51	-0.25907	0.108079	-2.39704	0.016528	0.200361	1306.49	1390.08	1087.14	1118.31
ENSG00000071282	LMCD1	1.33304	131.635	0.414718	0.173162	2.39497	0.0166218	0.20119	114.569	83.6141	173.312	155.043
ENSG00000062822	POLD1	0.844976	2003.67	-0.243017	0.10147	-2.39496	0.0166222	0.20119	2205.96	2171.88	1705.31	1931.54
ENSG00000030582	GRN	0.82358	1430.71	-0.280019	0.116985	-2.39364	0.0166819	0.201336	1601.96	1576.13	1122.36	1422.4
ENSG00000171533	MAP6	1.17889	2565.9	0.237428	0.0991833	2.39383	0.0166735	0.201336	2481.33	2188.6	2887.91	2705.76
ENSG00000139505	MTMR6	1.26996	375.545	0.344787	0.143997	2.39441	0.0166473	0.201336	313.559	324.005	449.499	415.116
ENSG00000196132	MYT1	1.29559	286.423	0.373614	0.156092	2.39355	0.0166861	0.201336	252.254	219.487	368.867	305.086
ENSG00000155229	MMS19	0.848009	2243.38	-0.237848	0.0994157	-2.39246	0.0167357	0.201621	2473.29	2418.54	2163.15	1918.54
ENSG00000165238	WNK2	0.811411	638.705	-0.301496	0.126007	-2.39268	0.0167256	0.201621	697.467	736.849	565.349	555.156
ENSG00000173801	JUP	0.8216	2026.56	-0.283492	0.118559	-2.39114	0.016796	0.201721	2260.23	2249.22	1529.22	2067.58
ENSG00000160959	LRRC14	0.811089	851.489	-0.302068	0.126311	-2.39147	0.016781	0.201721	978.865	933.342	664.517	829.233
ENSG00000139239	RPL14P1	0.75543	255.59	-0.404631	0.16922	-2.39115	0.0167959	0.201721	327.628	295.785	140.874	258.072
ENSG00000214535	RPS15AP1	0.761182	348.678	-0.393686	0.16462	-2.39149	0.0167803	0.201721	416.068	421.206	198.336	359.101
ENSG00000142453	CARM1	0.857761	2807.75	-0.221353	0.0926429	-2.38931	0.0168798	0.202258	3046.14	3034.15	2481.97	2668.75
ENSG00000214336	FOXI3	0.789282	32.7548	-0.341387	0.142865	-2.38958	0.0168678	0.202258	51.2548	49.1233	4.63401	26.0073
ENSG00000135414	GDF11	1.16597	3543.25	0.221537	0.0927192	2.38933	0.0168792	0.202258	3425.02	3073.86	3899.05	3775.06
ENSG00000212694	LINC01089	0.821353	1024.34	-0.283926	0.118913	-2.38768	0.0169553	0.203006	1094.44	1186.27	982.41	834.234
ENSG00000174748	RPL15	0.84297	29911.7	-0.246448	0.103245	-2.38703	0.0169852	0.203208	31006.1	34454.2	23653.8	30532.6
ENSG00000165675	ENOX2	1.24552	643.994	0.316744	0.132716	2.38662	0.017004	0.203275	619.077	498.549	745.148	713.2
ENSG00000064309	CDON	0.835966	1516.44	-0.258483	0.108357	-2.38548	0.0170567	0.203328	1774.82	1561.49	1417.08	1312.37
ENSG00000196208	GREB1	0.840957	1567.05	-0.249895	0.104741	-2.38583	0.0170406	0.203328	1768.79	1666.01	1481.03	1352.38
ENSG00000204282	TNRC6C-AS1	1.2892	39.3272	0.36648	0.153635	2.3854	0.0170608	0.203328	24.1199	17.768	83.4121	32.009
ENSG00000214717	ZBED1	0.829878	1403.21	-0.269029	0.112771	-2.38562	0.0170505	0.203328	1558.75	1542.68	1139.04	1372.38
ENSG00000089101	CFAP61	1.27595	26.9253	0.351572	0.147459	2.38421	0.0171158	0.203828	15.0749	11.4969	49.1205	32.009
ENSG00000139197	PEX5	0.823106	867.669	-0.280849	0.117827	-2.38357	0.0171455	0.204025	978.865	950.065	803.537	738.207
ENSG00000165512	ZNF22	1.18232	1814.14	0.241625	0.101407	2.38273	0.0171848	0.204335	1564.78	1729.77	1969.45	1992.56
ENSG00000133895	MEN1	0.84055	1667.57	-0.250595	0.105205	-2.38196	0.0172205	0.204604	1722.56	1933.58	1459.71	1554.44
ENSG00000154319	FAM167A	0.79816	570.205	-0.32525	0.13658	-2.38138	0.0172478	0.204615	657.267	640.693	547.74	435.122
ENSG00000148843	PDCD11	0.855234	2792.44	-0.225609	0.0947291	-2.38162	0.0172366	0.204615	3060.21	2997.56	2428.22	2683.75
ENSG00000048140	TSPAN17	0.816797	838.109	-0.291951	0.122613	-2.38108	0.0172622	0.204629	913.541	959.471	681.199	798.224
ENSG00000006459	KDM7A	1.29692	288.929	0.375087	0.157593	2.3801	0.0173081	0.205017	272.354	201.719	347.551	334.094
ENSG00000172534	HCFC1	0.860106	2820.49	-0.217413	0.0913785	-2.37926	0.0173473	0.205168	3085.34	3013.24	2536.66	2646.74
ENSG00000071564	TCF3	0.851606	4916.3	-0.231742	0.0973977	-2.37934	0.0173438	0.205168	5351.6	5340.85	4072.37	4900.37
ENSG00000089876	DHX32	1.18349	1575.88	0.243048	0.102174	2.37877	0.0173705	0.205287	1465.28	1394.26	1753.51	1690.47
ENSG00000147044	CASK	1.15533	3483.3	0.208311	0.0875968	2.37807	0.0174036	0.205522	3199.9	3228.55	3726.67	3778.06
ENSG00000105251	SHD	1.30136	39.3781	0.380016	0.15985	2.37733	0.0174383	0.205775	23.1149	21.9487	70.4369	42.0118
ENSG00000126602	TRAP1	0.860897	2931.19	-0.216087	0.0909398	-2.37616	0.017494	0.206275	3139.61	3195.1	2630.26	2759.77
ENSG00000171466	ZNF562	0.775374	270.395	-0.367036	0.154667	-2.37307	0.0176408	0.207848	304.514	329.23	230.774	217.061
ENSG00000184009	ACTG1	0.864184	49241.3	-0.21059	0.0888086	-2.37128	0.0177266	0.208395	55724	50464.2	42257.5	48519.6
ENSG00000127054	CPSF3L	0.849866	2219.56	-0.234693	0.0989737	-2.37126	0.0177275	0.208395	2444.15	2389.27	1909.21	2135.6
ENSG00000197386	HTT	0.859268	2832.49	-0.218819	0.0922586	-2.37181	0.0177014	0.208395	3117.5	3011.15	2676.6	2524.71
ENSG00000114859	CLCN2	0.799551	498.016	-0.322737	0.136149	-2.37047	0.0177653	0.208681	566.817	565.44	459.694	400.112
ENSG00000152492	CCDC50	1.194	1178.39	0.255799	0.107963	2.36932	0.0178211	0.209178	1047.21	1076.53	1298.45	1291.36
ENSG00000141431	ASXL3	1.32001	154.04	0.400549	0.169474	2.36348	0.0181042	0.212342	126.629	113.924	195.555	180.05
ENSG00000108551	RASD1	1.33162	132.393	0.413186	0.174848	2.36312	0.0181219	0.212389	117.584	75.2527	130.679	206.058
ENSG00000131149	GSE1	1.23513	695.451	0.304659	0.129006	2.36159	0.0181966	0.212797	662.292	553.943	755.343	810.227
ENSG00000146066	HIGD2A	0.821756	1799.18	-0.283219	0.119928	-2.36157	0.0181978	0.212797	1941.65	2063.18	1362.4	1829.51
ENSG00000052802	MSMO1	1.23426	741.264	0.303643	0.128571	2.36167	0.0181928	0.212797	606.012	691.906	899.924	767.215
ENSG00000198055	GRK6	0.822282	870.7	-0.282295	0.11966	-2.35913	0.0183178	0.213396	1023.09	914.529	797.976	747.21
ENSG00000174498	IGDCC3	1.14669	7414.59	0.19747	0.0837011	2.35923	0.0183128	0.213396	6667.14	7083.16	7751.77	8156.29
ENSG00000109118	PHF12	0.843919	1456.16	-0.244824	0.103748	-2.35981	0.0182844	0.213396	1630.1	1555.22	1342.94	1296.36
ENSG00000178235	SLITRK1	1.32005	74.2499	0.40059	0.169747	2.35993	0.0182786	0.213396	67.3347	28.2197	83.4121	118.033
ENSG00000109436	TBC1D9	1.21494	816.422	0.280889	0.119056	2.35931	0.018309	0.213396	749.726	700.268	893.437	922.259
ENSG00000138071	ACTR2	1.16499	2502.07	0.220313	0.0934556	2.35741	0.0184031	0.213589	2308.47	2282.66	2780.4	2636.74
ENSG00000102225	CDK16	0.868099	7064.68	-0.204069	0.0865608	-2.35753	0.0183972	0.213589	7652.03	7544.08	6182.69	6879.93
ENSG00000140538	NTRK3	1.28757	303.663	0.364654	0.15468	2.35748	0.0183996	0.213589	260.294	243.526	395.744	315.088
ENSG00000178921	PFAS	0.852964	2059.16	-0.229443	0.0972942	-2.35824	0.0183617	0.213589	2208.98	2265.94	1821.16	1940.54
ENSG00000225573	RPL35P5	0.760097	73.0152	-0.395744	0.167834	-2.35796	0.0183759	0.213589	98.4895	101.382	23.17	69.0194
ENSG00000121957	GPSM2	1.23716	581.627	0.307036	0.130318	2.35605	0.0184705	0.214052	501.493	514.227	688.613	622.174
ENSG00000125878	TCF15	1.30211	39.2448	0.380848	0.161633	2.35624	0.0184608	0.214052	26.1299	19.8583	50.9741	60.0168
ENSG00000123992	DNPEP	0.807835	598.273	-0.307867	0.130743	-2.35476	0.0185346	0.214609	708.522	640.693	547.74	496.139
ENSG00000189057	FAM111B	1.23738	571.121	0.307283	0.130533	2.35406	0.0185699	0.214609	503.503	493.323	614.469	673.189
ENSG00000013306	SLC25A39	0.849043	2437.31	-0.23609	0.100294	-2.35397	0.0185739	0.214609	2698.41	2612.94	2061.21	2376.67
ENSG00000073584	SMARCE1	1.17293	2132.23	0.230122	0.097751	2.35417	0.0185642	0.214609	1974.82	1918.94	2411.54	2223.62
ENSG00000100982	PCIF1	0.846953	1573.66	-0.239645	0.10183	-2.35338	0.0186037	0.214793	1691.41	1743.35	1399.47	1460.41
ENSG00000177600	RPLP2	0.837325	15420	-0.25614	0.108879	-2.35253	0.0186462	0.215124	16281.9	17618.5	11800	15979.5
ENSG00000232119	MCTS1	1.23872	537.936	0.30885	0.13133	2.3517	0.0186877	0.215443	460.288	477.645	599.641	614.172
ENSG00000231764	DLX6-AS1	1.31101	234.358	0.390674	0.166191	2.35075	0.0187354	0.215833	184.919	188.132	224.286	340.095
ENSG00000149212	SESN3	1.17496	2040.54	0.232615	0.0989667	2.35044	0.0187515	0.215857	1834.12	1887.59	2318.86	2121.59
ENSG00000116128	BCL9	0.851539	2521.17	-0.231856	0.0986703	-2.34981	0.0187831	0.215923	2707.46	2778.08	2449.54	2149.6
ENSG00000130985	UBA1	0.877989	29017.1	-0.187725	0.0798908	-2.34977	0.018785	0.215923	32263.4	29760.3	26500	27544.7
ENSG00000144909	OSBPL11	1.22899	636.662	0.297474	0.126677	2.34829	0.0188596	0.21646	539.682	579.027	699.735	728.204
ENSG00000242125	SNHG3	0.78596	424.866	-0.347472	0.147955	-2.3485	0.0188492	0.21646	459.283	522.588	310.478	407.114
ENSG00000185090	MANEAL	1.32933	115.02	0.410704	0.174956	2.34747	0.0189015	0.216781	105.525	60.6202	165.897	128.036
ENSG00000170456	DENND5B	1.21555	874.396	0.281612	0.119985	2.34707	0.0189217	0.216853	726.612	825.689	1000.02	945.265
ENSG00000068650	ATP11A	0.848472	1584.14	-0.237061	0.101086	-2.34516	0.0190191	0.217686	1701.46	1752.76	1443.96	1438.4
ENSG00000134313	KIDINS220	1.18063	2133.5	0.239551	0.102154	2.34499	0.0190274	0.217686	1938.64	1938.8	2494.95	2161.61
ENSG00000131669	NINJ1	0.800225	468.788	-0.321523	0.13714	-2.34448	0.0190535	0.217686	558.777	506.91	413.353	396.111
ENSG00000122678	POLM	0.788085	344.645	-0.343577	0.146561	-2.34427	0.0190646	0.217686	382.903	411.799	293.796	290.081
ENSG00000006451	RALA	1.20692	989.213	0.271334	0.115729	2.34457	0.0190491	0.217686	849.221	917.664	1143.67	1046.29
ENSG00000133275	CSNK1G2	0.845164	2207.69	-0.242696	0.103546	-2.34385	0.0190857	0.217768	2474.3	2350.6	1845.26	2160.61
ENSG00000140829	DHX38	0.846993	1510.79	-0.239578	0.102242	-2.34324	0.019117	0.217805	1664.27	1633.61	1393.91	1351.38
ENSG00000100106	TRIOBP	0.842862	1324.84	-0.246632	0.105242	-2.34348	0.0191048	0.217805	1429.1	1471.61	1186.31	1212.34
ENSG00000164070	HSPA4L	1.32274	146.985	0.403534	0.172247	2.34276	0.0191415	0.217924	91.4546	133.783	181.653	181.051
ENSG00000111860	CEP85L	1.32225	144.673	0.402999	0.172092	2.34177	0.0191927	0.218225	92.4596	129.602	182.58	174.049
ENSG00000120742	SERP1	1.17853	1719.07	0.236985	0.101202	2.3417	0.0191961	0.218225	1542.67	1585.53	1942.58	1805.51
ENSG00000167747	C19orf48	0.843482	1669.03	-0.245571	0.104927	-2.34041	0.0192627	0.218767	1730.6	1922.08	1456.01	1567.44
ENSG00000214357	NEURL1B	0.809331	611.474	-0.305198	0.130414	-2.34023	0.0192719	0.218767	738.672	638.602	538.472	530.149
ENSG00000196227	FAM217B	1.22939	610.555	0.297943	0.127331	2.3399	0.0192888	0.218799	525.613	546.627	673.785	696.195
ENSG00000105996	HOXA2	0.767278	198.762	-0.382179	0.163447	-2.33824	0.0193749	0.219616	244.214	229.939	153.849	167.047
ENSG00000091879	ANGPT2	1.30594	43.5189	0.385085	0.164855	2.33591	0.0194961	0.219742	29.1449	24.039	64.8761	56.0157
ENSG00000157470	FAM81A	1.31944	57.3654	0.399922	0.171203	2.33596	0.0194934	0.219742	40.1998	35.536	79.7049	74.0208
ENSG00000079616	KIF22	0.862839	3626.15	-0.212837	0.0910582	-2.33737	0.0194198	0.219742	3882.3	3945.54	3180.78	3495.98
ENSG00000144583	MARCH4	1.32483	72.2706	0.405804	0.173728	2.33586	0.0194986	0.219742	47.2348	52.2588	81.5585	108.03
ENSG00000106268	NUDT1	0.818108	853.513	-0.289636	0.123943	-2.33686	0.0194467	0.219742	961.78	944.839	681.199	826.232
ENSG00000139687	RB1	1.22155	701.712	0.288711	0.123592	2.336	0.019491	0.219742	621.087	618.744	812.805	754.212
ENSG00000168439	STIP1	0.874272	6906.66	-0.193846	0.0829877	-2.33584	0.0194993	0.219742	7404.81	7393.57	6211.42	6616.86
ENSG00000170265	ZNF282	0.837733	1204.9	-0.255438	0.109289	-2.33727	0.0194249	0.219742	1336.64	1311.7	1038.94	1132.32
ENSG00000008516	MMP25	0.790259	24.513	-0.339603	0.145417	-2.33538	0.0195237	0.219858	33.1648	40.7619	11.1216	13.0036
ENSG00000104805	NUCB1	0.855144	2564.96	-0.22576	0.0966978	-2.3347	0.0195593	0.220099	2925.54	2641.16	2399.49	2293.64
ENSG00000140451	PIF1	0.835792	1181.74	-0.258785	0.110966	-2.33211	0.0196947	0.221463	1240.16	1361.86	1093.63	1031.29
ENSG00000135472	FAIM2	1.31688	150.986	0.397124	0.170462	2.3297	0.0198222	0.222136	104.52	130.647	180.726	188.053
ENSG00000197872	FAM49A	1.32313	122.161	0.403953	0.173323	2.33064	0.0197722	0.222136	101.505	83.6141	158.483	145.041
ENSG00000185896	LAMP1	0.850993	2536.06	-0.232782	0.0999097	-2.32992	0.0198104	0.222136	2789.87	2730	2143.69	2480.7
ENSG00000162337	LRP5	0.836493	1310.91	-0.257575	0.110565	-2.32962	0.0198262	0.222136	1475.33	1408.9	1101.04	1258.35
ENSG00000198420	TCAF1	1.23091	623.006	0.299725	0.128644	2.32987	0.0198129	0.222136	513.553	579.027	693.247	706.198
ENSG00000160298	C21orf58	0.834116	992.431	-0.261679	0.112426	-2.32757	0.0199349	0.223193	1088.41	1099.52	879.535	902.253
ENSG00000099622	CIRBP	0.860963	2956.69	-0.215976	0.0928659	-2.32568	0.0200357	0.224161	3173.78	3218.1	2834.16	2600.73
ENSG00000123636	BAZ2B	1.18924	1338.88	0.250038	0.107601	2.32374	0.0201392	0.225096	1271.32	1147.6	1466.2	1470.41
ENSG00000112695	COX7A2	1.18152	2739.65	0.240645	0.103577	2.32334	0.020161	0.225096	2425.05	2549.18	2716.46	3267.92
ENSG00000185000	DGAT1	0.822765	890.823	-0.281448	0.121144	-2.32326	0.0201654	0.225096	910.526	1072.35	795.196	785.22
ENSG00000105612	DNASE2	0.782022	306.509	-0.354719	0.152732	-2.32249	0.0202063	0.225096	354.763	358.495	231.7	281.079
ENSG00000132463	GRSF1	1.19513	1332.86	0.257172	0.11073	2.32252	0.0202052	0.225096	1219.06	1180	1570	1362.38
ENSG00000141456	PELP1	0.848162	2313.3	-0.237588	0.102292	-2.32265	0.0201982	0.225096	2495.4	2550.23	1937.94	2269.64
ENSG00000166206	GABRB3	1.26689	367.282	0.341289	0.14698	2.32201	0.0202323	0.225223	287.429	335.501	442.084	404.113
ENSG00000090539	CHRD	0.754779	86.628	-0.405874	0.174839	-2.32142	0.020264	0.225253	103.515	119.15	52.8277	71.0199
ENSG00000123575	FAM199X	1.19507	1060.81	0.257091	0.110741	2.32156	0.0202568	0.225253	946.706	962.607	1182.6	1151.32
ENSG00000130402	ACTN4	0.872326	4814.15	-0.197061	0.0849308	-2.32026	0.020327	0.225666	5252.11	5076.42	4395.82	4532.27
ENSG00000106290	TAF6	0.850903	2199.14	-0.232933	0.100394	-2.3202	0.0203301	0.225666	2424.05	2363.14	1876.77	2132.6
ENSG00000247828	TMEM161B-AS1	1.26737	334.944	0.341834	0.147377	2.31946	0.0203703	0.225854	289.439	278.017	377.208	395.111
ENSG00000160404	TOR2A	0.808575	520.135	-0.306546	0.132169	-2.31935	0.0203762	0.225854	591.942	581.118	451.352	456.128
ENSG00000106266	SNX8	0.805022	496.749	-0.3129	0.134975	-2.3182	0.0204385	0.226383	556.767	567.53	410.573	452.127
ENSG00000129968	ABHD17A	0.835163	1096.21	-0.25987	0.112149	-2.31718	0.0204939	0.226655	1159.76	1255.26	955.532	1014.28
ENSG00000162704	ARPC5	1.19021	1438.36	0.251215	0.108438	2.31668	0.0205214	0.226655	1324.58	1271.98	1476.39	1680.47
ENSG00000152092	ASTN1	1.17971	1516.73	0.238431	0.102914	2.3168	0.0205147	0.226655	1415.03	1342.01	1678.44	1631.46
ENSG00000137106	GRHPR	0.85789	2191.67	-0.221135	0.0954247	-2.31738	0.020483	0.226655	2407.97	2340.15	2051.01	1967.55
ENSG00000245526	LINC00461	1.28668	267.834	0.363649	0.156995	2.3163	0.0205417	0.226718	169.844	133.783	523.643	244.068
ENSG00000213923	CSNK1E	0.869675	4060.46	-0.201452	0.0870309	-2.31472	0.0206283	0.227512	4479.26	4247.59	3748.91	3766.06
ENSG00000213760	ATP6V1G2	1.32217	110.088	0.402913	0.174105	2.31419	0.0206574	0.227583	76.3796	88.8399	138.093	137.038
ENSG00000125520	SLC2A4RG	0.813561	825.584	-0.297677	0.128638	-2.31407	0.0206641	0.227583	836.156	1016.96	671.004	778.218
ENSG00000110108	TMEM109	0.831952	915.022	-0.265428	0.114745	-2.3132	0.0207117	0.227946	1023.09	998.143	827.634	811.227
ENSG00000104218	CSPP1	1.24038	622.993	0.310778	0.134418	2.31203	0.0207762	0.228333	529.633	553.943	782.22	626.176
ENSG00000108773	KAT2A	0.837549	1294.02	-0.255755	0.110611	-2.3122	0.0207667	0.228333	1410.01	1436.07	1244.69	1085.3
ENSG00000102531	FNDC3A	1.18589	1413.28	0.245966	0.106412	2.31145	0.0208081	0.22836	1244.18	1314.83	1611.71	1482.42
ENSG00000138448	ITGAV	1.23114	763.9	0.299997	0.129775	2.31166	0.0207962	0.22836	598.977	739.984	906.412	810.227
ENSG00000177469	PTRF	0.756519	128.784	-0.402552	0.174206	-2.31078	0.020845	0.228603	155.774	166.183	74.1441	119.033
ENSG00000118257	NRP2	0.7557	2478.44	-0.404114	0.174919	-2.31029	0.020872	0.228738	3079.31	3263.04	1344.79	2226.62
ENSG00000052126	PLEKHA5	1.1799	1539.39	0.238665	0.103374	2.30875	0.0209576	0.229352	1444.18	1353.5	1716.44	1643.46
ENSG00000134278	SPIRE1	1.24533	534.258	0.316525	0.137089	2.3089	0.0209492	0.229352	442.198	482.871	660.809	551.155
ENSG00000171295	ZNF440	1.29093	278.213	0.36841	0.159606	2.30825	0.0209855	0.229496	205.019	251.887	368.867	287.081
ENSG00000109065	NAT9	0.825911	778.354	-0.275941	0.11959	-2.3074	0.0210325	0.229847	852.236	875.857	682.126	703.197
ENSG00000158458	NRG2	0.779404	35.6027	-0.359556	0.155882	-2.30659	0.0210779	0.230182	52.2598	50.1684	12.9752	27.0076
ENSG00000198791	CNOT7	1.19518	1432.06	0.257232	0.111645	2.30401	0.0212221	0.230461	1238.15	1338.87	1698.83	1452.41
ENSG00000117298	ECE1	0.80987	684.208	-0.304238	0.132034	-2.30425	0.0212088	0.230461	764.801	776.566	528.277	667.187
ENSG00000092148	HECTD1	1.16538	2532.33	0.220806	0.0957926	2.30504	0.0211644	0.230461	2416.01	2227.27	2668.26	2817.79
ENSG00000105135	ILVBL	0.842027	1196.67	-0.248062	0.107632	-2.30472	0.0211824	0.230461	1298.45	1324.24	1067.68	1096.31
ENSG00000178035	IMPDH2	0.872775	5136.13	-0.196318	0.0852072	-2.30401	0.0212222	0.230461	5390.79	5626.18	4657.18	4870.37
ENSG00000103512	NOMO1	0.831182	1022.52	-0.266763	0.1157	-2.30564	0.0211307	0.230461	1168.81	1091.16	862.852	967.271
ENSG00000243199	RP11-408P14.1	0.761183	187.986	-0.393685	0.170754	-2.30556	0.0211351	0.230461	239.189	219.487	111.216	182.051
ENSG00000145348	TBCK	1.1947	1309.79	0.256644	0.111374	2.30433	0.021204	0.230461	1154.74	1203	1544.05	1337.38
ENSG00000130540	SULT4A1	1.26834	332.081	0.342939	0.148979	2.30192	0.0213394	0.231572	281.399	280.107	408.719	358.1
ENSG00000205517	RGL3	0.766559	46.799	-0.383532	0.166655	-2.30135	0.0213719	0.231762	60.2997	67.9364	25.9504	33.0093
ENSG00000141994	DUS3L	0.790026	329.563	-0.340028	0.147843	-2.29993	0.0214523	0.232148	370.843	388.805	284.528	274.077
ENSG00000108439	PNPO	1.32166	86.4282	0.402354	0.17494	2.29995	0.0214509	0.232148	63.3147	61.6654	117.704	103.029
ENSG00000054356	PTPRN	1.30444	71.7967	0.383428	0.166704	2.30005	0.0214455	0.232148	63.3147	27.1746	130.679	66.0185
ENSG00000236603	RANP1	0.7571	103.185	-0.401444	0.174589	-2.29936	0.0214845	0.232335	130.649	128.557	69.5101	84.0236
ENSG00000165905	GYLTL1B	0.756763	94.0942	-0.402086	0.174954	-2.29824	0.0215482	0.232862	108.539	130.647	61.1689	76.0213
ENSG00000054793	ATP9A	1.20348	955.757	0.267217	0.116297	2.29771	0.0215782	0.233023	896.456	813.147	1087.14	1026.29
ENSG00000003402	CFLAR	1.2299	670.104	0.298536	0.130001	2.29641	0.0216524	0.233593	591.942	583.208	822.073	683.192
ENSG00000180530	NRIP1	1.19911	1025.98	0.261969	0.114085	2.29626	0.021661	0.233593	966.805	873.767	1114.02	1149.32
ENSG00000151491	EPS8	1.27696	325.306	0.352715	0.15376	2.29393	0.0217947	0.233898	305.519	238.3	401.305	356.1
ENSG00000104518	GSDMD	0.766231	178.664	-0.384148	0.167458	-2.294	0.0217905	0.233898	191.954	238.3	147.361	137.038
[truncated: 26,575 more rows]

## Sheet: d38_mut_vs_wt
Gene ID	Gene Symbol	FC mut / wt	Basemean	Log2FC	SE	Wald stat	p-val	p-adj	WT_d38_rep1	WT_d38_rep2	fsV33X_d38_rep1	fsV33X_d38_rep2
[truncated: 28,179 more rows]

[truncated: 3 more sheets: wt+sag vs wt, mut+sag vs mut, mut+sag vs wt+sag]
