# Supplementary material for: The ESCRT-III Protein CHMP1A Mediates Secretion of Sonic Hedgehog on a Distinctive Subtype of Extracellular Vesicles
Source: Cell Rep. Author manuscript; Available in PMC 2018 Oct 10. (PMC6178983; doi:10.1016/j.celrep.2018.06.100)
Supplement: 3 [file NIHMS1503267-supplement-3.xlsx]

## Sheet: d14_MUT-vs-WT_up
GO biological process complete	Ref_genecount	Sample_genecount	Expected_genecount	over/under	Fold enrichment	p-val bonferroni				Analysis Type:	PANTHER Overrepresentation Test (release 20170413)
Unclassified (UNCLASSIFIED)	1402	24	37.19	-	0.65	0				Annotation Version and Release Date:	GO Ontology database Released 2017-07-21
nervous system development (GO:0007399)	1890	131	50.14	+	2.61	1.42e-22				Analyzed List:	day14_up.txt (Homo sapiens)
generation of neurons (GO:0048699)	1212	97	32.15	+	3.02	2.36e-19				Reference List:	chmp1a_r2_STAR-bowtie_d14_deseq2_basemean10up.txt (Homo sapiens)
neurogenesis (GO:0022008)	1293	100	34.3	+	2.92	4.89e-19				Bonferroni correction:	TRUE
system development (GO:0048731)	3136	166	83.2	+	2	8.11e-18				Bonferroni count:	7590
single-multicellular organism process (GO:0044707)	4086	193	108.4	+	1.78	1.48e-16
multicellular organismal process (GO:0032501)	4459	203	118.29	+	1.72	4.21e-16
multicellular organism development (GO:0007275)	3550	174	94.18	+	1.85	1.72e-15
anatomical structure development (GO:0048856)	3791	180	100.57	+	1.79	7.25e-15
single-organism developmental process (GO:0044767)	3996	183	106.01	+	1.73	1.48e-13
developmental process (GO:0032502)	4067	185	107.89	+	1.71	1.68e-13
cell differentiation (GO:0030154)	2531	134	67.15	+	2	9.76e-13
neuron development (GO:0048666)	654	59	17.35	+	3.4	2.24e-12
neuron differentiation (GO:0030182)	806	66	21.38	+	3.09	3.17e-12
neuron projection development (GO:0031175)	550	53	14.59	+	3.63	6.41e-12
cellular developmental process (GO:0048869)	2594	134	68.82	+	1.95	7.33e-12
regulation of cell development (GO:0060284)	701	60	18.6	+	3.23	1.25e-11
cell development (GO:0048468)	1168	80	30.99	+	2.58	2.7e-11
regulation of neurogenesis (GO:0050767)	618	54	16.4	+	3.29	1.73e-10
regulation of cell differentiation (GO:0045595)	1317	83	34.94	+	2.38	6.92e-10
regulation of nervous system development (GO:0051960)	692	55	18.36	+	3	4.18e-09
regulation of neuron differentiation (GO:0045664)	507	46	13.45	+	3.42	5e-09
central nervous system development (GO:0007417)	774	58	20.53	+	2.82	9.71e-09
plasma membrane bounded cell projection organization (GO:0120036)	914	64	24.25	+	2.64	1.06e-08
cell projection organization (GO:0030030)	940	64	24.94	+	2.57	3.51e-08
system process (GO:0003008)	943	64	25.02	+	2.56	4.02e-08
regulation of developmental process (GO:0050793)	1844	98	48.92	+	2	5.89e-08
anatomical structure morphogenesis (GO:0009653)	1573	88	41.73	+	2.11	7.03e-08
axon development (GO:0061564)	337	35	8.94	+	3.91	9.73e-08
neuron projection morphogenesis (GO:0048812)	401	38	10.64	+	3.57	1.73e-07
regulation of multicellular organismal process (GO:0051239)	2085	105	55.31	+	1.9	1.98e-07
plasma membrane bounded cell projection morphogenesis (GO:0120039)	405	38	10.74	+	3.54	2.29e-07
cell projection morphogenesis (GO:0048858)	408	38	10.82	+	3.51	2.83e-07
single organism signaling (GO:0044700)	3476	149	92.22	+	1.62	4.15e-07
signaling (GO:0023052)	3480	149	92.32	+	1.61	4.53e-07
regulation of multicellular organismal development (GO:2000026)	1413	80	37.49	+	2.13	4.65e-07
behavior (GO:0007610)	426	38	11.3	+	3.36	9.52e-07
cell communication (GO:0007154)	3551	150	94.21	+	1.59	1.05e-06
cell part morphogenesis (GO:0032990)	429	38	11.38	+	3.34	1.16e-06
single-organism process (GO:0044699)	9024	293	239.4	+	1.22	2.78e-06
regulation of cell projection organization (GO:0031344)	508	41	13.48	+	3.04	3.23e-06
cell morphogenesis involved in neuron differentiation (GO:0048667)	355	33	9.42	+	3.5	6.19e-06
cellular component morphogenesis (GO:0032989)	609	45	16.16	+	2.79	6.62e-06
cell morphogenesis (GO:0000902)	543	42	14.41	+	2.92	6.79e-06
regulation of plasma membrane bounded cell projection organization (GO:0120035)	502	40	13.32	+	3	7.7e-06
single-organism behavior (GO:0044708)	321	31	8.52	+	3.64	8.51e-06
regulation of neuron projection development (GO:0010975)	381	34	10.11	+	3.36	9.44e-06
single-organism cellular process (GO:0044763)	7399	252	196.29	+	1.28	1.29e-05
movement of cell or subcellular component (GO:0006928)	1061	63	28.15	+	2.24	1.3e-05
positive regulation of developmental process (GO:0051094)	941	57	24.96	+	2.28	4.41e-05
brain development (GO:0007420)	609	43	16.16	+	2.66	6.06e-05
locomotion (GO:0040011)	825	52	21.89	+	2.38	6.28e-05
cell morphogenesis involved in differentiation (GO:0000904)	435	35	11.54	+	3.03	7.21e-05
nervous system process (GO:0050877)	574	41	15.23	+	2.69	0.000101
signal transduction (GO:0007165)	3184	132	84.47	+	1.56	0.000104
biological regulation (GO:0065007)	8558	277	227.04	+	1.22	0.000115
animal organ development (GO:0048513)	2128	98	56.45	+	1.74	0.000135
response to stimulus (GO:0050896)	5373	195	142.54	+	1.37	0.000137
regulation of cellular process (GO:0050794)	7668	255	203.43	+	1.25	0.000143
response to organic cyclic compound (GO:0014070)	677	45	17.96	+	2.51	0.000156
positive regulation of multicellular organismal process (GO:0051240)	1088	61	28.86	+	2.11	0.0002
axonogenesis (GO:0007409)	309	28	8.2	+	3.42	0.000211
head development (GO:0060322)	639	43	16.95	+	2.54	0.000236
forebrain development (GO:0030900)	332	29	8.81	+	3.29	0.000258
positive regulation of cell differentiation (GO:0045597)	689	45	18.28	+	2.46	0.000259
regulation of biological process (GO:0050789)	8117	265	215.34	+	1.23	0.000279
positive regulation of cell development (GO:0010720)	401	32	10.64	+	3.01	0.000386
negative regulation of cell development (GO:0010721)	252	24	6.69	+	3.59	0.000875
positive regulation of neurogenesis (GO:0050769)	353	29	9.36	+	3.1	0.000925
response to chemical (GO:0042221)	2690	113	71.36	+	1.58	0.00108
negative regulation of cell differentiation (GO:0045596)	491	35	13.03	+	2.69	0.00132
locomotory behavior (GO:0007626)	155	18	4.11	+	4.38	0.00216
neuron projection guidance (GO:0097485)	208	21	5.52	+	3.81	0.00216
modulation of chemical synaptic transmission (GO:0050804)	250	23	6.63	+	3.47	0.00292
myelination (GO:0042552)	82	13	2.18	+	5.98	0.00344
regulation of dopamine secretion (GO:0014059)	17	7	0.45	+	15.52	0.00367
positive regulation of nervous system development (GO:0051962)	402	30	10.66	+	2.81	0.00412
chemotaxis (GO:0006935)	342	27	9.07	+	2.98	0.00543
taxis (GO:0042330)	342	27	9.07	+	2.98	0.00543
negative regulation of nervous system development (GO:0051961)	240	22	6.37	+	3.46	0.00555
regulation of system process (GO:0044057)	364	28	9.66	+	2.9	0.00557
ensheathment of neurons (GO:0007272)	86	13	2.28	+	5.7	0.00581
axon ensheathment (GO:0008366)	86	13	2.28	+	5.7	0.00581
peripheral nervous system development (GO:0007422)	60	11	1.59	+	6.91	0.00662
regulation of amine transport (GO:0051952)	48	10	1.27	+	7.85	0.00674
response to nicotine (GO:0035094)	37	9	0.98	+	9.17	0.00678
negative regulation of neurogenesis (GO:0050768)	224	21	5.94	+	3.53	0.007
axon guidance (GO:0007411)	206	20	5.47	+	3.66	0.00754
positive regulation of cellular process (GO:0048522)	3771	142	100.04	+	1.42	0.00941
regulation of biological quality (GO:0065008)	2677	109	71.02	+	1.53	0.00959
negative regulation of developmental process (GO:0051093)	646	39	17.14	+	2.28	0.0154
positive regulation of biological process (GO:0048518)	4153	152	110.18	+	1.38	0.0168
adult behavior (GO:0030534)	111	14	2.94	+	4.75	0.0179
cellular response to stimulus (GO:0051716)	4332	157	114.92	+	1.37	0.018
negative regulation of multicellular organismal process (GO:0051241)	755	43	20.03	+	2.15	0.0196
regulation of cell morphogenesis (GO:0022604)	391	28	10.37	+	2.7	0.0217
intracellular signal transduction (GO:0035556)	1285	62	34.09	+	1.82	0.0252
localization of cell (GO:0051674)	635	38	16.85	+	2.26	0.0257
cell motility (GO:0048870)	635	38	16.85	+	2.26	0.0257
gliogenesis (GO:0042063)	168	17	4.46	+	3.81	0.0287
telencephalon development (GO:0021537)	226	20	6	+	3.34	0.0298
positive regulation of neuron differentiation (GO:0045666)	288	23	7.64	+	3.01	0.0305
neuron migration (GO:0001764)	101	13	2.68	+	4.85	0.0329
sensory perception (GO:0007600)	315	24	8.36	+	2.87	0.0411
cell migration (GO:0016477)	573	35	15.2	+	2.3	0.0415

## Sheet: d14_MUT-vs-WT_down
GO biological process complete	Ref_genecount	Sample_genecount	Expected_genecount	over/under	Fold enrichment	p-val bonferroni				Analysis Type:	PANTHER Overrepresentation Test (release 20170413)
Unclassified (UNCLASSIFIED)	1402	10	24.08	-	0.42	0				Annotation Version and Release Date:	GO Ontology database Released 2017-07-21
tissue development (GO:0009888)	1125	58	19.32	+	3	1.99e-10				Analyzed List:	day14_down.txt (Homo sapiens)
animal organ development (GO:0048513)	2128	79	36.55	+	2.16	4.7e-08				Reference List:	chmp1a_r2_STAR-bowtie_d14_deseq2_basemean10up.txt (Homo sapiens)
epithelium development (GO:0060429)	703	40	12.07	+	3.31	2.36e-07				Bonferroni correction:	TRUE
growth (GO:0040007)	335	26	5.75	+	4.52	1.79e-06				Bonferroni count:	7590
developmental growth (GO:0048589)	289	24	4.96	+	4.84	2.45e-06
gland development (GO:0048732)	318	25	5.46	+	4.58	3.12e-06
system development (GO:0048731)	3136	96	53.86	+	1.78	5.36e-06
anatomical structure morphogenesis (GO:0009653)	1573	61	27.02	+	2.26	5.65e-06
cell development (GO:0048468)	1168	50	20.06	+	2.49	1.2e-05
anatomical structure development (GO:0048856)	3791	108	65.11	+	1.66	1.45e-05
neurogenesis (GO:0022008)	1293	53	22.21	+	2.39	1.55e-05
developmental process (GO:0032502)	4067	113	69.85	+	1.62	1.96e-05
single-organism developmental process (GO:0044767)	3996	111	68.63	+	1.62	3.22e-05
cell differentiation (GO:0030154)	2531	81	43.47	+	1.86	3.52e-05
multicellular organism development (GO:0007275)	3550	102	60.97	+	1.67	3.91e-05
cellular developmental process (GO:0048869)	2594	82	44.55	+	1.84	4.78e-05
single-multicellular organism process (GO:0044707)	4086	112	70.18	+	1.6	5.72e-05
multicellular organismal process (GO:0032501)	4459	119	76.58	+	1.55	6.1e-05
negative regulation of biological process (GO:0048519)	3817	106	65.56	+	1.62	0.000105
nervous system development (GO:0007399)	1890	65	32.46	+	2	0.000159
negative regulation of developmental process (GO:0051093)	646	33	11.09	+	2.97	0.000205
negative regulation of cell differentiation (GO:0045596)	491	28	8.43	+	3.32	0.000277
generation of neurons (GO:0048699)	1212	48	20.82	+	2.31	0.000311
regulation of developmental process (GO:0050793)	1844	63	31.67	+	1.99	0.000365
embryonic morphogenesis (GO:0048598)	437	26	7.51	+	3.46	0.00039
neuron differentiation (GO:0030182)	806	37	13.84	+	2.67	0.000412
regulation of anatomical structure morphogenesis (GO:0022603)	773	36	13.28	+	2.71	0.000449
sensory organ morphogenesis (GO:0090596)	193	17	3.31	+	5.13	0.000453
regulation of multicellular organismal process (GO:0051239)	2085	68	35.81	+	1.9	0.000533
negative regulation of multicellular organismal process (GO:0051241)	755	35	12.97	+	2.7	0.000785
ear morphogenesis (GO:0042471)	94	12	1.61	+	7.43	0.000909
epithelial cell differentiation (GO:0030855)	366	23	6.29	+	3.66	0.000932
mammary gland epithelium development (GO:0061180)	48	9	0.82	+	10.92	0.00155
inner ear morphogenesis (GO:0042472)	81	11	1.39	+	7.91	0.00168
response to stimulus (GO:0050896)	5373	131	92.28	+	1.42	0.00183
regulation of multicellular organismal development (GO:2000026)	1413	51	24.27	+	2.1	0.00196
regulation of cellular component movement (GO:0051270)	643	31	11.04	+	2.81	0.00199
single-organism cellular process (GO:0044763)	7399	165	127.07	+	1.3	0.00235
regulation of cell adhesion (GO:0030155)	482	26	8.28	+	3.14	0.00253
animal organ morphogenesis (GO:0009887)	652	31	11.2	+	2.77	0.00268
morphogenesis of an epithelium (GO:0002009)	330	21	5.67	+	3.71	0.00277
regulation of cell differentiation (GO:0045595)	1317	48	22.62	+	2.12	0.00365
negative regulation of cell development (GO:0010721)	252	18	4.33	+	4.16	0.00387
negative regulation of neuron differentiation (GO:0045665)	176	15	3.02	+	4.96	0.00416
central nervous system development (GO:0007417)	774	34	13.29	+	2.56	0.00417
regulation of neuron differentiation (GO:0045664)	507	26	8.71	+	2.99	0.00648
embryonic organ morphogenesis (GO:0048562)	210	16	3.61	+	4.44	0.00743
regulation of nervous system development (GO:0051960)	692	31	11.88	+	2.61	0.00932
cell fate commitment (GO:0045165)	166	14	2.85	+	4.91	0.0113
single-organism process (GO:0044699)	9024	188	154.98	+	1.21	0.0115
wound healing (GO:0042060)	332	20	5.7	+	3.51	0.0122
negative regulation of cellular process (GO:0048523)	3443	92	59.13	+	1.56	0.0127
embryo development (GO:0009790)	742	32	12.74	+	2.51	0.0137
ear development (GO:0043583)	169	14	2.9	+	4.82	0.0138
negative regulation of neurogenesis (GO:0050768)	224	16	3.85	+	4.16	0.0169
regulation of locomotion (GO:0040012)	640	29	10.99	+	2.64	0.017
regulation of axonogenesis (GO:0050770)	148	13	2.54	+	5.11	0.0173
inner ear development (GO:0048839)	149	13	2.56	+	5.08	0.0186
mammary gland development (GO:0030879)	104	11	1.79	+	6.16	0.0187
regulation of cell migration (GO:0030334)	541	26	9.29	+	2.8	0.021
liver development (GO:0001889)	106	11	1.82	+	6.04	0.0223
regulation of cell motility (GO:2000145)	581	27	9.98	+	2.71	0.0248
regulation of neurogenesis (GO:0050767)	618	28	10.61	+	2.64	0.0259
organic anion transport (GO:0015711)	289	18	4.96	+	3.63	0.0261
negative regulation of cellular component movement (GO:0051271)	205	15	3.52	+	4.26	0.0265
hepaticobiliary system development (GO:0061008)	108	11	1.85	+	5.93	0.0266
embryonic organ development (GO:0048568)	320	19	5.5	+	3.46	0.0275
regulation of morphogenesis of an epithelium (GO:1905330)	156	13	2.68	+	4.85	0.0305
tube development (GO:0035295)	451	23	7.75	+	2.97	0.0316
localization (GO:0051179)	4145	104	71.19	+	1.46	0.0335
regulation of cell development (GO:0060284)	701	30	12.04	+	2.49	0.0347
positive regulation of biological process (GO:0048518)	4153	104	71.33	+	1.46	0.0368
negative regulation of cellular component organization (GO:0051129)	524	25	9	+	2.78	0.0375
response to external stimulus (GO:0009605)	1178	42	20.23	+	2.08	0.0379
regulation of cell communication (GO:0010646)	2485	71	42.68	+	1.66	0.0382
negative regulation of nervous system development (GO:0051961)	240	16	4.12	+	3.88	0.0401

## Sheet: d38_MUT-vs-WT_up
GO biological process complete	Ref_genecount	Sample_genecount	Expected_genecount	over/under	Fold enrichment	p-val bonferroni				Analysis Type:	PANTHER Overrepresentation Test (release 20170413)
nervous system process (GO:0050877)	600	11	1.91	+	5.75	0.0161				Annotation Version and Release Date:	GO Ontology database Released 2017-07-21
cell differentiation (GO:0030154)	2554	23	8.14	+	2.82	0.00365				Analyzed List:	d38_up.txt (Homo sapiens)
cellular developmental process (GO:0048869)	2619	23	8.35	+	2.75	0.0058				Reference List:	chmp1a_r2_STAR-bowtie_d38_wtmut-only_deseq2_basemean10up.txt (Homo sapiens)
system development (GO:0048731)	3175	27	10.12	+	2.67	0.00044				Bonferroni correction:	TRUE
multicellular organism development (GO:0007275)	3592	28	11.45	+	2.44	0.00135				Bonferroni count:	7592
single-multicellular organism process (GO:0044707)	4127	31	13.16	+	2.36	0.000263
single organism signaling (GO:0044700)	3533	26	11.27	+	2.31	0.0203
signaling (GO:0023052)	3537	26	11.28	+	2.31	0.0208
anatomical structure development (GO:0048856)	3823	28	12.19	+	2.3	0.00548
cell communication (GO:0007154)	3611	26	11.52	+	2.26	0.0315
single-organism developmental process (GO:0044767)	4035	29	12.87	+	2.25	0.00399
developmental process (GO:0032502)	4105	29	13.09	+	2.22	0.00594
multicellular organismal process (GO:0032501)	4511	31	14.38	+	2.16	0.00252
Unclassified (UNCLASSIFIED)	1442	2	4.6	-	0.43	0

## Sheet: d38_MUT-vs-WT_down
GO biological process complete	Ref_genecount	Sample_genecount	Expected_genecount	over/under	Fold enrichment	p-val bonferroni				Analysis Type:	PANTHER Overrepresentation Test (release 20170413)
										Annotation Version and Release Date:	GO Ontology database Released 2017-07-21
										Analyzed List:	d38_down.txt (Homo sapiens)
										Reference List:	chmp1a_r2_STAR-bowtie_d38_wtmut-only_deseq2_basemean10up.txt (Homo sapiens)
										Bonferroni correction:	TRUE
										Bonferroni count:	7592

## Sheet: d38_WT+SAG_and_MUT+SAG_up
GO biological process complete	Ref_genecount	Sample_genecount	Expected_genecount	over/under	Fold enrichment	p-val bonferroni				Analysis Type:	PANTHER Overrepresentation Test (release 20170413)
Unclassified (UNCLASSIFIED)	1434	39	60.71	-	0.64	0				Annotation Version and Release Date:	GO Ontology database Released 2017-07-21
cell cycle (GO:0007049)	1215	123	51.44	+	2.39	9.56e-16				Analyzed List:	d38_sagwtmut-up.txt (Homo sapiens)
cell cycle process (GO:0022402)	920	98	38.95	+	2.52	4.27e-13				Reference List:	chmp1a_r2_STAR-bowtie_d38_deseq2_basemean10up.txt (Homo sapiens)
cell division (GO:0051301)	460	60	19.47	+	3.08	2.46e-10				Bonferroni correction:	TRUE
mitotic cell cycle (GO:0000278)	662	71	28.03	+	2.53	1.07e-08				Bonferroni count:	7564
sister chromatid segregation (GO:0000819)	178	33	7.54	+	4.38	3.01e-08
chromosome segregation (GO:0007059)	266	39	11.26	+	3.46	3.47e-07
mitotic cell cycle process (GO:1903047)	608	63	25.74	+	2.45	8.74e-07
cholesterol biosynthetic process (GO:0006695)	37	15	1.57	+	9.58	9.69e-07
regulation of cell cycle (GO:0051726)	997	87	42.21	+	2.06	1.21e-06
secondary alcohol biosynthetic process (GO:1902653)	38	15	1.61	+	9.32	1.39e-06
sister chromatid cohesion (GO:0007062)	113	24	4.78	+	5.02	1.9e-06
nuclear chromosome segregation (GO:0098813)	225	34	9.53	+	3.57	2.92e-06
sterol biosynthetic process (GO:0016126)	41	15	1.74	+	8.64	3.87e-06
regulation of cell cycle process (GO:0010564)	592	59	25.06	+	2.35	1.48e-05
nuclear division (GO:0000280)	225	32	9.53	+	3.36	4.01e-05
regulation of mitotic cell cycle (GO:0007346)	583	56	24.68	+	2.27	0.000137
organelle fission (GO:0048285)	251	33	10.63	+	3.11	0.000147
alcohol biosynthetic process (GO:0046165)	64	16	2.71	+	5.91	0.000209
chromosome organization (GO:0051276)	878	73	37.17	+	1.96	0.000305
centromere complex assembly (GO:0034508)	36	12	1.52	+	7.87	0.00056
mitotic nuclear division (GO:0140014)	132	22	5.59	+	3.94	0.000728
DNA replication-independent nucleosome assembly (GO:0006336)	39	12	1.65	+	7.27	0.00131
DNA replication-independent nucleosome organization (GO:0034724)	40	12	1.69	+	7.09	0.0017
regulation of cholesterol biosynthetic process (GO:0045540)	41	12	1.74	+	6.91	0.00221
organelle organization (GO:0006996)	2706	165	114.56	+	1.44	0.00239
regulation of steroid biosynthetic process (GO:0050810)	69	15	2.92	+	5.13	0.00325
regulation of mitotic cell cycle phase transition (GO:1901990)	376	39	15.92	+	2.45	0.00348
CENP-A containing nucleosome assembly (GO:0034080)	29	10	1.23	+	8.15	0.00503
CENP-A containing chromatin organization (GO:0061641)	29	10	1.23	+	8.15	0.00503
histone exchange (GO:0043486)	39	11	1.65	+	6.66	0.00976
regulation of cell cycle phase transition (GO:1901987)	395	39	16.72	+	2.33	0.0113
chromatin remodeling at centromere (GO:0031055)	32	10	1.35	+	7.38	0.012
mitotic sister chromatid segregation (GO:0000070)	98	17	4.15	+	4.1	0.0121
regulation of cholesterol metabolic process (GO:0090181)	49	12	2.07	+	5.78	0.0138
steroid biosynthetic process (GO:0006694)	89	16	3.77	+	4.25	0.0156
positive regulation of cell cycle (GO:0045787)	311	33	13.17	+	2.51	0.0167
regulation of alcohol biosynthetic process (GO:1902930)	50	12	2.12	+	5.67	0.017
regulation of mitotic nuclear division (GO:0007088)	137	20	5.8	+	3.45	0.0203
regulation of lipid biosynthetic process (GO:0046890)	137	20	5.8	+	3.45	0.0203
DNA packaging (GO:0006323)	127	19	5.38	+	3.53	0.0254
regulation of nuclear division (GO:0051783)	154	21	6.52	+	3.22	0.0324
kinetochore organization (GO:0051383)	15	7	0.64	+	11.02	0.0349

## Sheet: d38_WT+SAG_and_MUT+SAG_down
GO biological process complete	Ref_genecount	Sample_genecount	Expected_genecount	over/under	Fold enrichment	p-val bonferroni				Analysis Type:	PANTHER Overrepresentation Test (release 20170413)
Unclassified (UNCLASSIFIED)	1434	20	25.96	-	0.77	0				Annotation Version and Release Date:	GO Ontology database Released 2017-07-21
nervous system development (GO:0007399)	1925	82	34.85	+	2.35	2.13e-10				Analyzed List:	d38_sagwtmut-down.txt (Homo sapiens)
neurogenesis (GO:0022008)	1320	62	23.89	+	2.59	1.54e-08				Reference List:	chmp1a_r2_STAR-bowtie_d38_deseq2_basemean10up.txt (Homo sapiens)
system development (GO:0048731)	3145	106	56.93	+	1.86	3.11e-08				Bonferroni correction:	TRUE
neuron projection morphogenesis (GO:0048812)	404	31	7.31	+	4.24	1.51e-07				Bonferroni count:	7564
plasma membrane bounded cell projection morphogenesis (GO:0120039)	408	31	7.39	+	4.2	1.93e-07
cell morphogenesis (GO:0000902)	545	36	9.87	+	3.65	2.07e-07
cell projection morphogenesis (GO:0048858)	411	31	7.44	+	4.17	2.31e-07
cell morphogenesis involved in neuron differentiation (GO:0048667)	361	29	6.53	+	4.44	2.45e-07
generation of neurons (GO:0048699)	1235	57	22.36	+	2.55	3.05e-07
neuron projection development (GO:0031175)	554	36	10.03	+	3.59	3.24e-07
anatomical structure development (GO:0048856)	3785	117	68.52	+	1.71	3.5e-07
cell part morphogenesis (GO:0032990)	432	31	7.82	+	3.96	7.78e-07
neuron development (GO:0048666)	665	39	12.04	+	3.24	9.05e-07
multicellular organism development (GO:0007275)	3556	111	64.37	+	1.72	9.73e-07
single-organism developmental process (GO:0044767)	3995	120	72.32	+	1.66	1.09e-06
cell morphogenesis involved in differentiation (GO:0000904)	439	31	7.95	+	3.9	1.15e-06
axonogenesis (GO:0007409)	313	26	5.67	+	4.59	1.36e-06
developmental process (GO:0032502)	4064	121	73.57	+	1.64	1.53e-06
single-multicellular organism process (GO:0044707)	4085	121	73.95	+	1.64	2.18e-06
cellular component morphogenesis (GO:0032989)	611	36	11.06	+	3.25	4.54e-06
cell adhesion (GO:0007155)	623	36	11.28	+	3.19	7.58e-06
axon development (GO:0061564)	341	26	6.17	+	4.21	8.07e-06
biological adhesion (GO:0022610)	627	36	11.35	+	3.17	8.97e-06
axon guidance (GO:0007411)	206	20	3.73	+	5.36	1.45e-05
multicellular organismal process (GO:0032501)	4460	126	80.74	+	1.56	1.63e-05
neuron projection guidance (GO:0097485)	208	20	3.77	+	5.31	1.7e-05
cell differentiation (GO:0030154)	2534	85	45.87	+	1.85	2.03e-05
plasma membrane bounded cell projection organization (GO:0120036)	917	44	16.6	+	2.65	2.55e-05
cell development (GO:0048468)	1180	51	21.36	+	2.39	3.8e-05
cell projection organization (GO:0030030)	943	44	17.07	+	2.58	5.84e-05
cellular developmental process (GO:0048869)	2599	85	47.05	+	1.81	6.89e-05
neuron differentiation (GO:0030182)	828	40	14.99	+	2.67	0.000123
regulation of nervous system development (GO:0051960)	700	36	12.67	+	2.84	0.000151
locomotion (GO:0040011)	810	39	14.66	+	2.66	0.000209
movement of cell or subcellular component (GO:0006928)	1050	45	19.01	+	2.37	0.000467
cell-cell adhesion (GO:0098609)	317	22	5.74	+	3.83	0.000832
developmental growth (GO:0048589)	295	21	5.34	+	3.93	0.00108
anatomical structure morphogenesis (GO:0009653)	1550	57	28.06	+	2.03	0.00112
regulation of neuron projection development (GO:0010975)	388	24	7.02	+	3.42	0.00173
homophilic cell adhesion via plasma membrane adhesion molecules (GO:0007156)	115	13	2.08	+	6.24	0.00195
cell-cell adhesion via plasma-membrane adhesion molecules (GO:0098742)	157	15	2.84	+	5.28	0.00196
chemotaxis (GO:0006935)	338	22	6.12	+	3.6	0.00244
taxis (GO:0042330)	338	22	6.12	+	3.6	0.00244
regulation of cellular component organization (GO:0051128)	1971	66	35.68	+	1.85	0.00279
regulation of neurogenesis (GO:0050767)	626	31	11.33	+	2.74	0.0036
regulation of plasma membrane bounded cell projection organization (GO:0120035)	508	27	9.2	+	2.94	0.00561
regulation of neuron differentiation (GO:0045664)	515	27	9.32	+	2.9	0.00726
regulation of cell projection organization (GO:0031344)	516	27	9.34	+	2.89	0.00753
growth (GO:0040007)	340	21	6.15	+	3.41	0.0104
regulation of anatomical structure morphogenesis (GO:0022603)	773	34	13.99	+	2.43	0.0137
regulation of cell development (GO:0060284)	708	32	12.82	+	2.5	0.0162
cytoskeleton organization (GO:0007010)	791	34	14.32	+	2.37	0.0225
developmental growth involved in morphogenesis (GO:0060560)	102	11	1.85	+	5.96	0.0256
regulation of developmental process (GO:0050793)	1841	60	33.33	+	1.8	0.0273
cell communication (GO:0007154)	3577	97	64.75	+	1.5	0.0392
regulation of multicellular organismal development (GO:2000026)	1405	49	25.43	+	1.93	0.0453
response to external stimulus (GO:0009605)	1163	43	21.05	+	2.04	0.0458

## Sheet: d38_WT+SAG_up
GO biological process complete	Ref_genecount	Sample_genecount	Expected_genecount	over/under	Fold enrichment	p-val bonferroni				Analysis Type:	PANTHER Overrepresentation Test (release 20170413)
Unclassified (UNCLASSIFIED)	1434	33	59.77	-	0.55	0				Annotation Version and Release Date:	GO Ontology database Released 2017-07-21
mitotic cell cycle (GO:0000278)	662	76	27.59	+	2.75	2.26e-11				Analyzed List:	d38_sagwt-up.txt (Homo sapiens)
cell cycle process (GO:0022402)	920	92	38.34	+	2.4	7.15e-11				Reference List:	chmp1a_r2_STAR-bowtie_d38_deseq2_basemean10up.txt (Homo sapiens)
mitotic cell cycle process (GO:1903047)	608	70	25.34	+	2.76	2.79e-10				Bonferroni correction:	TRUE
cell cycle (GO:0007049)	1215	108	50.64	+	2.13	4.98e-10				Bonferroni count:	7564
cell division (GO:0051301)	460	53	19.17	+	2.76	4.35e-07
negative regulation of cell cycle process (GO:0010948)	247	36	10.29	+	3.5	1.51e-06
regulation of cell cycle process (GO:0010564)	592	59	24.67	+	2.39	8.25e-06
negative regulation of cell cycle (GO:0045786)	477	51	19.88	+	2.57	1.25e-05
regulation of mitotic cell cycle phase transition (GO:1901990)	376	44	15.67	+	2.81	1.27e-05
regulation of cell cycle phase transition (GO:1901987)	395	45	16.46	+	2.73	1.84e-05
regulation of cell cycle (GO:0051726)	997	81	41.55	+	1.95	6.69e-05
regulation of mitotic cell cycle (GO:0007346)	583	56	24.3	+	2.3	7.97e-05
negative regulation of mitotic cell cycle (GO:0045930)	257	33	10.71	+	3.08	0.000176
nuclear chromosome segregation (GO:0098813)	225	30	9.38	+	3.2	0.000345
chromosome segregation (GO:0007059)	266	33	11.09	+	2.98	0.000388
sister chromatid segregation (GO:0000819)	178	26	7.42	+	3.5	0.000487
cell cycle checkpoint (GO:0000075)	191	27	7.96	+	3.39	0.000521
negative regulation of cell cycle phase transition (GO:1901988)	193	27	8.04	+	3.36	0.000639
mitotic cell cycle phase transition (GO:0044772)	248	31	10.34	+	3	0.000839
sister chromatid cohesion (GO:0007062)	113	20	4.71	+	4.25	0.000851
negative regulation of mitotic cell cycle phase transition (GO:1901991)	188	26	7.84	+	3.32	0.00138
cellular response to stress (GO:0033554)	1408	99	58.68	+	1.69	0.00148
cell cycle phase transition (GO:0044770)	255	31	10.63	+	2.92	0.00152
mitotic cell cycle checkpoint (GO:0007093)	144	22	6	+	3.67	0.00239
regulation of cell cycle G2/M phase transition (GO:1902749)	189	25	7.88	+	3.17	0.00525
regulation of G2/M transition of mitotic cell cycle (GO:0010389)	179	24	7.46	+	3.22	0.00694
chromosome organization (GO:0051276)	878	66	36.59	+	1.8	0.0258
centrosome cycle (GO:0007098)	73	14	3.04	+	4.6	0.0273
DNA integrity checkpoint (GO:0031570)	146	20	6.09	+	3.29	0.0407

## Sheet: d38_WT+SAG_down
GO biological process complete	Ref_genecount	Sample_genecount	Expected_genecount	over/under	Fold enrichment	p-val bonferroni				Analysis Type:	PANTHER Overrepresentation Test (release 20170413)
Unclassified (UNCLASSIFIED)	1434	50	63.43	-	0.79	0				Annotation Version and Release Date:	GO Ontology database Released 2017-07-21
nervous system development (GO:0007399)	1925	174	85.15	+	2.04	5.53e-17				Analyzed List:	d38_sagwt-down.txt (Homo sapiens)
generation of neurons (GO:0048699)	1235	120	54.63	+	2.2	2.14e-12				Reference List:	chmp1a_r2_STAR-bowtie_d38_deseq2_basemean10up.txt (Homo sapiens)
neurogenesis (GO:0022008)	1320	125	58.39	+	2.14	3e-12				Bonferroni correction:	TRUE
signaling (GO:0023052)	3503	236	154.95	+	1.52	2.73e-09				Bonferroni count:	7564
single organism signaling (GO:0044700)	3499	235	154.77	+	1.52	4.5e-09
chemical synaptic transmission (GO:0007268)	330	48	14.6	+	3.29	1.18e-08
anterograde trans-synaptic signaling (GO:0098916)	330	48	14.6	+	3.29	1.18e-08
trans-synaptic signaling (GO:0099537)	337	48	14.91	+	3.22	2.44e-08
synaptic signaling (GO:0099536)	337	48	14.91	+	3.22	2.44e-08
cell communication (GO:0007154)	3577	236	158.22	+	1.49	2.65e-08
system development (GO:0048731)	3145	214	139.11	+	1.54	3.02e-08
neuron differentiation (GO:0030182)	828	83	36.63	+	2.27	3.79e-08
single-multicellular organism process (GO:0044707)	4085	257	180.69	+	1.42	2.59e-07
modulation of chemical synaptic transmission (GO:0050804)	267	40	11.81	+	3.39	3.85e-07
multicellular organism development (GO:0007275)	3556	230	157.29	+	1.46	4.76e-07
neuron projection development (GO:0031175)	554	61	24.51	+	2.49	9.75e-07
multicellular organismal process (GO:0032501)	4460	271	197.28	+	1.37	2.23e-06
learning or memory (GO:0007611)	199	32	8.8	+	3.64	6.36e-06
regulation of localization (GO:0032879)	1950	142	86.26	+	1.65	8.15e-06
anatomical structure development (GO:0048856)	3785	236	167.42	+	1.41	8.38e-06
cell-cell signaling (GO:0007267)	834	77	36.89	+	2.09	9.92e-06
neuron development (GO:0048666)	665	66	29.42	+	2.24	1.07e-05
regulation of multicellular organismal process (GO:0051239)	2058	147	91.03	+	1.61	1.37e-05
regulation of nervous system development (GO:0051960)	700	68	30.96	+	2.2	1.39e-05
developmental process (GO:0032502)	4064	248	179.77	+	1.38	1.83e-05
single-organism developmental process (GO:0044767)	3995	244	176.71	+	1.38	2.57e-05
cell differentiation (GO:0030154)	2534	170	112.09	+	1.52	4.66e-05
single-organism behavior (GO:0044708)	331	41	14.64	+	2.8	5.18e-05
regulation of neuron projection development (GO:0010975)	388	45	17.16	+	2.62	6.57e-05
regulation of neurogenesis (GO:0050767)	626	61	27.69	+	2.2	9.14e-05
learning (GO:0007612)	122	23	5.4	+	4.26	9.16e-05
cellular developmental process (GO:0048869)	2599	172	114.96	+	1.5	9.78e-05
cellular nitrogen compound metabolic process (GO:0034641)	4265	127	188.66	-	0.67	0.000104
regulation of membrane potential (GO:0042391)	315	39	13.93	+	2.8	0.000123
cognition (GO:0050890)	226	32	10	+	3.2	0.000124
synapse organization (GO:0050808)	157	26	6.94	+	3.74	0.000138
cell morphogenesis involved in neuron differentiation (GO:0048667)	361	42	15.97	+	2.63	0.000192
neuron projection morphogenesis (GO:0048812)	404	45	17.87	+	2.52	0.000211
regulation of cell development (GO:0060284)	708	65	31.32	+	2.08	0.000268
plasma membrane bounded cell projection morphogenesis (GO:0120039)	408	45	18.05	+	2.49	0.000279
signal transduction (GO:0007165)	3200	200	141.55	+	1.41	0.000327
axon development (GO:0061564)	341	40	15.08	+	2.65	0.000335
regulation of signaling (GO:0023051)	2528	166	111.82	+	1.48	0.000341
cell projection morphogenesis (GO:0048858)	411	45	18.18	+	2.48	0.000344
regulation of ion transmembrane transport (GO:0034765)	315	38	13.93	+	2.73	0.000364
regulation of neuron differentiation (GO:0045664)	515	52	22.78	+	2.28	0.000391
regulation of ion transport (GO:0043269)	442	47	19.55	+	2.4	0.000402
regulation of cell projection organization (GO:0031344)	516	52	22.82	+	2.28	0.000415
regulation of neurotransmitter levels (GO:0001505)	158	25	6.99	+	3.58	0.000606
regulation of plasma membrane bounded cell projection organization (GO:0120035)	508	51	22.47	+	2.27	0.000629
heterocycle metabolic process (GO:0046483)	3896	116	172.33	-	0.67	0.000673
regulation of transmembrane transport (GO:0034762)	327	38	14.46	+	2.63	0.000924
nitrogen compound metabolic process (GO:0006807)	6763	236	299.15	-	0.79	0.0012
cell part morphogenesis (GO:0032990)	432	45	19.11	+	2.35	0.00138
nucleobase-containing compound metabolic process (GO:0006139)	3783	113	167.34	-	0.68	0.00142
organic substance metabolic process (GO:0071704)	7368	263	325.91	-	0.81	0.00145
neurotransmitter transport (GO:0006836)	121	21	5.35	+	3.92	0.00151
regulation of synaptic plasticity (GO:0048167)	145	23	6.41	+	3.59	0.00191
organic cyclic compound metabolic process (GO:1901360)	4071	125	180.07	-	0.69	0.00199
plasma membrane bounded cell projection organization (GO:0120036)	917	75	40.56	+	1.85	0.00217
axonogenesis (GO:0007409)	313	36	13.85	+	2.6	0.00253
positive regulation of synaptic transmission (GO:0050806)	104	19	4.6	+	4.13	0.00268
nucleic acid metabolic process (GO:0090304)	3309	96	146.37	-	0.66	0.00286
cell projection organization (GO:0030030)	943	76	41.71	+	1.82	0.00315
cellular aromatic compound metabolic process (GO:0006725)	3920	120	173.4	-	0.69	0.00323
primary metabolic process (GO:0044238)	7117	254	314.81	-	0.81	0.0035
regulation of multicellular organismal development (GO:2000026)	1405	102	62.15	+	1.64	0.00374
behavior (GO:0007610)	435	44	19.24	+	2.29	0.00412
response to stimulus (GO:0050896)	5365	297	237.31	+	1.25	0.00416
central nervous system development (GO:0007417)	786	66	34.77	+	1.9	0.00496
single-organism process (GO:0044699)	9006	454	398.37	+	1.14	0.005
cell morphogenesis (GO:0000902)	545	51	24.11	+	2.12	0.00503
negative regulation of cellular component organization (GO:0051129)	530	50	23.44	+	2.13	0.00516
metabolic process (GO:0008152)	7698	281	340.51	-	0.83	0.00574
regulation of transport (GO:0051049)	1384	100	61.22	+	1.63	0.00612
positive regulation of nervous system development (GO:0051962)	412	42	18.22	+	2.3	0.00616
regulation of cell differentiation (GO:0045595)	1312	96	58.03	+	1.65	0.00617
regulation of cell communication (GO:0010646)	2486	158	109.96	+	1.44	0.00645
memory (GO:0007613)	90	17	3.98	+	4.27	0.00704
metal ion transport (GO:0030001)	447	44	19.77	+	2.23	0.00836
brain development (GO:0007420)	620	55	27.42	+	2.01	0.00912
positive regulation of neuron projection development (GO:0010976)	224	28	9.91	+	2.83	0.011
cellular response to stimulus (GO:0051716)	4341	247	192.02	+	1.29	0.0119
cell morphogenesis involved in differentiation (GO:0000904)	439	43	19.42	+	2.21	0.0126
adult behavior (GO:0030534)	116	19	5.13	+	3.7	0.0132
macromolecule metabolic process (GO:0043170)	6072	212	268.59	-	0.79	0.0137
head development (GO:0060322)	650	56	28.75	+	1.95	0.0174
positive regulation of cell projection organization (GO:0031346)	300	33	13.27	+	2.49	0.02
cellular biosynthetic process (GO:0044249)	3791	119	167.69	-	0.71	0.0231
neuron recognition (GO:0008038)	33	10	1.46	+	6.85	0.0232
cellular metabolic process (GO:0044237)	7208	263	318.84	-	0.82	0.0257
multi-organism behavior (GO:0051705)	50	12	2.21	+	5.43	0.0265
cellular component morphogenesis (GO:0032989)	611	53	27.03	+	1.96	0.0272
potassium ion transmembrane transport (GO:0071805)	111	18	4.91	+	3.67	0.028
cellular potassium ion transport (GO:0071804)	111	18	4.91	+	3.67	0.028
single-organism cellular process (GO:0044763)	7393	382	327.02	+	1.17	0.0292
regulation of calcium ion-dependent exocytosis (GO:0017158)	60	13	2.65	+	4.9	0.0314
positive regulation of neuron differentiation (GO:0045666)	293	32	12.96	+	2.47	0.0327
synaptic vesicle cycle (GO:0099504)	91	16	4.03	+	3.97	0.0357
chemotaxis (GO:0006935)	338	35	14.95	+	2.34	0.0368
taxis (GO:0042330)	338	35	14.95	+	2.34	0.0368
neurotransmitter secretion (GO:0007269)	92	16	4.07	+	3.93	0.0409
signal release from synapse (GO:0099643)	92	16	4.07	+	3.93	0.0409
ion transmembrane transport (GO:0034220)	638	54	28.22	+	1.91	0.0439
biosynthetic process (GO:0009058)	3905	125	172.73	-	0.72	0.0447
movement of cell or subcellular component (GO:0006928)	1050	78	46.45	+	1.68	0.0451
synapse assembly (GO:0007416)	72	14	3.18	+	4.4	0.0458
cell adhesion (GO:0007155)	623	53	27.56	+	1.92	0.0467
cellular macromolecule metabolic process (GO:0044260)	5714	200	252.75	-	0.79	0.0499

## Sheet: d38_MUT+SAG_up
GO biological process complete	Ref_genecount	Sample_genecount	Expected_genecount	over/under	Fold enrichment	p-val bonferroni				Analysis Type:	PANTHER Overrepresentation Test (release 20170413)
nucleic acid metabolic process (GO:0090304)	3309	148	101.69	+	1.46	0.00207				Annotation Version and Release Date:	GO Ontology database Released 2017-07-21
Unclassified (UNCLASSIFIED)	1434	47	44.07	+	1.07	0				Analyzed List:	d38_sagmut-up.txt (Homo sapiens)
										Reference List:	chmp1a_r2_STAR-bowtie_d38_deseq2_basemean10up.txt (Homo sapiens)
										Bonferroni correction:	TRUE
										Bonferroni count:	7564

## Sheet: d38_MUT+SAG_down
GO biological process complete	Ref_genecount	Sample_genecount	Expected_genecount	over/under	Fold enrichment	p-val bonferroni				Analysis Type:	PANTHER Overrepresentation Test (release 20170413)
Unclassified (UNCLASSIFIED)	1434	11	39.36	-	0.28	0				Annotation Version and Release Date:	GO Ontology database Released 2017-07-21
multicellular organism development (GO:0007275)	3556	187	97.6	+	1.92	4.59e-19				Analyzed List:	d38_sagmut-down.txt (Homo sapiens)
anatomical structure development (GO:0048856)	3785	194	103.88	+	1.87	7.08e-19				Reference List:	chmp1a_r2_STAR-bowtie_d38_deseq2_basemean10up.txt (Homo sapiens)
multicellular organismal process (GO:0032501)	4460	214	122.41	+	1.75	2e-18				Bonferroni correction:	TRUE
single-multicellular organism process (GO:0044707)	4085	202	112.11	+	1.8	3.24e-18				Bonferroni count:	7564
single-organism developmental process (GO:0044767)	3995	198	109.64	+	1.81	1.06e-17
developmental process (GO:0032502)	4064	200	111.54	+	1.79	1.25e-17
system development (GO:0048731)	3145	170	86.32	+	1.97	1.4e-17
anatomical structure morphogenesis (GO:0009653)	1550	106	42.54	+	2.49	2.69e-15
animal organ development (GO:0048513)	2117	125	58.1	+	2.15	7.58e-14
cell differentiation (GO:0030154)	2534	134	69.55	+	1.93	2.43e-11
cellular developmental process (GO:0048869)	2599	135	71.33	+	1.89	7.49e-11
tissue development (GO:0009888)	1103	78	30.27	+	2.58	8.33e-11
nervous system development (GO:0007399)	1925	110	52.83	+	2.08	1.59e-10
extracellular matrix organization (GO:0030198)	225	30	6.18	+	4.86	1.82e-08
single-organism process (GO:0044699)	9006	308	247.17	+	1.25	1.91e-08
extracellular structure organization (GO:0043062)	226	30	6.2	+	4.84	2.02e-08
cell adhesion (GO:0007155)	623	51	17.1	+	2.98	4.06e-08
biological adhesion (GO:0022610)	627	51	17.21	+	2.96	5.11e-08
regulation of developmental process (GO:0050793)	1841	99	50.53	+	1.96	1.86e-07
central nervous system development (GO:0007417)	786	57	21.57	+	2.64	2.23e-07
epithelium development (GO:0060429)	687	52	18.85	+	2.76	4.13e-07
regulation of cell differentiation (GO:0045595)	1312	78	36.01	+	2.17	4.78e-07
viral transcription (GO:0019083)	110	20	3.02	+	6.62	4.83e-07
SRP-dependent cotranslational protein targeting to membrane (GO:0006614)	89	18	2.44	+	7.37	8.27e-07
anatomical structure formation involved in morphogenesis (GO:0048646)	640	49	17.56	+	2.79	1.08e-06
cotranslational protein targeting to membrane (GO:0006613)	94	18	2.58	+	6.98	1.96e-06
protein targeting to ER (GO:0045047)	98	18	2.69	+	6.69	3.75e-06
viral gene expression (GO:0019080)	124	20	3.4	+	5.88	3.75e-06
regulation of multicellular organismal development (GO:2000026)	1405	79	38.56	+	2.05	4.74e-06
single-organism cellular process (GO:0044763)	7393	261	202.9	+	1.29	5.23e-06
establishment of protein localization to endoplasmic reticulum (GO:0072599)	102	18	2.8	+	6.43	6.98e-06
animal organ morphogenesis (GO:0009887)	646	47	17.73	+	2.65	1.34e-05
neurogenesis (GO:0022008)	1320	74	36.23	+	2.04	2.16e-05
embryonic morphogenesis (GO:0048598)	427	36	11.72	+	3.07	3.25e-05
nuclear-transcribed mRNA catabolic process, nonsense-mediated decay (GO:0000184)	114	18	3.13	+	5.75	3.84e-05
generation of neurons (GO:0048699)	1235	70	33.89	+	2.07	4.11e-05
regulation of anatomical structure morphogenesis (GO:0022603)	773	51	21.22	+	2.4	6.4e-05
regulation of multicellular organismal process (GO:0051239)	2058	99	56.48	+	1.75	7.67e-05
protein localization to endoplasmic reticulum (GO:0070972)	120	18	3.29	+	5.47	8.34e-05
translational initiation (GO:0006413)	136	19	3.73	+	5.09	9.97e-05
protein targeting to membrane (GO:0006612)	124	18	3.4	+	5.29	0.000136
regulation of biological process (GO:0050789)	8116	274	222.75	+	1.23	0.000184
embryo development (GO:0009790)	731	48	20.06	+	2.39	0.000213
biological_process (GO:0008150)	12266	365	336.64	+	1.08	0.000227
locomotion (GO:0040011)	810	51	22.23	+	2.29	0.000282
negative regulation of multicellular organismal process (GO:0051241)	747	48	20.5	+	2.34	0.000408
tube development (GO:0035295)	437	34	11.99	+	2.83	0.000597
cell morphogenesis involved in differentiation (GO:0000904)	439	34	12.05	+	2.82	0.000663
cell-cell adhesion (GO:0098609)	317	28	8.7	+	3.22	0.000722
response to chemical (GO:0042221)	2667	116	73.2	+	1.58	0.000737
ossification (GO:0001503)	206	22	5.65	+	3.89	0.000781
negative regulation of biological process (GO:0048519)	3788	151	103.96	+	1.45	0.00085
nuclear-transcribed mRNA catabolic process (GO:0000956)	190	21	5.21	+	4.03	0.000875
cell development (GO:0048468)	1180	64	32.39	+	1.98	0.00104
movement of cell or subcellular component (GO:0006928)	1050	59	28.82	+	2.05	0.00109
biological regulation (GO:0065007)	8551	282	234.68	+	1.2	0.00111
mRNA catabolic process (GO:0006402)	201	21	5.52	+	3.81	0.00217
negative regulation of developmental process (GO:0051093)	646	42	17.73	+	2.37	0.00221
morphogenesis of an epithelium (GO:0002009)	320	27	8.78	+	3.07	0.00297
axon development (GO:0061564)	341	28	9.36	+	2.99	0.00307
tube morphogenesis (GO:0035239)	267	24	7.33	+	3.28	0.00448
circulatory system development (GO:0072359)	648	41	17.78	+	2.31	0.00614
single organism cell adhesion (GO:0098602)	197	20	5.41	+	3.7	0.00645
axonogenesis (GO:0007409)	313	26	8.59	+	3.03	0.00652
cellular process (GO:0009987)	10935	335	300.11	+	1.12	0.00866
establishment of protein localization to membrane (GO:0090150)	201	20	5.52	+	3.63	0.00874
cellular component morphogenesis (GO:0032989)	611	39	16.77	+	2.33	0.00941
bone development (GO:0060348)	133	16	3.65	+	4.38	0.00975
RNA catabolic process (GO:0006401)	222	21	6.09	+	3.45	0.0104
response to organic substance (GO:0010033)	2040	91	55.99	+	1.63	0.0109
cell morphogenesis (GO:0000902)	545	36	14.96	+	2.41	0.0115
axon guidance (GO:0007411)	206	20	5.65	+	3.54	0.0126
neuron projection guidance (GO:0097485)	208	20	5.71	+	3.5	0.0146
skeletal system morphogenesis (GO:0048705)	156	17	4.28	+	3.97	0.017
collagen metabolic process (GO:0032963)	52	10	1.43	+	7.01	0.0184
localization (GO:0051179)	4146	156	113.79	+	1.37	0.0195
tissue morphogenesis (GO:0048729)	400	29	10.98	+	2.64	0.022
positive regulation of cellular process (GO:0048522)	3755	144	103.06	+	1.4	0.0225
regulation of cellular process (GO:0050794)	7674	254	210.61	+	1.21	0.0238
positive regulation of biological process (GO:0048518)	4129	155	113.32	+	1.37	0.025
chemotaxis (GO:0006935)	338	26	9.28	+	2.8	0.0259
taxis (GO:0042330)	338	26	9.28	+	2.8	0.0259
nucleobase-containing compound catabolic process (GO:0034655)	317	25	8.7	+	2.87	0.0261
sensory organ development (GO:0007423)	404	29	11.09	+	2.62	0.0266
cell morphogenesis involved in neuron differentiation (GO:0048667)	361	27	9.91	+	2.73	0.0279
multicellular organism metabolic process (GO:0044236)	68	11	1.87	+	5.89	0.0299
multicellular organismal macromolecule metabolic process (GO:0044259)	55	10	1.51	+	6.62	0.03
positive regulation of cell differentiation (GO:0045597)	693	41	19.02	+	2.16	0.0317
head development (GO:0060322)	650	39	17.84	+	2.19	0.0401
neuron differentiation (GO:0030182)	828	46	22.72	+	2.02	0.0408
aromatic compound catabolic process (GO:0019439)	347	26	9.52	+	2.73	0.041
protein localization to membrane (GO:0072657)	305	24	8.37	+	2.87	0.0426
multicellular organismal catabolic process (GO:0044243)	45	9	1.24	+	7.29	0.043
skeletal system development (GO:0001501)	349	26	9.58	+	2.71	0.0453
