# Supplementary material for: The ESCRT-III Protein CHMP1A Mediates Secretion of Sonic Hedgehog on a Distinctive Subtype of Extracellular Vesicles
Source: Cell Rep. Author manuscript; Available in PMC 2018 Oct 10. (PMC6178983; doi:10.1016/j.celrep.2018.06.100)
Supplement: 4 [file NIHMS1503267-supplement-4.xlsx]

## Sheet: MS data
Proteins enriched in the Shh pull-down from the 100k pellet identified by mass spectrometry
UniProt ID	Gene name	Protein name	P.Value	logFC
Q9HCU9	BRMS1	Breast cancer metastasis-suppressor 1 homolog	0.000556565	7.49827
P50995	ANXA11	Annexin A11	0.00696782	5.01899
P60509	ERVPABLB-1	Endogenous retrovirus group PABLB member 1 Env polyprotein	0.000565117	4.54829
P30530	AXL	Axl (Tyrosine-protein kinase receptor UFO)	3.05753e-05	4.49349
P60033	CD81	CD81 antigen	0.00226916	4.47362
Q9NP72	RAB18	Ras-related protein Rab-18	0.00805766	4.27036
Q13535	ATR	Serine/threonine-protein kinase ATR	0.00446169	3.77342
P31946	YWHAB	14-3-3 protein beta/alpha	0.00808727	1.95551
P08133	ANXA6	Annexin A6	0.00381156	1.74295
Q15465	SHH	Sonic hedgehog protein	0.000224065	1.65666
Q14126	DSG2	Desmoglein-2	0.0154237	1.43482
P49755	TMED10	Transmembrane emp24 domain-containing protein 10	0.000542568	1.325
P52209	PGD	6-phosphogluconate dehydrogenase, decarboxylating	0.00560869	1.04603
P08758	ANXA5	Annexin A5	0.00152014	1.03804
